# Supplementary material for: Glia-derived VCAM1 promotes glioma progression
Source: Front Oncol. 2026 Apr 24;16:1802953. doi: 10.3389/fonc.2026.1802953 (PMC13152763; doi:10.3389/fonc.2026.1802953)
Supplement: Supplementary file 2 [file DataSheet2.csv]

	logFC	AveExpr	t	P.Value	adj.P.Val	B	gene
ENSMUSG00000028044.6	6.10115940635094	3.31436164237135	38.5910385538508	4.4130270194189e-11	8.91961021164949e-07	12.0834996991293	Cks1b
ENSMUSG00000033970.15	5.77676041937469	2.84052834375642	33.5994781960108	1.47259107059808e-10	1.09226600979977e-06	11.6841882469496	Rfc3
ENSMUSG00000027500.10	4.9656771594686	2.80253848074999	33.2298346048397	1.62121414476514e-10	1.09226600979977e-06	11.6489390910971	Stmn2
ENSMUSG00000020381.10	4.83454262537041	1.99603935006828	31.904187969429	2.30917489774468e-10	1.16682607583039e-06	11.5147606798206	Mrnip
ENSMUSG00000028933.11	4.87600759444557	1.38590072612543	21.7317353442437	6.40076162223678e-09	2.58744387817299e-05	9.88507297721634	Xrcc2
ENSMUSG00000020170.4	3.33573437284787	1.54183929264433	21.2072630880275	7.89830464075173e-09	2.6606755566479e-05	9.75869099517601	Frs2
ENSMUSG00000025477.14	5.41254997950941	2.26539943876988	19.0915189297085	1.94713417095281e-08	5.12394025681151e-05	9.18505673110921	Inpp5a
ENSMUSG00000052488.7	4.09124749061568	1.29500654807668	19.000960899967	2.02807847093272e-08	5.12394025681151e-05	9.15798388404066	Cherp
ENSMUSG00000090223.2	4.20282319168209	1.84980137708387	18.6105643490765	2.42257235482327e-08	5.44055915952088e-05	9.03866886540454	Pcp4
ENSMUSG00000035062.13	6.4623096526577	2.96962128360008	17.5661337849219	3.96868198169464e-08	8.02150002140121e-05	8.69743940204127	Zc4h2
ENSMUSG00000041911.3	5.26894023228934	2.99355605688107	17.16092356342	4.84279308604537e-08	8.89841216864991e-05	8.55578979211872	Dlx1
ENSMUSG00000043659.11	5.09497968710398	2.25347516306201	16.2126483565137	7.8561032761209e-08	0.000132322966180796	8.2020910996842	Npsr1
ENSMUSG00000091955.2	3.30872299707302	2.84580829410315	14.9703555054887	1.54414241971472e-07	0.000240078512209799	7.68648125458456	Gm9844
ENSMUSG00000021427.10	-4.32790002523733	3.80619044738687	-14.6888686222433	1.81276725856839e-07	0.000261711798787031	7.56055706664192	Ssr1
ENSMUSG00000003233.12	-3.47103314591706	2.44801029144077	-13.3281430710168	4.10704323275098e-07	0.000522636084916477	6.89842120753914	Dvl3
ENSMUSG00000019471.10	4.67430986950174	2.73375376271221	13.3164995293511	4.13723399894302e-07	0.000522636084916477	6.89234584873929	Cdc37
ENSMUSG00000061118.8	5.93204390860208	3.05675529200817	12.8622297310404	5.53139600100645e-07	0.00060295912159346	6.64945355767062	Dnajc30
ENSMUSG00000067212.8	-8.31585465834255	6.11382403699932	-12.8361711578157	5.62590211833781e-07	0.00060295912159346	6.63516607477976	H2-T23
ENSMUSG00000095677.2	3.13441417118974	2.06103418164323	12.8171851949488	5.69588553112232e-07	0.00060295912159346	6.62473164653756	Dynlt1f
ENSMUSG00000021810.3	5.77164977881005	1.85522143280796	12.7072943595079	6.12040467829623e-07	0.00060295912159346	6.5639246276806	Ecd
ENSMUSG00000023330.12	6.38061065047634	2.23594656582686	12.6692275181764	6.27554853341962e-07	0.00060295912159346	6.54269545225193	Dtwd1
ENSMUSG00000057594.12	6.19237032787616	1.92908156189776	12.6013824555098	6.56298272068875e-07	0.00060295912159346	6.50464665633774	Arl16
ENSMUSG00000032348.6	5.45983987597269	3.06865976076152	12.4704406307726	7.15992901010022e-07	0.000629202109357155	6.4304328062099	Gsta4
ENSMUSG00000031285.14	3.11421085970116	1.9086561998815	12.3977393018244	7.51718655277034e-07	0.000633072394185809	6.3887793364929	Dcx
ENSMUSG00000027499.12	5.79878072720831	2.17042028502522	11.8202265219114	1.11716503378563e-06	0.000903205586515009	6.04611625655934	Pkia
ENSMUSG00000021703.9	-6.11369663502193	3.98392516623981	-11.4274332871082	1.47738569942165e-06	0.00114849691371963	5.80051767149495	Serinc5
ENSMUSG00000015217.11	5.83930511794397	3.37083917056859	11.2083612241979	1.73303346285792e-06	0.00129733601301053	5.65888652126387	Hmgb3
ENSMUSG00000057880.12	3.00506175438623	1.57473563022554	10.7774195085991	2.39171924197896e-06	0.00169278253537126	5.3700761813341	Abat
ENSMUSG00000022668.10	4.71490206819498	2.07780666532417	10.7534249269928	2.43580850899625e-06	0.00169278253537126	5.35358511096862	Gtpbp8
ENSMUSG00000029056.13	5.30414191120948	1.96710163807893	10.7127893729539	2.51254086983663e-06	0.00169278253537126	5.32555597167424	Pank4
ENSMUSG00000023026.16	-3.04195449782311	2.75659862483866	-10.4701351916315	3.03031166354399e-06	0.00190939078168373	5.15549828682692	Dip2b
ENSMUSG00000024308.15	-7.11996933762516	4.50079645351573	-10.4383114907412	3.10656561696868e-06	0.00190939078168373	5.13284955911933	Tapbp
ENSMUSG00000070713.5	4.16823055124039	4.17130118716117	10.433839646059	3.11744982166847e-06	0.00190939078168373	5.12966046243861	Gm10282
ENSMUSG00000059552.13	4.62923929210759	2.54523482742213	10.2239093137648	3.67914562611913e-06	0.00216108560574703	4.97812130943009	Trp53
ENSMUSG00000030697.7	4.5397440133115	3.30637947222108	10.1808791835531	3.80760031029246e-06	0.00216108560574703	4.94661248181811	Ppp4c
ENSMUSG00000029229.8	3.19905889446739	2.00763973522763	10.1668828556783	3.85044517857455e-06	0.00216108560574703	4.93633044677547	Chic2
ENSMUSG00000024610.15	-8.78926347088936	6.11130703995485	-10.1330994899922	3.95607398637642e-06	0.00216108560574703	4.91144491219212	Cd74
ENSMUSG00000006576.16	2.72882700662507	1.05383942407161	10.0207776939211	4.33096855165606e-06	0.00229680495912753	4.82801510375684	Slc4a3
ENSMUSG00000020528.14	5.31610995995185	2.71396703067008	9.99239855356623	4.43179266801771e-06	0.00229680495912753	4.80676620315503	Prpsap2
ENSMUSG00000023110.12	4.89272235210991	2.9228210276119	9.94072943302272	4.6220901243694e-06	0.00233554213984386	4.76790163147074	Prmt5
ENSMUSG00000049336.16	1.11037663518076	0.411234083479586	9.86530930599381	4.91627809630198e-06	0.00238368413729023	4.71075807329031	Tenm2
ENSMUSG00000036896.5	-7.60078352271271	6.02893439723789	-9.8561894133739	4.95323242460864e-06	0.00238368413729023	4.70381469403804	C1qc
ENSMUSG00000039968.9	2.1943867145831	0.844516608767382	9.8092041235687	5.14854974849383e-06	0.00242005784922226	4.66792740386956	Rsbn1l
ENSMUSG00000049164.7	4.30596961555706	1.53007364493852	9.70137548979414	5.62977517139399e-06	0.00252769273323276	4.58483213672164	Zfp518a
ENSMUSG00000010064.15	-4.97733239097489	3.90647329379704	-9.66687936637431	5.79405909266066e-06	0.00252769273323276	4.55803020070467	Slc38a3
ENSMUSG00000021493.15	4.50489820172336	2.06547181718802	9.65755922846484	5.83934900716954e-06	0.00252769273323276	4.55077057282339	Pdlim7
ENSMUSG00000039221.10	4.35643962546409	2.40864306806242	9.64971431081334	5.87777352374529e-06	0.00252769273323276	4.54465397199816	Rpl22l1
ENSMUSG00000038495.14	-4.02042700630154	3.23817994294861	-9.51905426401448	6.56060572533951e-06	0.00272299513578457	4.44196090156301	Otud7b
ENSMUSG00000022555.12	4.62488946915685	1.82803683054287	9.51173596032386	6.60136362821314e-06	0.00272299513578457	4.43616302764726	Dgat1
ENSMUSG00000029433.16	3.55451259626722	1.6533777391894	9.40677522219586	7.21776430173039e-06	0.00289467836878908	4.35246535849751	Diablo
ENSMUSG00000020463.15	3.63963531484662	2.35003840895165	9.3928829331974	7.30400736237101e-06	0.00289467836878908	4.34131080505216	Ppp4r3b
ENSMUSG00000034656.18	1.87022050244772	0.718521080790732	9.30307273645729	7.8897731266746e-06	0.0030666941237759	4.26876305230679	Cacna1a
ENSMUSG00000060860.8	4.34224205973599	3.09578133749119	9.10273936177613	9.39247738267734e-06	0.00358190099733348	4.10417227455772	Ube2s
ENSMUSG00000024614.7	-4.38871452456554	3.14242653183262	-9.03010774860703	1.00131944384673e-05	0.00374790159241299	4.04353998735276	Tmx3
ENSMUSG00000090137.8	3.99267012097122	2.18586296208543	8.97256075568902	1.05371784890312e-05	0.0038052954809662	3.99513191172091	Uba52
ENSMUSG00000036934.9	5.86273696408011	2.53305072279173	8.97193170934032	1.05430707962649e-05	0.0038052954809662	3.99460095229902	4921524J17Rik
ENSMUSG00000029551.13	4.2011127202654	2.34953408581609	8.86825373634815	1.15657859195645e-05	0.00410118710537258	3.90655017602836	Psmg3
ENSMUSG00000032411.15	3.55064562612079	1.73376337195063	8.73700098213565	1.30206657162972e-05	0.00453747750789309	3.79352562427033	Tfdp2
ENSMUSG00000004040.16	-4.26972962038462	2.41082551112319	-8.67483182845513	1.37792990469472e-05	0.00470639929613635	3.73937513535846	Stat3
ENSMUSG00000043067.15	-4.27059589786571	4.74564997032179	-8.65971050934334	1.3971104184058e-05	0.00470639929613635	3.72614377630006	Dpy19l1
ENSMUSG00000019188.16	3.52093936661408	2.31237089019787	8.62725632713419	1.43927827301332e-05	0.00470993589843628	3.69766569574034	H13
ENSMUSG00000020235.16	4.01484546198159	1.65551923592608	8.62311024941173	1.44476561301726e-05	0.00470993589843628	3.69401966691033	Fzr1
ENSMUSG00000013822.7	6.50897708819249	3.98404859919005	8.55216058290111	1.54233284207681e-05	0.00483928144999239	3.63134807710557	Elof1
ENSMUSG00000050063.18	-8.97685164289629	5.92097712024844	-8.55159669421728	1.54313680572906e-05	0.00483928144999239	3.63084786095246	Klk6
ENSMUSG00000022722.18	5.48316737053418	2.65286830763008	8.54243083119537	1.55627000915053e-05	0.00483928144999239	3.62271227288931	Arl6
ENSMUSG00000030822.15	4.78635335126765	1.66225694832937	8.48886710591183	1.63552499472916e-05	0.00500867139294936	3.57499147286598	Prr14
ENSMUSG00000024063.13	-4.68755457119874	2.61610619677801	-8.44603560516295	1.70210412990031e-05	0.00513476547366345	3.53661256241474	Lbh
ENSMUSG00000031107.6	5.91860161003451	2.85890090037545	8.37810682038894	1.81390384999021e-05	0.00539156244352973	3.47534197071953	Rbmx2
ENSMUSG00000005204.12	-5.19091693894248	2.60593593434567	-8.36117370755103	1.8430166760543e-05	0.00539870334150863	3.45999107184829	Senp3
ENSMUSG00000024911.7	3.54581898173358	1.84931458655396	8.27995775417305	1.98999458443105e-05	0.00574596722007435	3.38593036274284	Fibp
ENSMUSG00000023791.16	4.68985849481735	3.30723110991799	8.20937280515432	2.12826029324905e-05	0.00605864747142953	3.32097659661171	Pigx
ENSMUSG00000020230.15	5.94320084105409	3.56349172292379	8.16993887928948	2.21008817524267e-05	0.00620420863861179	3.28444860509207	Prmt2
ENSMUSG00000026104.14	-5.89443912579769	3.69609161486551	-8.13312336862387	2.28961833503694e-05	0.00633941997092693	3.25018965039013	Stat1
ENSMUSG00000037573.5	-5.80599716774601	4.34750231996675	-8.08405299872138	2.40056173034063e-05	0.00655677752616821	3.20429058527882	Tob1
ENSMUSG00000030560.17	-4.7589940090078	2.83014971167522	-8.04338498796731	2.49699969640908e-05	0.00665237954184766	3.16604502561042	Ctsc
ENSMUSG00000030310.10	-3.07412044949633	5.12747189859007	-8.04157513359136	2.50138949723146e-05	0.00665237954184766	3.16433862300636	Slc6a1
ENSMUSG00000022353.10	-4.128308438288	2.84329953829364	-7.95062920271392	2.73330745021214e-05	0.00717475456931009	3.07811027566843	Mtss1
ENSMUSG00000063412.4	3.2299405750425	2.03355910980733	7.90308840840115	2.86388018518319e-05	0.00734277717524437	3.03265768752387	Gm10131
ENSMUSG00000032281.11	-4.483842996239	4.0594912489695	-7.90092780913913	2.86997524660749e-05	0.00734277717524437	3.03058578730229	Acsbg1
ENSMUSG00000022855.9	4.20210102856335	1.72723919984392	7.84669587963529	3.0277368236254e-05	0.00764957708488958	2.97840267284485	Senp2
ENSMUSG00000042043.6	4.48439904031404	4.2628251582779	7.8087277213729	3.14385798335004e-05	0.00784489599499642	2.9416647406898	Tbca
ENSMUSG00000035845.17	3.01234586932607	1.20673519929982	7.75619079683679	3.31269256037842e-05	0.0081653831744352	2.8905508789463	Alg12
ENSMUSG00000073418.4	-5.90828349681111	5.73427705122445	-7.60976882627124	3.83821184456278e-05	0.00934673949425335	2.74636514147213	C4b
ENSMUSG00000060923.5	5.2318838020894	3.27689427761193	7.59709492186977	3.8878393178404e-05	0.00935488193954645	2.73376387250924	Acyp2
ENSMUSG00000027254.13	-3.76606976743312	2.7141785242532	-7.55682950840383	4.05024580790188e-05	0.00963100803168386	2.69360019122844	Map1a
ENSMUSG00000027546.15	-4.63217370073431	3.3316791558506	-7.53209284373881	4.15370722603561e-05	0.00976217795960834	2.66882833996637	Atp9a
ENSMUSG00000022548.14	-1.88384525984465	11.4392666181772	-7.52034528683965	4.20385573512263e-05	0.00976647495612628	2.65703794172188	Apod
ENSMUSG00000046865.7	3.64614598541269	1.54977045291225	7.42791546867637	4.62244673925333e-05	0.010559054321212	2.56368046526293	Fbl
ENSMUSG00000057322.12	1.17645933072748	7.39883777606267	7.41904407208135	4.66497097273189e-05	0.010559054321212	2.55466462519085	Rpl38
ENSMUSG00000063077.15	-2.44114552036357	4.87012941848896	-7.41079150061022	4.70491493759056e-05	0.010559054321212	2.54626892928643	Kif1b
ENSMUSG00000032065.6	4.40682304451494	1.20299348046437	7.40075965964183	4.75397755407822e-05	0.010559054321212	2.53605172591545	Tex12
ENSMUSG00000036167.16	4.38752490894819	1.8159417888512	7.31167931051924	5.21514155225357e-05	0.0114574392450162	2.44477494288275	Pphln1
ENSMUSG00000022454.17	5.22848528706701	1.98356679115926	7.28683990695652	5.3523366835767e-05	0.01163241172564	2.41914565693171	Nell2
ENSMUSG00000022151.16	4.91568792447882	3.40125127574239	7.24477482863114	5.59379957920872e-05	0.012027859265422	2.3755652151565	Ttc33
ENSMUSG00000024943.9	3.47135724083686	2.40487534382382	7.20548999101536	5.830135292178e-05	0.0124040731079475	2.3346624010039	Smc5
ENSMUSG00000029126.7	4.81895198975377	3.24664402394984	7.17940301218091	5.99311860654e-05	0.0125887661055486	2.30739228460104	Nsg1
ENSMUSG00000038642.10	-7.65362813834	6.69719805021672	-7.17180694476053	6.04151153887894e-05	0.0125887661055486	2.29943534276171	Ctss
ENSMUSG00000021091.8	-9.15839276292393	5.14684024467102	-7.12893132158193	6.32283081314534e-05	0.0130405159587034	2.2543838908247	Serpina3n
ENSMUSG00000022010.19	4.2987356196716	3.63479536974303	7.0767785241207	6.68455732318589e-05	0.013647300264266	2.19926493028403	Tsc22d1
ENSMUSG00000024339.12	-6.00489549896066	3.36276572542407	-7.06076885351782	6.80010681683648e-05	0.0137443758981899	2.18227401223014	Tap2
ENSMUSG00000020737.12	6.22930883677813	5.13316585737934	6.9661106580389	7.52969052859654e-05	0.0149745722841872	2.08113051425948	Jpt1
ENSMUSG00000031848.15	6.09357684399576	4.81392109532877	6.96277395337605	7.55692842364484e-05	0.0149745722841872	2.07754375820706	Lsm4
ENSMUSG00000016409.4	3.6386909480358	2.50036777326277	6.88473239991803	8.22582322978515e-05	0.0160228329183652	1.9932341089928	Nkap
ENSMUSG00000027610.17	3.92699534461879	2.73620782835657	6.88265630904003	8.24448161245784e-05	0.0160228329183652	1.99098024059637	Gss
ENSMUSG00000059495.14	-4.61712021454251	2.5743539910343	-6.86242882747124	8.42871838987607e-05	0.0162248815329691	1.9689906128772	Arhgef12
ENSMUSG00000028832.11	2.0246946946413	9.78982787064383	6.79635810836982	9.06264801735554e-05	0.01728058884215	1.89678285119444	Stmn1
ENSMUSG00000022265.7	-4.32007712827312	3.89298499899494	-6.78070886514373	9.22033315908696e-05	0.0174169508235015	1.87959414588472	Ank
ENSMUSG00000021116.10	3.73143082065255	3.15070533204896	6.74538366287583	9.58744035187593e-05	0.0179427170733441	1.84067240163524	Eif2s1
ENSMUSG00000029832.16	-3.75047349852664	2.78785121866767	-6.72927407955916	9.76014409892515e-05	0.0180983516080253	1.82286659977736	Nfe2l3
ENSMUSG00000020458.16	-3.5638418227474	6.12154439498492	-6.70681517898485	0.000100066272278376	0.0183867226844595	1.79798415686634	Rtn4
ENSMUSG00000028399.18	-2.17723914828054	4.44417716582442	-6.67858394714049	0.00010326177281707	0.0188029455151227	1.76660909964338	Ptprd
ENSMUSG00000042097.17	3.48311669223008	1.64321791387765	6.65141582254546	0.000106442695201358	0.0192091049590164	1.73631278082927	Zfp239
ENSMUSG00000020392.8	5.77300807357366	3.32134951400919	6.62559671097465	0.000109565304012301	0.0195743661388801	1.70742709250015	Cdkn2aipnl
ENSMUSG00000046229.10	4.13673541333883	3.32794926463119	6.61880223513717	0.000110403608738983	0.0195743661388801	1.6998104107447	Scand1
ENSMUSG00000045193.13	4.36942939638315	3.37340791743928	6.60298405293885	0.000112382585666052	0.0197519723607151	1.68205344730398	Cirbp
ENSMUSG00000074170.5	4.92217135028473	3.06776013128073	6.56787697390598	0.000116914880324671	0.0202831832344423	1.64252012979669	Plekhf1
ENSMUSG00000027808.8	3.81732749343908	3.68015483763693	6.56411678197646	0.000117412054147524	0.0202831832344423	1.63827575974277	Serp1
ENSMUSG00000029769.16	2.50470083341919	1.4404291951258	6.55469719391347	0.000118667700574718	0.020326369186578	1.62763467007336	Ccdc136
ENSMUSG00000021423.6	-5.81060157745571	4.0007073573733	-6.53887160118871	0.000120810482306411	0.0205195081376234	1.60972917198886	Ly86
ENSMUSG00000062078.15	-1.72780547212177	5.42491682407679	-6.52538778019231	0.000122669606956778	0.02066165079842	1.59444578059312	Qk
ENSMUSG00000019761.10	4.00653113545847	3.02829836880272	6.48981991754817	0.000127725516842462	0.0213037648499856	1.55400955084735	Krt10
ENSMUSG00000029993.16	3.95000967072525	2.81734895073102	6.48389332609496	0.000128589912512282	0.0213037648499856	1.54725460186306	Nfu1
ENSMUSG00000027495.4	4.56960524783757	2.8107149780598	6.47032321370552	0.00013059331232906	0.021459772591829	1.53176930684336	Fam210b
ENSMUSG00000006392.16	4.55561374744141	3.20872070150089	6.43037554064233	0.000136691730049877	0.02228075199813	1.48603394629597	Med8
ENSMUSG00000032556.11	6.17013775652183	4.68466129908537	6.41851063623591	0.000138562495667776	0.0224050012994967	1.472406858756	Bfsp2
ENSMUSG00000079037.9	-0.859549507127223	9.47711346691763	-6.39129313071806	0.000142960567748547	0.0229326904391558	1.44107206023035	Prnp
ENSMUSG00000051483.9	4.67357402762557	2.86615513872549	6.37798866275421	0.00014516577166911	0.0230670073165932	1.42571692388791	Cbr1
ENSMUSG00000019791.12	2.84943859006855	1.88903413487559	6.37253522330033	0.000146080394642981	0.0230670073165932	1.41941569245405	Hint3
ENSMUSG00000022615.7	1.98073570634797	0.649813459778793	6.35455213515628	0.00014914133614266	0.0233677882644607	1.3986071132588	Tymp
ENSMUSG00000060586.11	-5.81463640252458	2.95130946693917	-6.34627982282054	0.000150572864033404	0.0234021721412822	1.38901966542038	H2-Eb1
ENSMUSG00000047126.17	-3.45806331156308	3.82892287344944	-6.33996098763484	0.000151676457080347	0.0234021721412822	1.38168971614429	Cltc
ENSMUSG00000020895.14	5.41273512567282	3.55649113618444	6.30625315574767	0.000157714899211723	0.0238815663690622	1.34249217507879	Tmem107
ENSMUSG00000028907.7	2.98157382122249	2.11591754542622	6.299694507026	0.000158920075101153	0.0238815663690622	1.33484656754175	Utp11
ENSMUSG00000026127.13	3.69667465692605	1.97106663470357	6.29844183729152	0.000159151400138286	0.0238815663690622	1.33338559612436	Imp4
ENSMUSG00000024645.5	5.206068647532	3.0340993751743	6.29650512082637	0.000159509769435157	0.0238815663690622	1.33112638974537	Timm21
ENSMUSG00000091735.2	-4.47842978097572	3.90197857109698	-6.28133039931201	0.000162348400641608	0.0241278373071189	1.31340633030178	Gpr62
ENSMUSG00000049807.16	-3.81450639706154	3.16897829334273	-6.23932779147566	0.000170497364750983	0.0251539615791743	1.26418657615294	Arhgap23
ENSMUSG00000024661.7	1.26692008915955	11.4247967150943	6.22202918128638	0.000173982464323053	0.0254821273108518	1.24384202528678	Fth1
ENSMUSG00000030802.14	4.92539498365225	2.78622949145461	6.20829164342916	0.000176805555638323	0.0255490394437596	1.22765491741396	Bckdk
ENSMUSG00000029390.13	2.12800987864692	6.70197562513593	6.20751125594568	0.000176967421439063	0.0255490394437596	1.22673456164106	Tmed2
ENSMUSG00000063235.16	3.32198827703614	2.544938630646	6.18409678647714	0.000181900039571753	0.0257833030569891	1.19907969183028	Ptpmt1
ENSMUSG00000071646.9	4.69408781868346	2.341160692486	6.18406211381666	0.000181907454278504	0.0257833030569891	1.19903868122811	Mta2
ENSMUSG00000034203.8	4.43088840346555	2.6468885105823	6.18168307997096	0.000182416996692531	0.0257833030569891	1.19622436044154	Chchd4
ENSMUSG00000109336.1	-2.12122388966686	2.61079316837268	-6.16540700835275	0.000185945088014092	0.0260994591593112	1.17694834791833	Samd4b
ENSMUSG00000060802.8	-2.68918714101141	11.4940733732632	-6.14793798616159	0.00018981483708482	0.0264259495372494	1.15621685365909	B2m
ENSMUSG00000028145.9	3.93989668760677	2.7004301841254	6.13849735362148	0.000191942652179083	0.0264259495372494	1.14499470400182	Them4
ENSMUSG00000028161.17	-2.83704918729113	3.08407096099143	-6.13356791185497	0.000193064028500228	0.0264259495372494	1.13912990197786	Ppp3ca
ENSMUSG00000064138.14	3.67880659398632	2.1194650028837	6.13165585338665	0.000193500916856962	0.0264259495372494	1.13685408154397	Fam172a
ENSMUSG00000038000.10	4.76213175363207	3.04660332945568	6.09405138517585	0.000202316205193046	0.0274443969084688	1.09198749784487	Acd
ENSMUSG00000047246.7	4.57879068766848	2.13150296588166	6.08810381273914	0.000203750145523103	0.0274546529420864	1.08487248444192	Hist1h2be
ENSMUSG00000039278.10	4.20928749948726	3.05936904363204	6.06440503452854	0.000209574951345718	0.0280525093814547	1.05647065025585	Pcsk1n
ENSMUSG00000037487.7	2.54552086846141	1.60036257248264	6.01660143750048	0.000221884901521254	0.029504852825971	0.998930384686685	Ubr5
ENSMUSG00000078350.11	3.11570623238414	2.28484418422171	5.98731743958308	0.000229813946696864	0.0298913377355651	0.963516179855461	Smim1
ENSMUSG00000029203.16	3.02036149464932	2.40479740118372	5.98631224783306	0.000230091544716938	0.0298913377355651	0.962298325651234	Ube2k
ENSMUSG00000022757.19	5.67992443986828	3.71632085623454	5.98142065218429	0.000231447656975783	0.0298913377355651	0.9563697204185	Tfg
ENSMUSG00000020738.16	4.39320639983366	4.20555621781828	5.97969516519331	0.000231928096121117	0.0298913377355651	0.954277592418554	Sumo2
ENSMUSG00000037499.9	3.40468720700508	5.2543506746505	5.97877111961025	0.000232185831411227	0.0298913377355651	0.953157020183826	Nenf
ENSMUSG00000037197.11	3.50110625003296	2.55424432753168	5.93959797176214	0.000243404509223236	0.0311372907621522	0.905536653475995	Rbm17
ENSMUSG00000036817.14	3.80847003940775	2.29909539945092	5.89226951725314	0.000257753388284445	0.0327654810314793	0.847699653415041	Sun1
ENSMUSG00000054793.8	-3.97979738575484	2.54109407488102	-5.8839417642814	0.000260372242204792	0.0328915234965203	0.837488484283642	Cadm4
ENSMUSG00000003814.8	-5.13897874330764	6.10593110549295	-5.86793618156246	0.000265487339542654	0.033329379545566	0.817834117809009	Calr
ENSMUSG00000025269.16	3.00134884219605	1.11837528980942	5.82872936218252	0.00027848563088392	0.0344341136283826	0.769528209687737	Apex2
ENSMUSG00000061080.11	2.3092341805957	2.86444914689113	5.82665751154964	0.000279191534772752	0.0344341136283826	0.766969149435604	Lsamp
ENSMUSG00000109901.2	4.72825849719132	3.1021966946791	5.82605228028084	0.000279398111767997	0.0344341136283826	0.766221473026263	Chmp1b
ENSMUSG00000033543.17	4.10697478391261	3.13200668764813	5.81121299509842	0.000284515475135076	0.0348522835359403	0.747872550606596	Gtf2a2
ENSMUSG00000038453.17	-3.11685348284378	1.83049126543398	-5.78160312209106	0.000295034187660673	0.0359230783192622	0.711161250748922	Srcin1
ENSMUSG00000021764.8	4.38374954249039	3.82569223201904	5.77455705482955	0.00029759914074627	0.0360184061842132	0.70240596713184	Ndufs4
ENSMUSG00000035642.16	4.13665779779889	3.23109494247698	5.75918735405009	0.000303278743488076	0.0363204483018109	0.683282097098959	Aamdc
ENSMUSG00000031781.14	3.69647296157265	2.21845999412619	5.75809014025397	0.000303688688056899	0.0363204483018109	0.681915524979859	Ciapin1
ENSMUSG00000020132.10	-2.24056047276694	2.30305646505574	-5.74695568207242	0.000307883065602273	0.0364326864693143	0.668037411804453	Rab21
ENSMUSG00000039615.9	4.4397926315854	3.39487992302328	5.73960446339339	0.000310686820941325	0.0364326864693143	0.658864564917491	Stub1
ENSMUSG00000052763.7	2.55233168069591	1.07965742146832	5.73854829122722	0.000311091922887834	0.0364326864693143	0.657546006629472	Zfp212
ENSMUSG00000042750.7	4.62350578466765	4.66498595272143	5.73219965591398	0.000313539129738838	0.0364326864693143	0.649616638628153	Bex2
ENSMUSG00000054008.9	-4.65773572518814	2.90803513963613	-5.73193967376971	0.000313639790503695	0.0364326864693143	0.649291794935182	Ndst1
ENSMUSG00000014496.8	-3.12743762497132	2.54900623435864	-5.69073735278572	0.000330045991559972	0.0381193690366294	0.597681544743266	Ankrd28
ENSMUSG00000027968.11	3.98478768287962	2.51156805837081	5.67503985061592	0.000336540191692503	0.0383075964665408	0.577951448184476	Larp7
ENSMUSG00000028690.4	4.90226600689549	3.27370296775159	5.67483940802466	0.00033662401016862	0.0383075964665408	0.577699272587544	Mmachc
ENSMUSG00000118346.1	5.8878485826278	3.69189483495344	5.67302796183734	0.000337382527872774	0.0383075964665408	0.575420028061374	Tmem179b
ENSMUSG00000028436.8	3.94504038166139	2.96412168792091	5.66857071228771	0.000339256865600178	0.0383075964665408	0.569809602639011	Dcaf12
ENSMUSG00000079523.8	7.13353880489586	6.18171530369354	5.66070184328718	0.000342593544678011	0.0383554712406437	0.559897579674312	Tmsb10
ENSMUSG00000031799.10	3.57713587605912	2.42657536684889	5.65638552802403	0.000344438960733566	0.0383554712406437	0.554456557477711	Tpm4
ENSMUSG00000028407.4	3.72617186271691	2.3908831758791	5.65077076509514	0.000346855716952005	0.0383554712406437	0.547374534284095	Smim27
ENSMUSG00000071654.6	5.26146075526063	4.27572547775432	5.64980911841784	0.000347271484120216	0.0383554712406437	0.546161110097505	Uqcc3
ENSMUSG00000028669.15	5.47652908635001	4.33079185166633	5.64148037200087	0.000350895169021917	0.0385450715014728	0.535645885438802	Pithd1
ENSMUSG00000031697.12	4.65149780580622	3.11108276742665	5.63423306373018	0.000354081809220009	0.0386848731240801	0.526487458151269	Orc6
ENSMUSG00000041556.8	4.87103865968755	3.94386470059152	5.62749153918341	0.000357074321974881	0.0387656457800274	0.517961050382974	Fbxo2
ENSMUSG00000020755.9	4.87186753926331	3.30775742615611	5.62099609138188	0.000359983631009362	0.0387656457800274	0.509739358326212	Sap30bp
ENSMUSG00000071497.4	2.58055884142845	1.86198792674846	5.6196828104045	0.000360574975590993	0.0387656457800274	0.508076279984121	Nutf2-ps1
ENSMUSG00000062797.13	4.91895967054141	3.23229595079529	5.60972505020169	0.000365093272967871	0.0389471243302197	0.495457725967709	Hikeshi
ENSMUSG00000053253.16	3.45028127899689	2.77163720347772	5.60748784343055	0.000366116842605469	0.0389471243302197	0.492620651061007	Ndfip2
ENSMUSG00000034192.5	4.27145637327319	3.43669380722912	5.59405854498809	0.000372326975605225	0.0392156544207194	0.47557456004856	Lsm3
ENSMUSG00000064368.1	-0.945078350892343	10.009158410381	-5.59341094504434	0.000372629326471547	0.0392156544207194	0.474751856058428	mt-Nd6
ENSMUSG00000062683.11	3.51191072903127	3.39724468930094	5.58687146681314	0.000375697470884355	0.0392156544207194	0.466440605406822	Atp5g2
ENSMUSG00000054072.12	-6.32727830676058	4.35055071158158	-5.58537804795609	0.000376401986820679	0.0392156544207194	0.464541656493583	Iigp1
ENSMUSG00000037625.7	-1.11612389130149	9.94682957503818	-5.56828621181889	0.000384568070475963	0.0398609735408214	0.442784490482336	Cldn11
ENSMUSG00000027309.18	-2.67302560116217	3.31251257372443	-5.55988636231684	0.000388651717993746	0.0400787169596408	0.43207557103615	4930402H24Rik
ENSMUSG00000030786.18	-2.58107447226639	1.2905372361332	-5.55452781438921	0.000391281419618741	0.0401450764128629	0.425238382192251	Itgam
ENSMUSG00000055553.16	4.55442636433533	2.55132907658061	5.54810789785254	0.000394457473261632	0.0402665376240612	0.417041196760573	Kxd1
ENSMUSG00000041995.8	3.67163469059955	1.440986405096	5.52560334160676	0.000405814019805695	0.041217653107099	0.388256993369432	Zbed3
ENSMUSG00000022389.15	-3.1390660200907	2.76232388948627	-5.51995240411804	0.000408721138735944	0.0412335081877339	0.381017103018445	Tef
ENSMUSG00000058886.9	3.92146986279502	2.02317172607732	5.51512318057876	0.000411223459376197	0.0412335081877339	0.374826121240273	Deaf1
ENSMUSG00000041571.9	1.17335254369518	9.72044428443381	5.51345775346222	0.000412090275772919	0.0412335081877339	0.372690247503593	Selenow
ENSMUSG00000021892.14	-3.69019130492878	3.10352960935214	-5.49589556058169	0.000421352781200187	0.0418705003531723	0.350141361898001	Sh3bp5
ENSMUSG00000050188.8	4.58581442935618	4.63481374742	5.49217424418695	0.000423344336762865	0.0418705003531723	0.34535735305922	Lsm10
ENSMUSG00000025138.14	4.10962289963391	2.82024245465869	5.48819723112714	0.000425484041797824	0.0418705003531723	0.340242291086168	Sirt7
ENSMUSG00000054717.7	4.82334464016917	5.40891594125795	5.48586796427128	0.000426742681216777	0.0418705003531723	0.337245367282058	Hmgb2
ENSMUSG00000021018.8	4.04846655484352	3.12754466132423	5.46809949043586	0.000436478149309463	0.0426188229654245	0.314356489813624	Polr2h
ENSMUSG00000029446.14	3.93128239236034	3.15642484119859	5.45924489313248	0.000441419454053351	0.0428940865640689	0.302932215213605	Psph
ENSMUSG00000019943.10	-4.99912388996244	3.47405233979492	-5.4519841250693	0.000445516651673472	0.0429056619918983	0.293555364466868	Atp2b1
ENSMUSG00000040822.7	4.51113080188774	3.68221408487618	5.45151262600329	0.000445784139041096	0.0429056619918983	0.292946172557464	1700123O20Rik
ENSMUSG00000026275.13	2.73580864809879	2.00392923952972	5.42818690322917	0.000459237278474661	0.0439471422441348	0.262766110935985	Ppp1r7
ENSMUSG00000036748.16	4.84426288314898	4.49254704405963	5.42526451300224	0.000460953599631732	0.0439471422441348	0.25897909420317	Cuedc2
ENSMUSG00000036390.8	-4.1518152733344	2.32531591024235	-5.41847788810638	0.000464966305333127	0.0441215913774326	0.250179512390991	Gadd45a
ENSMUSG00000073079.6	1.25987836452982	0.563164957438476	5.39513916079719	0.000479057695948515	0.0450749239856963	0.21986448580613	Srp54a
ENSMUSG00000026727.10	3.9472176962483	3.02973207111136	5.39446263289231	0.000479473018846463	0.0450749239856963	0.218984487809977	Rsu1
ENSMUSG00000073421.6	-7.76829138862011	4.59293307109526	-5.38130507042588	0.000487628673893397	0.0455300892640913	0.201855741514098	H2-Ab1
ENSMUSG00000020023.18	-4.36046772545897	4.58643675316041	-5.37603498900792	0.000490937419689672	0.0455300892640913	0.194987605261748	Tmcc3
ENSMUSG00000027720.7	1.63503364587757	0.833446132761016	5.3758204920896	0.000491072603382738	0.0455300892640913	0.194707975827085	Il2
ENSMUSG00000052459.13	-3.77661783069147	3.22316916883599	-5.36838612432736	0.000495783056555479	0.0457569275757961	0.185011779051785	Atp6v1a
ENSMUSG00000045625.5	4.49755610253575	4.25195593491409	5.35988120831823	0.000501232006658163	0.0460495514480672	0.173908922810846	Pigz
ENSMUSG00000001441.13	-3.62881679930757	2.80526043157595	-5.35307251755649	0.000505641038172382	0.0462104041086838	0.165012418985874	Npepps
ENSMUSG00000029209.15	3.44385513472995	2.52968269482605	5.35013627201374	0.000507555398383525	0.0462104041086838	0.161173606792264	Gnpda2
ENSMUSG00000096255.2	3.68797244261404	3.40319209512092	5.34342026918976	0.000511963686576615	0.0462704813039637	0.152388204698559	Dynlt1b
ENSMUSG00000018583.5	3.50914517971967	2.99301622025346	5.33998100061759	0.000514237236046515	0.0462704813039637	0.147886511775705	G3bp1
ENSMUSG00000017176.17	3.36458805821501	2.96389376648872	5.33870574178417	0.000515083034503851	0.0462704813039637	0.146216850709214	Nt5c3b
ENSMUSG00000019689.4	5.76627706960746	4.99561935875621	5.32726221328821	0.000522740667969808	0.0467505946062202	0.131222967798612	Fmc1
ENSMUSG00000027455.16	4.64740838173693	3.69849238498218	5.32363984362423	0.000525190293963565	0.0467627586854254	0.126472562226157	Nsfl1c
ENSMUSG00000044786.6	-4.13612036166258	3.3158015090496	-5.31498561084394	0.000531093255662334	0.0469309781604565	0.115115159177019	Zfp36
ENSMUSG00000029705.17	2.88058204836598	1.80203337739977	5.30594821645382	0.000537334440738228	0.0469309781604565	0.103242614536264	Cux1
ENSMUSG00000043448.13	-5.39682415524722	5.16082264172226	-5.30593442077511	0.000537344028542927	0.0469309781604565	0.103224481363878	Gjc2
ENSMUSG00000006728.12	5.42640043215147	4.62087089165102	5.30415545559428	0.000538581939994091	0.0469309781604565	0.100885947077394	Cdk4
ENSMUSG00000024527.10	3.56403343424587	2.153691197931	5.30400146579335	0.000538689240709771	0.0469309781604565	0.100683497261659	Afg3l2
ENSMUSG00000020069.16	4.78458111092286	2.75170828815445	5.30013031864584	0.000541394300560889	0.0469642128881403	0.0955929155547013	Hnrnph3
ENSMUSG00000026761.12	4.12827271962188	2.99736477063963	5.29670790346257	0.000543798064679169	0.0469711388175016	0.0910904981423393	Orc4
ENSMUSG00000092607.9	5.20002659291871	4.38129161079138	5.2920493917567	0.000547088623243994	0.0470542776723728	0.0849590152625783	Scnm1
ENSMUSG00000040681.16	5.29647796887678	4.60353277868895	5.28358585810614	0.000553122236826422	0.0473716383505748	0.0738108545627423	Hmgn1
ENSMUSG00000033392.16	-2.25109305800779	3.71634521124602	-5.26706100967491	0.00056511165466051	0.0481432221479754	0.0520125407767882	Clasp2
ENSMUSG00000019659.8	4.12390479038963	3.47439843150034	5.26463520199086	0.000566895253869886	0.0481432221479754	0.0488090606337712	Ccdc12
ENSMUSG00000022109.6	4.92311819516837	3.203264288364	5.24985580327178	0.000577894621780853	0.0488138546838238	0.0292720496532297	Med4
ENSMUSG00000044708.5	-3.12973981815141	4.66127036909275	-5.24756216877333	0.000579622260247264	0.0488138546838238	0.0262370577069486	Kcnj10
ENSMUSG00000068921.14	4.28409377635766	3.18855774862224	5.23429681749534	0.000589724560544749	0.04945855940967	0.00866812122810412	Dap3
ENSMUSG00000035798.14	-3.20084031438982	2.95737096844062	-5.22708233223271	0.000595298745682622	0.0497197448253601	-0.000898298151431831	Zdhhc17
ENSMUSG00000008090.14	-4.03734650847715	2.06717087660806	-5.21925524075457	0.000601410877613199	0.0499030518793013	-0.011286111272252	Fgfrl1
ENSMUSG00000018411.17	-3.831273934291	4.85321300488994	-5.21795669959379	0.000602431459457229	0.0499030518793013	-0.0130103985953438	Mapt
ENSMUSG00000035960.14	4.16082492700406	2.72687561265049	5.21026059613911	0.000608518810779485	0.0502015600141834	-0.0232351229648495	Apex1
ENSMUSG00000030428.16	-3.60990690776535	5.48059039944082	-5.20487228301968	0.000612820418420167	0.0503509199069448	-0.0303992499467727	Ttyh1
ENSMUSG00000042111.9	4.74430537662426	2.58526575702805	5.18514341922666	0.000628853662408037	0.0514590697351872	-0.0566683330882256	Ccdc115
ENSMUSG00000036672.5	2.2059029738464	1.84293677440672	5.1797312318822	0.000633331026342123	0.051616478646883	-0.0638851856773242	Cenpt
ENSMUSG00000050621.7	2.55958455100936	3.67356371081457	5.16355232342292	0.000646922490507403	0.0523537686148449	-0.0854858203366957	Rps27rt
ENSMUSG00000059689.15	4.35966511233177	4.03456867131212	5.16002336074522	0.000649928830686941	0.0523537686148449	-0.0902027435028918	Zfp637
ENSMUSG00000028811.11	3.73361820376361	3.33583382698041	5.15976651917251	0.000650148224932024	0.0523537686148449	-0.0905461211186607	Yars
ENSMUSG00000036992.10	4.98564975556777	3.64756024131471	5.14912952478337	0.000659305142656718	0.052797490759268	-0.104775915844579	Nxt1
ENSMUSG00000087006.3	2.49722960951902	1.87911640703584	5.14731290612418	0.000660882899371403	0.052797490759268	-0.107207870189825	Gm13889
ENSMUSG00000002748.7	-4.15420934307124	2.72045743044909	-5.14181798629931	0.000665680236366549	0.0529252511170918	-0.11456716251957	Baz1b
ENSMUSG00000023272.4	5.47009076390331	4.00241092425322	5.1394955833532	0.000667719128975777	0.0529252511170918	-0.11767893544658	Creld2
ENSMUSG00000027452.11	-2.91563749130826	2.35803193351025	-5.13515152250058	0.000671551051469647	0.0530210541105645	-0.123501750414499	Acss1
ENSMUSG00000039361.11	-2.99458266559472	2.31019644288003	-5.12190401828366	0.000683384450034814	0.0537453949576018	-0.141276804501095	Picalm
ENSMUSG00000025203.6	-2.05084863481471	8.52756511115333	-5.11475019186947	0.000689868307747071	0.0539886089513251	-0.150886834572072	Scd2
ENSMUSG00000025283.15	-4.38443723535551	5.78104963922319	-5.11261194480313	0.00069181920237449	0.0539886089513251	-0.153760763975552	Sat1
ENSMUSG00000033863.2	-3.30625348258136	3.15831112041226	-5.10275558578912	0.000700889449663558	0.054486067525384	-0.16701741568614	Klf9
ENSMUSG00000004642.13	4.43242288352606	3.57148978992134	5.09919582882583	0.000704196847625427	0.0545334355716671	-0.171808921416917	Slbp
ENSMUSG00000029999.14	-4.2710342835371	2.35665436623	-5.09597485583514	0.000707204032441517	0.0545572820752212	-0.176146103223908	Tgfa
ENSMUSG00000028729.15	4.31017364066473	3.68894146431484	5.08062433611377	0.000721727805592214	0.0554156119702617	-0.196838263570942	Ebna1bp2
ENSMUSG00000033039.10	-4.73337417624393	2.7026830585701	-5.07844722419591	0.000723813653282659	0.0554156119702617	-0.199775908364797	Micall1
ENSMUSG00000031983.7	-2.66897947833799	4.19934016645153	-5.06410233531655	0.000737721277345725	0.056267254557403	-0.219150211037817	2310022B05Rik
ENSMUSG00000067786.16	5.10696792861825	5.94451348455756	5.04930455286773	0.000752371348587603	0.0571689086377919	-0.239169488043204	Nnat
ENSMUSG00000029145.12	4.73273703191492	3.5166883565598	5.04071191955428	0.000761022344423515	0.0576096764999553	-0.250809603824366	Eif2b4
ENSMUSG00000003437.14	3.68185703297177	3.30029554576211	5.03318234440445	0.000768691504380104	0.0579731070392935	-0.261019005366873	Paf1
ENSMUSG00000005469.10	-5.11996527933833	2.74298812585033	-5.01970812681698	0.000782624851509216	0.0588045111475995	-0.279310631404116	Prkaca
ENSMUSG00000103034.1	1.41095660751092	2.38288303377163	5.00630697538297	0.000796753797088297	0.0596443990620321	-0.297530863283492	Gm8797
ENSMUSG00000022711.16	3.14918758395413	1.97413051880177	4.99218998972702	0.000811936140234293	0.0605566541196145	-0.316754319524752	Pmm2
ENSMUSG00000027011.14	4.66187055525411	3.66936391376567	4.9848688290663	0.000819932656205386	0.0608844020747124	-0.326735837398808	Ube2e3
ENSMUSG00000038206.13	3.73767852861988	1.7329068881594	4.98266617068562	0.000822355124005367	0.0608844020747124	-0.3297405140751	Fbxo8
ENSMUSG00000031534.15	3.77822835368691	3.58663273237372	4.9784250008277	0.000827041338981185	0.0609050473332189	-0.335528060280985	Smim19
ENSMUSG00000006717.7	5.61265593876949	5.0290574372033	4.97696555337338	0.000828660598487789	0.0609050473332189	-0.337520279712119	Acot13
ENSMUSG00000035150.15	2.18750963150908	2.50344389522884	4.96566594331357	0.000841314060059763	0.0615155483399708	-0.352955935889146	Eif2s3x
ENSMUSG00000116358.1	0.629111310905725	0.916266140197829	4.96412656234493	0.000843053972401143	0.0615155483399708	-0.355060307265998	Gm49450
ENSMUSG00000027706.8	-1.44241335921121	6.89223224715581	-4.95047181265837	0.000858658739294992	0.0624288145274474	-0.373742678512589	Sec62
ENSMUSG00000061904.12	-2.70978680591832	6.33501518373418	-4.94677587870566	0.000862935933062869	0.0625149142618879	-0.378804382954628	Slc25a3
ENSMUSG00000025019.17	2.14994913181317	1.14905774598909	4.94357913038678	0.000866653994562522	0.0625600376360632	-0.383184134250842	Lcor
ENSMUSG00000022658.10	5.00969893712229	4.82512304854848	4.9404499214184	0.000870310263488915	0.0626003951802063	-0.387472877775209	Tagln3
ENSMUSG00000034317.14	-4.77724161580869	4.5685895399468	-4.93241653126628	0.000879773228965877	0.0627278517944317	-0.398489966181759	Trim59
ENSMUSG00000058927.6	1.27409348618939	1.21278770760218	4.92857766144309	0.000884334421054828	0.0627278517944317	-0.403758150010912	Gm10053
ENSMUSG00000025016.11	-3.00016872368043	3.63672642408252	-4.928126702493	0.000884871906131248	0.0627278517944317	-0.404377162076561	Tm9sf3
ENSMUSG00000027805.16	4.84054914857157	4.85945469640271	4.92808512648534	0.000884921477141343	0.0627278517944317	-0.404434233261702	Pfn2
ENSMUSG00000036138.16	3.44550113665354	3.67501086582805	4.92584256822231	0.000887599723590315	0.0627278517944317	-0.407512976737307	Acaa1a
ENSMUSG00000109865.1	4.2639712518191	2.59388930504659	4.9140716281532	0.000901801815830917	0.0635094714340575	-0.42368566475569	Hspa14
ENSMUSG00000014763.8	3.5480432773873	2.42677634407856	4.91027405397471	0.000906435924575569	0.0635130781495041	-0.428907896077457	Fam120b
ENSMUSG00000049401.10	-3.75318201660976	2.20046917714984	-4.90888472052527	0.00090813771943433	0.0635130781495041	-0.43081899176296	Ogfr
ENSMUSG00000033161.10	-4.2204333948184	3.57048429110301	-4.8986626294088	0.000920765304122563	0.0641741666445698	-0.444889111613541	Atp1a1
ENSMUSG00000028261.13	4.37726945379105	3.21624726237622	4.88872015381377	0.00093322945834248	0.0648193601787567	-0.458589785891995	Ndufaf4
ENSMUSG00000018677.9	3.40080301807701	3.7478837777043	4.87796001369755	0.000946924131988013	0.0655453101224031	-0.473434334366236	Slc25a39
ENSMUSG00000034168.7	-2.46051547735895	1.44526061825892	-4.86380232641872	0.000965274278628981	0.0665874529680852	-0.492993221691613	Irf2bpl
ENSMUSG00000006442.10	4.46565216944334	4.13995121156513	4.85304910587285	0.000979468101667358	0.0671625078871896	-0.507869416402742	Srm
ENSMUSG00000003038.15	6.72570899009328	7.01075919661383	4.85245692179912	0.000980256274822923	0.0671625078871896	-0.508689170475658	Hmgn2
ENSMUSG00000029076.14	2.36513937701011	5.155273878848	4.84987602459177	0.000983699342440887	0.0671707132074838	-0.512262507918193	Sdf4
ENSMUSG00000003438.17	4.48815011791586	3.90856990052265	4.84694771278881	0.000987621685885721	0.0672114798488962	-0.51631809146939	Timm50
ENSMUSG00000020265.16	4.46314802005269	3.83383746813495	4.84154437277362	0.000994903573518094	0.0674798356642541	-0.523804937900061	Sumo3
ENSMUSG00000021131.14	4.81470938852719	4.50179830584952	4.83650897237749	0.00100174175064574	0.0677164022209085	-0.530786004449668	Erh
ENSMUSG00000005103.12	-3.40664715545102	2.56335943345669	-4.82820716389086	0.00101312670353092	0.0682189874515226	-0.542304109781506	Wdr1
ENSMUSG00000015869.16	4.42633972829265	4.12945507291546	4.82618067198306	0.00101592693562776	0.0682189874515226	-0.545117313812648	Prpsap1
ENSMUSG00000024687.11	-3.0879572846582	2.44562854270903	-4.81098116283645	0.0010371977667111	0.0692481642442598	-0.566237565544112	Osbp
ENSMUSG00000065990.12	4.48961895160362	4.62666030330328	4.80771960616864	0.00104182440945907	0.0692481642442598	-0.570774229971608	Aurkaip1
ENSMUSG00000002778.14	-3.50504187371222	2.62553490747104	-4.80594713465137	0.00104434805542864	0.0692481642442598	-0.573240334337069	Kdelr1
ENSMUSG00000025439.5	4.80614258646012	3.5231812376985	4.80551947039404	0.00104495795045019	0.0692481642442598	-0.573835431354104	Clns1a
ENSMUSG00000021087.18	3.26483623329923	3.94298483155041	4.78953964644713	0.00106802437933378	0.0705454534480206	-0.596091526717775	Rtn1
ENSMUSG00000038077.7	-4.05043795063818	2.25093090058683	-4.78309178628166	0.00107748657361567	0.0709370896611799	-0.605082937635568	Kcna6
ENSMUSG00000084957.3	3.09160055526706	3.43351694554986	4.77937122224428	0.00108298755559592	0.0709370896611799	-0.610274084967882	Bbip1
ENSMUSG00000027900.15	4.1105279588174	3.90824487627282	4.77803634071962	0.00108496859535798	0.0709370896611799	-0.612137105741159	Dram2
ENSMUSG00000070858.12	4.96807544554818	4.34504467909748	4.77600402299226	0.00108799217271748	0.0709370896611799	-0.614974023501226	Gm1673
ENSMUSG00000028049.15	4.26716368576876	3.89073702921512	4.77008761646551	0.0010968461084689	0.0709841271252361	-0.623236348898739	Scamp3
ENSMUSG00000026349.14	2.44756538926763	2.13375919818	4.76812996602546	0.00109979281430159	0.0709841271252361	-0.625971407802163	Ccnt2
ENSMUSG00000025785.5	3.98461224162601	3.26529770662498	4.76775106685969	0.00110036412775978	0.0709841271252361	-0.626500840458881	Exosc7
ENSMUSG00000020572.8	-4.50273131201695	3.07368479139736	-4.76616340456912	0.00110276152371483	0.0709841271252361	-0.628719506531816	Nampt
ENSMUSG00000023572.16	4.457499138884	4.5093352519601	4.76017986509905	0.00111184746736171	0.0713417809851265	-0.637084619793755	Ccndbp1
ENSMUSG00000042834.15	4.74751005050414	4.46472813012799	4.75442395780576	0.00112066390756078	0.0716799332266406	-0.645136663008526	Nrep
ENSMUSG00000044788.10	-3.85936452338874	2.26609060460119	-4.74713603748294	0.00113193517324449	0.0721675892614885	-0.65533912967129	Fads6
ENSMUSG00000074247.10	4.43169382691896	4.10946566119958	4.74219181394022	0.00113965124693663	0.0721675892614885	-0.662265239377271	Dda1
ENSMUSG00000020857.11	2.58949933257556	1.58046212779692	4.74167727003876	0.00114045750561562	0.0721675892614885	-0.662986252029323	Nme2
ENSMUSG00000030638.13	3.85300869099339	3.39528506990572	4.73953070965523	0.00114382766803802	0.0721675892614885	-0.665994589205309	Sh3gl3
ENSMUSG00000019738.15	4.85732777419232	4.05654986259996	4.73696128046953	0.00114787585867202	0.0721675892614885	-0.669596488594274	Polr2i
ENSMUSG00000061666.6	5.05808817929281	4.21090662111286	4.7337250333272	0.00115299660783792	0.0721675892614885	-0.674134586200008	Gdpd1
ENSMUSG00000028743.7	4.49882634670643	3.69720662344301	4.73354526369576	0.00115328177970813	0.0721675892614885	-0.67438671891052	Akr7a5
ENSMUSG00000002341.8	-4.54318236220124	3.44825909227306	-4.72374307012034	0.00116894676531799	0.0729220741376764	-0.688142074679785	Ncan
ENSMUSG00000028646.16	3.66481369376551	3.19242397458407	4.71379343303406	0.00118508198324273	0.0737011601393911	-0.70211931897955	Rragc
ENSMUSG00000042167.6	3.80189421924695	2.51142761101966	4.71135719685434	0.00118906924424909	0.0737222931434436	-0.705544041232029	Tent2
ENSMUSG00000054312.6	5.92662185138704	5.24461287451092	4.70509779362802	0.00119938006741589	0.0741341587847402	-0.714347299405795	Mrps21
ENSMUSG00000040269.5	4.76446058791021	4.73917055632634	4.69717252927102	0.0012125732971481	0.0747211325669436	-0.725501991110861	Mrps28
ENSMUSG00000046432.12	5.45449799177485	4.30629020504405	4.68928262278142	0.00122586298181622	0.0749571924352564	-0.736616410160059	Bex3
ENSMUSG00000031400.10	4.18146200770525	3.3491082326938	4.6873010003744	0.00122922538560803	0.0749571924352564	-0.739409385967439	G6pdx
ENSMUSG00000048388.3	-3.25581092273276	4.17840574010332	-4.6865122796816	0.00123056644240047	0.0749571924352564	-0.740521205735956	Fam171b
ENSMUSG00000071076.6	2.22975639053182	4.87576924638801	4.68271401536486	0.00123704669651692	0.0749571924352564	-0.745876751508731	Jund
ENSMUSG00000024383.9	1.44565679389982	0.990960395086113	4.68180503693251	0.00123860295370479	0.0749571924352564	-0.747158734599769	Map3k2
ENSMUSG00000074637.7	-4.12702857887313	3.72596687286805	-4.68074515376216	0.00124042023556254	0.0749571924352564	-0.748653705630474	Sox2
ENSMUSG00000020536.12	-4.01809137396498	3.42328502286225	-4.67961340002533	0.00124236391578324	0.0749571924352564	-0.750250238933942	Llgl1
ENSMUSG00000067194.6	3.87825295524323	3.91401129118257	4.67502170961178	0.00125028340367125	0.0749718302296774	-0.756729604233874	Eif1ax
ENSMUSG00000026872.18	-2.22970468758372	2.72956602188838	-4.67347709926781	0.0012529596585014	0.0749718302296774	-0.758909934104588	Zeb2
ENSMUSG00000005089.15	-2.28890555355898	5.84826443827089	-4.67226015926019	0.00125507252023194	0.0749718302296774	-0.760627988619534	Slc1a2
ENSMUSG00000030839.12	4.50918914576369	2.21325751800242	4.67089710507101	0.00125744362002081	0.0749718302296774	-0.762552591544648	Sergef
ENSMUSG00000024978.11	-3.82943159950525	2.94258988281957	-4.66755896074678	0.00126327086926592	0.0750977376753025	-0.767267170049671	Gpam
ENSMUSG00000006057.15	4.53163030091567	4.13090656013828	4.6606152010951	0.00127548558226946	0.0753011415509055	-0.777079503064948	Atp5g1
ENSMUSG00000031701.6	3.62621760418009	4.05277339715112	4.65963991112009	0.00127721136054214	0.0753011415509055	-0.778458286087736	Dnaja2
ENSMUSG00000030435.16	2.08772573342546	1.30741614731149	4.65926853923054	0.00127786916445481	0.0753011415509055	-0.778983338387673	U2af2
ENSMUSG00000007891.16	-5.17392315218856	7.39205693202655	-4.65628521421475	0.00128316671573988	0.0753935048213212	-0.78320197614923	Ctsd
ENSMUSG00000040433.16	-2.79914704536951	1.93051530711397	-4.65418934816052	0.00128690251663441	0.075393836713666	-0.786166489655505	Zbtb38
ENSMUSG00000056612.7	4.27280200370171	4.11149194087585	4.64938918846788	0.00129550278067345	0.075519961086604	-0.79295862035952	Ppp1r14b
ENSMUSG00000027671.14	4.72661018704607	2.35950873801235	4.64881918920228	0.00129652812670946	0.075519961086604	-0.793765389938933	Actl6a
ENSMUSG00000079477.9	5.51561989728804	5.45849717708544	4.61820713168929	0.00135289795136232	0.0785769350371704	-0.837165542306205	Rab7
ENSMUSG00000078713.8	4.96711301464093	2.98172348736424	4.61194268560374	0.00136475515589664	0.0789016423787582	-0.84606440377153	Tomm5
ENSMUSG00000028851.6	4.43335290117907	4.42300663421357	4.61113291760946	0.00136629600398602	0.0789016423787582	-0.847215139558781	Nudc
ENSMUSG00000064357.1	1.41913133585361	4.6651997020479	4.59526472018253	0.00139687096410623	0.0803711655638299	-0.869784897902601	mt-Atp6
ENSMUSG00000039601.16	3.80901052339817	3.83929037138978	4.59381756104191	0.00139969573908906	0.0803711655638299	-0.871845119694491	Rcan2
ENSMUSG00000026489.13	3.8390593552005	1.90554172857605	4.5831435924309	0.00142072137243837	0.0813473665147999	-0.887050664031835	Coq8a
ENSMUSG00000037894.13	5.92126140978374	5.95595183827499	4.56851205231316	0.00145009601440167	0.0827947475793406	-0.907921799890532	H2afz
ENSMUSG00000023992.14	-4.03466830679576	2.05294740314741	-4.54531806773355	0.00149800629485185	0.0852893048775933	-0.941072696710779	Trem2
ENSMUSG00000040746.15	4.79540676185139	3.5904463515224	4.54218931521478	0.00150459823044064	0.0854239871732199	-0.94555076074608	Rnf167
ENSMUSG00000037772.13	2.83831959090473	2.99602694562836	4.53687688228796	0.00151586241180935	0.0858224399649598	-0.953157600416334	Mrpl23
ENSMUSG00000062580.9	3.88665568136151	3.65972518499975	4.53364818076106	0.00152275259400624	0.0858314521132746	-0.95778282159485	Timm17a
ENSMUSG00000026547.15	-3.73287620381883	1.94792912060389	-4.53253151973825	0.00152514341671614	0.0858314521132746	-0.959382838196574	Tagln2
ENSMUSG00000027272.5	-2.16972411648422	1.84384793214606	-4.53084533057488	0.00152876126859187	0.0858314521132746	-0.96179926112504	Ubr1
ENSMUSG00000061232.16	-2.49368500034115	7.85462974826993	-4.52481183125873	0.00154178229749724	0.0863227251994855	-0.970449154660503	H2-K1
ENSMUSG00000038812.16	4.40831145165695	4.11949498114595	4.51650282102399	0.00155990945586914	0.0870963810000749	-0.982370223929683	Trmt112
ENSMUSG00000027109.16	2.47196665199953	2.33264368658959	4.51230859767451	0.00156914647924935	0.0872076432072595	-0.988391656963177	Sp3
ENSMUSG00000021731.10	3.13387832671684	1.97599253021954	4.50947327941202	0.00157542401609305	0.0872076432072595	-0.99246366565882	Mrps30
ENSMUSG00000006373.10	5.79692196121287	5.15856514524677	4.509396522616	0.0015755943338833	0.0872076432072595	-0.992573918394143	Pgrmc1
ENSMUSG00000037822.12	2.83362904927535	3.44146687144425	4.5076848259129	0.00157939760557999	0.0872076432072595	-0.995032811541277	Smim14
ENSMUSG00000015837.15	-1.42791797887297	6.69053601492426	-4.50585448052186	0.00158347541347042	0.0872076432072595	-0.997662629565081	Sqstm1
ENSMUSG00000034560.6	-4.33165658049957	2.84057296371153	-4.49721450439491	0.00160287751385849	0.0880363051905101	-1.01008318097562	Washc4
ENSMUSG00000029413.14	-3.20070988311758	3.86261437317601	-4.48887095099048	0.0016218563372843	0.0888372907566133	-1.02208815088283	Naaa
ENSMUSG00000039630.10	-3.1834567004551	4.163694356942	-4.47730355860357	0.00164856832996168	0.0900563867167175	-1.03874880093688	Hnrnpu
ENSMUSG00000039530.17	3.917306208865	3.48420330991005	4.46897753892774	0.00166808722032269	0.0908770320678225	-1.0507531576819	Tusc3
ENSMUSG00000030880.14	4.02124819897794	3.95930687440766	4.45838128550492	0.00169328760579622	0.0917881848590891	-1.0660455698759	Polr3e
ENSMUSG00000030682.4	-3.5922569026641	3.41897675636568	-4.45676230295654	0.00169717376038364	0.0917881848590891	-1.06838353417013	Cdipt
ENSMUSG00000057506.5	4.31781719485688	4.23570907081193	4.45589498118491	0.00169925958686054	0.0917881848590891	-1.06963618857528	Bloc1s2
ENSMUSG00000024309.15	4.77925704641003	4.4498385897557	4.45164928566115	0.0017095098340721	0.0917881848590891	-1.07576976186884	Pfdn6
ENSMUSG00000036905.8	-6.94179618243128	6.12223322175773	-4.45087652965898	0.00171138259819744	0.0917881848590891	-1.07688641586908	C1qb
ENSMUSG00000058833.11	3.93061682125493	4.33995984055311	4.45059746258136	0.00171205945437743	0.0917881848590891	-1.07728969728406	Rex1bd
ENSMUSG00000003534.17	-3.19435939788224	3.27166901978115	-4.4464609950288	0.00172212588620381	0.0918879352312681	-1.08326867961156	Ddr1
ENSMUSG00000019039.14	4.58267680216806	2.52882757382116	4.44609793796997	0.00172301244076047	0.0918879352312681	-1.08379357456084	Dalrd3
ENSMUSG00000062931.15	3.69598160039644	3.11941764027466	4.44163056004325	0.0017339615581916	0.0921904716789963	-1.09025394366344	Zfp938
ENSMUSG00000031821.11	3.77376489247439	1.83869687575444	4.43935683798599	0.0017395628673438	0.0921904716789963	-1.09354315224262	Gins2
ENSMUSG00000022681.15	4.8310662403857	3.45803637256992	4.4382207443898	0.00174236889874216	0.0921904716789963	-1.09518693216337	Ntan1
ENSMUSG00000061755.10	-1.67217667595352	1.73125102496795	-4.43175173948409	0.00175843944363394	0.0927978538765775	-1.10455037014496	Bod1l
ENSMUSG00000029817.11	-3.21101509603537	3.34995097081873	-4.42628059134171	0.00177215514617847	0.0932781245170814	-1.1124742930996	Tra2a
ENSMUSG00000024338.15	-5.89156502410486	4.37616340554847	-4.42177524465145	0.00178353578940092	0.0936333126633025	-1.11900274445602	Psmb8
ENSMUSG00000036112.15	3.82690393391397	3.73831135670745	4.40927462026625	0.00181552502383416	0.0949485119870853	-1.13713234620774	Metap2
ENSMUSG00000003161.15	4.01889919224039	4.48006108647053	4.40832385458217	0.001817983086236	0.0949485119870853	-1.13851217698833	Sri
ENSMUSG00000042198.12	3.03327646782949	2.3411096314335	4.40469544097794	0.0018273966405382	0.0949815323805857	-1.14377925390051	Chchd7
ENSMUSG00000039461.12	4.84974638138607	4.28172099409382	4.40445823746052	0.00182801385790856	0.0949815323805857	-1.14412365048224	Tcta
ENSMUSG00000020089.8	4.40451671221506	3.69918633699873	4.40239199561065	0.0018333997994187	0.0950171198611559	-1.14712398298376	Ppa1
ENSMUSG00000002728.14	4.52662223629424	3.71870720474907	4.39369713952762	0.0018562512031832	0.0959100786722606	-1.15975639967546	Naa20
ENSMUSG00000076437.10	4.57397196874846	4.49656100219195	4.39202920197946	0.00186066958650761	0.0959100786722606	-1.1621809467804	Selenoh
ENSMUSG00000002981.10	-4.77343113443481	3.92228175727801	-4.39044918166986	0.0018648654719077	0.0959100786722606	-1.16447807119955	Clptm1
ENSMUSG00000042737.9	4.77081845908982	4.28307926806069	4.38474880782312	0.00188008780056986	0.0963222349687411	-1.17276863808999	Dpm3
ENSMUSG00000047786.12	3.46162022386231	2.7794014349917	4.38355236269146	0.00188329967129122	0.0963222349687411	-1.17450933919554	Lix1
ENSMUSG00000015759.11	4.98554914042052	5.50774898466051	4.37996923660048	0.00189295383143108	0.0963222349687411	-1.17972365980656	Cnih1
ENSMUSG00000025375.15	-2.8886874662194	4.81881389324642	-4.37773061828207	0.00189901233176242	0.0963222349687411	-1.18298234607764	Aatk
ENSMUSG00000019461.12	3.58759818363121	2.06041792292358	4.37745126448798	0.00189976981955955	0.0963222349687411	-1.18338904395651	Plscr3
ENSMUSG00000021025.8	-4.93673113676715	4.59607618712645	-4.37682359396086	0.00190147297410092	0.0963222349687411	-1.18430288112238	Nfkbia
ENSMUSG00000034158.9	-3.82566601131056	2.91030497530445	-4.37307046982536	0.00191169109339892	0.0965977509494476	-1.18976832382726	Lrrc58
ENSMUSG00000022570.7	3.93181503924538	2.9398668336421	4.36672393194523	0.00192910402064078	0.0972345398134448	-1.19901506835078	Tsta3
ENSMUSG00000046434.16	3.59055202035311	4.40811150950968	4.36112921013671	0.00194459512737217	0.0977678662448412	-1.20717130241674	Hnrnpa1
ENSMUSG00000024217.10	3.14515303038305	3.04306922692129	4.35941819067044	0.00194935929629285	0.0977678662448412	-1.20966661238759	Snrpc
ENSMUSG00000020018.6	4.28374105729251	3.5283405401951	4.35553268139604	0.00196022461148156	0.0980661957356616	-1.21533472789281	Snrpf
ENSMUSG00000030538.15	3.81817872353096	3.53296138439054	4.35289557913402	0.00196763585745902	0.0980661957356616	-1.21918293856332	Cib1
ENSMUSG00000047547.14	4.14562938059214	3.12526540432038	4.3521051064023	0.0019698632232673	0.0980661957356616	-1.22033663849866	Cltb
ENSMUSG00000040370.13	4.12116233871314	3.23603176486479	4.34957769773815	0.00197700300144326	0.0981798149021404	-1.22402601638737	Etfrf1
ENSMUSG00000002996.17	3.35678000140792	3.60645139826107	4.34124698530226	0.00200073363635255	0.0988850901449712	-1.23619331543732	Hbp1
ENSMUSG00000033020.7	4.03293803370391	4.54832608726435	4.34115770495034	0.0020009896036658	0.0988850901449712	-1.23632376705099	Polr2f
ENSMUSG00000074649.6	3.87444736142999	3.57637462155828	4.32519919890302	0.00204731084927336	0.100927431428081	-1.25966001261204	BC029722
ENSMUSG00000013701.13	4.85344812618006	4.5181658945906	4.32210763242803	0.00205641645159586	0.100994922526696	-1.26418509221754	Timm23
ENSMUSG00000037855.15	-4.17103186565712	2.59857991337672	-4.31841581136224	0.00206734680925497	0.100994922526696	-1.2695905633443	Zfp365
ENSMUSG00000044600.14	4.73772474215413	4.39274779007167	4.31689065612335	0.00207188046447559	0.100994922526696	-1.27182423116967	Smim7
ENSMUSG00000035805.13	-3.84875754231069	4.7168452331645	-4.31629285111972	0.00207366039300319	0.100994922526696	-1.27269983868865	Mlc1
ENSMUSG00000026047.13	4.50473679352232	2.41950894108536	4.31629170533328	0.00207366380608445	0.100994922526696	-1.27270151697638	Poglut2
ENSMUSG00000047459.14	5.49451352797958	6.14838554511358	4.31242964807526	0.00208520237916948	0.101277631989578	-1.27835953088567	Dynlrb1
ENSMUSG00000027223.15	3.243613127854	2.75127993532673	4.31100035941624	0.00208949003263675	0.101277631989578	-1.28045402075219	Mapk8ip1
ENSMUSG00000046240.8	-3.40978244429813	6.57664662305757	-4.30665125377566	0.00210259483410556	0.101669011452013	-1.28682904102194	Hepacam
ENSMUSG00000026827.12	-3.59233082145972	3.69252829120731	-4.30007101277424	0.00212259000358562	0.102390904898502	-1.29647968549576	Gpd2
ENSMUSG00000000339.14	4.70967993967085	2.73339514302274	4.29468525940143	0.00213910692388306	0.102907471376493	-1.30438311399096	Rtca
ENSMUSG00000044155.11	3.32947043843603	3.03818156384682	4.29326631254748	0.00214348136995366	0.102907471376493	-1.30646606829311	Lsm8
ENSMUSG00000058546.8	3.88871443807138	4.27266750622227	4.29112118089304	0.00215011273779854	0.102981229043564	-1.30961557983003	Rpl23a
ENSMUSG00000034936.2	4.43373599468255	3.42529703368981	4.28820088951647	0.00215917569892425	0.103170825594933	-1.31390425215635	Arl4d
ENSMUSG00000040033.16	-2.92714237359511	2.38775506937376	-4.27782470895015	0.00219170957698546	0.104143216218531	-1.32915235242657	Stat2
ENSMUSG00000037971.10	3.49933992464643	2.48945169998216	4.27680398330577	0.00219493820955462	0.104143216218531	-1.33065317086238	1110032A03Rik
ENSMUSG00000026150.14	3.19433652591541	3.10048713640265	4.27678961987115	0.00219498367846301	0.104143216218531	-1.33067429112363	Mff
ENSMUSG00000028957.12	-2.41459062715351	1.74083925853563	-4.27431413932241	0.00220283513065298	0.104270968760557	-1.33431472421355	Per3
ENSMUSG00000020485.14	5.43532172937989	5.24685491476877	4.27177570098389	0.00221091746415632	0.104409027536279	-1.33804865202345	Supt4a
ENSMUSG00000031229.16	1.90036538834855	2.6184074847046	4.26620293083642	0.00222877248593125	0.104794749471977	-1.34624917090733	Atrx
ENSMUSG00000044573.16	4.03195084559331	3.74388261814452	4.26599089175378	0.00222945489179449	0.104794749471977	-1.34656128105213	Acp1
ENSMUSG00000071662.4	4.8732308285074	4.72296058389399	4.25775925436689	0.00225612023460014	0.105502899164467	-1.35868276180782	Polr2g
ENSMUSG00000034118.15	4.62317698670222	3.75247044992111	4.25695265615683	0.00225875139065308	0.105502899164467	-1.35987103542238	Tpst1
ENSMUSG00000026179.14	2.95552943290531	3.27888841499357	4.25651516996192	0.00226017986039058	0.105502899164467	-1.36051557508294	Pnkd
ENSMUSG00000026889.12	3.74436894471504	3.50554910341938	4.2468019319995	0.00229214533167647	0.106748482589504	-1.37483290303813	Rbm18
ENSMUSG00000026374.14	3.4970534124526	3.51525158465895	4.24321280634287	0.00230407883141564	0.107057566300168	-1.38012666998371	Tsn
ENSMUSG00000027165.16	3.67632621912672	3.17351712841023	4.23533864945596	0.00233049293002875	0.108036520875553	-1.39174702529071	B230118H07Rik
ENSMUSG00000029536.8	4.79381633837446	2.39906703560932	4.2305100447585	0.0023468505594771	0.108545866151376	-1.3988772224235	Gatc
ENSMUSG00000078812.10	5.69552659244254	5.57145685819852	4.22371619283473	0.00237007383489598	0.109314457867346	-1.40891499769808	Eif5a
ENSMUSG00000015090.13	2.76770960297879	10.7425248949867	4.22249187890714	0.00237428492993097	0.109314457867346	-1.41072458914246	Ptgds
ENSMUSG00000004070.15	4.34856010890523	4.92992037972598	4.2184544109891	0.00238822876638444	0.109506689281685	-1.41669364781553	Hmox2
ENSMUSG00000028597.11	4.76901688895569	2.48197745215377	4.21764372515009	0.00239103909112631	0.109506689281685	-1.41789245606475	Gpx7
ENSMUSG00000013698.12	3.58238642240223	5.82636241871651	4.2165852084155	0.00239471386614412	0.109506689281685	-1.41945788564832	Pea15a
ENSMUSG00000028962.14	-2.28964219085538	1.48132001030469	-4.20026762545434	0.00245213228691882	0.111879227501587	-1.4436097357309	Slc4a2
ENSMUSG00000036098.15	-3.5125772711323	4.26136222361747	-4.19779871556105	0.00246094720832458	0.112028524717695	-1.44726725557556	Myrf
ENSMUSG00000021112.9	-2.92404021661012	2.37090601803923	-4.19269462826673	0.00247927816453756	0.112505394340527	-1.45483131737159	Mpp5
ENSMUSG00000046756.10	4.34450913885864	4.47401381428624	4.19178641242716	0.00248255520858277	0.112505394340527	-1.4561776407421	Mrps7
ENSMUSG00000028902.4	4.162442785816	3.85455060248259	4.18559041959195	0.00250503550286048	0.113019191353844	-1.46536555112143	Sf3a3
ENSMUSG00000028788.14	-3.6420573936321	5.03125036679773	-4.18288409420222	0.00251492270155077	0.113019191353844	-1.46938038876777	Ptp4a2
ENSMUSG00000021982.14	3.6121666108988	2.74417768963488	4.18276812300031	0.00251534731673561	0.113019191353844	-1.46955245506436	Cdadc1
ENSMUSG00000052033.13	4.17104774503623	3.14923240975882	4.18251906974175	0.00251625945523599	0.113019191353844	-1.46992198135169	Pfdn4
ENSMUSG00000014592.20	1.74223578645782	1.52203118587511	4.17738535331763	0.00253514017323882	0.113614752065417	-1.47754092706702	Camta1
ENSMUSG00000000184.12	1.91635364674655	5.67439201624997	4.17563543083283	0.00254161053247599	0.113648225902278	-1.48013882578815	Ccnd2
ENSMUSG00000023944.14	-1.43164802902384	9.29198038311584	-4.17370376392567	0.00254877336958056	0.113648225902278	-1.48300703386579	Hsp90ab1
ENSMUSG00000061559.15	4.11701946624995	3.22695470015284	4.17101761294763	0.00255876975620516	0.113648225902278	-1.48699639033527	Wdr61
ENSMUSG00000024258.4	4.74498603822699	4.52354444836558	4.16972202282549	0.00256360618757079	0.113648225902278	-1.4889209042396	Polr2d
ENSMUSG00000035958.3	3.66913853383258	3.69479205735412	4.16961633805231	0.00256400113850379	0.113648225902278	-1.48907790231761	Tdp2
ENSMUSG00000035202.8	-3.14835697805669	3.47695711293963	-4.16597096757051	0.00257766395945656	0.114003816079947	-1.4944941661388	Lars2
ENSMUSG00000034210.14	-3.90253691636366	4.42006468012617	-4.15681571068717	0.002612321588775	0.115284375441747	-1.50810511365063	Efcab14
ENSMUSG00000003464.13	4.6014557901584	3.67673913762042	4.14820666845382	0.00264536541437667	0.116011184367885	-1.52091460971599	Pex19
ENSMUSG00000034252.14	-2.89189697917587	2.31749256364081	-4.14818110466445	0.0026454641966234	0.116011184367885	-1.52095266164766	Senp6
ENSMUSG00000027239.14	5.80875520023963	5.91286905050092	4.1480398509599	0.00264601009269717	0.116011184367885	-1.52116292069261	Mdk
ENSMUSG00000117098.1	0.493371257295001	0.52142275005853	4.14452021370997	0.00265965113661261	0.116356858816481	-1.5264028631865	Gm49909
ENSMUSG00000020077.14	-3.37526158979499	1.75800625380316	-4.14127963188085	0.00267227699837329	0.116656722874991	-1.53122886758755	Srgn
ENSMUSG00000075700.9	-4.19409185864082	3.35076887295639	-4.13737828977866	0.00268756217928968	0.117071135275437	-1.53704082397126	Selenot
ENSMUSG00000018379.17	2.51160821689608	3.07743348202531	4.12826714822536	0.0027236233906096	0.118386830045164	-1.55062214997474	Srsf1
ENSMUSG00000034341.17	4.59351772279478	4.97050931788292	4.12534351781931	0.00273530399127273	0.118639408308164	-1.5549826146229	Wbp2
ENSMUSG00000021963.17	2.85387002158932	3.19473099503953	4.1202204854075	0.0027559007434199	0.118962028622121	-1.56262621770768	Sap18
ENSMUSG00000057130.12	3.68769129631251	3.58213691979809	4.1193207695049	0.0027595350231148	0.118962028622121	-1.56396897205544	Txnl4a
ENSMUSG00000018209.15	-2.33088508943684	1.95707351782842	-4.11910698240019	0.00276039933820377	0.118962028622121	-1.56428804859339	Stk4
ENSMUSG00000030199.16	-1.54577185450175	0.775206483655052	-4.11714956730055	0.00276832636206698	0.119049813681059	-1.56720977509655	Etv6
ENSMUSG00000026229.17	-3.35695464992869	3.32349927898973	-4.10963990665057	0.00279896446816377	0.119911907540784	-1.57842389830183	Psmd1
ENSMUSG00000020167.14	3.47854900626889	2.53537156379045	4.10932953371323	0.00280023848996883	0.119911907540784	-1.57888754187563	Tcf3
ENSMUSG00000020664.10	3.89634993879285	2.93543638983072	4.10507952441448	0.00281774630041233	0.12040652901466	-1.58523764463073	Dld
ENSMUSG00000014195.15	2.90472359558137	3.64296159191033	4.10272314046169	0.00282750362108115	0.120568572129308	-1.58875947037448	Dnajc7
ENSMUSG00000002028.13	-1.50393261003064	1.47886261290203	-4.08655474955291	0.00289543277317241	0.123205236234444	-1.61294494634303	Kmt2a
ENSMUSG00000013662.6	-4.00200170985794	3.46639223150869	-4.084830201864	0.00290278019830343	0.1232583894288	-1.61552670423311	Atad1
ENSMUSG00000031284.16	2.09703209244307	1.28146363618181	4.07977548506531	0.00292443047703919	0.12391737694322	-1.62309625766927	Pak3
ENSMUSG00000029394.11	4.15324947702443	4.1243940368318	4.0780392605379	0.00293190669099958	0.123974263678836	-1.62569709089474	Cdk2ap1
ENSMUSG00000039041.15	3.63583753876251	4.12332376499432	4.0714774523416	0.00296034638788771	0.124328115147636	-1.63553023924266	Adrm1
ENSMUSG00000015120.15	2.8981460205305	3.28644980747837	4.07102955241631	0.00296229832780556	0.124328115147636	-1.63620164813179	Ube2i
ENSMUSG00000019795.17	4.36423544303678	4.61400444353385	4.07050133260059	0.00296460206247718	0.124328115147636	-1.63699349253052	Pcmt1
ENSMUSG00000053192.9	3.81922525051279	3.62774253201281	4.07043766897313	0.0029648798486622	0.124328115147636	-1.63708893201774	Mllt11
ENSMUSG00000027637.3	3.61809520740063	3.41904362056912	4.06683348613285	0.00298065143950539	0.124730697505762	-1.64249292913661	Rab5if
ENSMUSG00000079036.10	3.03910455442639	2.64299827816541	4.0588832548334	0.00301575781105428	0.125939043134358	-1.65441943315688	Alkbh1
ENSMUSG00000027889.17	-3.79665203412369	1.87485617113351	-4.03992588556141	0.00310125834408839	0.12920306227977	-1.68289244046949	Ampd2
ENSMUSG00000017132.17	-3.4951193773604	2.26442162548564	-4.03780610275474	0.0031109781046976	0.12920306227977	-1.68607923139184	Cyth1
ENSMUSG00000020576.10	-3.60017887219298	2.50950335577552	-4.03734520053957	0.00311309575154602	0.12920306227977	-1.68677221134312	Nbas
ENSMUSG00000026766.16	4.01150010058263	4.60884811174116	4.03038949343856	0.00314524123046529	0.130232869203926	-1.69723375336005	Mmadhc
ENSMUSG00000026000.16	3.5557447741093	2.41829518183175	4.02919537844936	0.00315079522267564	0.130232869203926	-1.6990303764693	Lancl1
ENSMUSG00000059278.9	4.30045525740323	3.97366009091664	4.02269395353568	0.00318121793610114	0.131010171574227	-1.70881550999794	Naa38
ENSMUSG00000024740.10	-4.91610900323913	3.18817984714762	-4.02240771393266	0.00318256452814888	0.131010171574227	-1.70924645092505	Ddb1
ENSMUSG00000010376.15	5.29760897408058	5.70432394787496	4.02047837739902	0.00319165678151176	0.131117412333162	-1.71215139868724	Nedd8
ENSMUSG00000025395.14	4.25562045885119	3.20344320843092	4.01583701514583	0.00321364324438796	0.131752854473772	-1.71914178495215	Prim1
ENSMUSG00000089847.8	2.87675715607186	2.63058266179874	4.01275532586271	0.00322833041765418	0.132046920779313	-1.72378471012307	Timm10b
ENSMUSG00000021610.8	2.64775491305241	5.32490758836852	4.01111262346088	0.00323618862152356	0.132046920779313	-1.72626014552522	Clptm1l
ENSMUSG00000036916.13	-3.18293006372897	2.64325918257536	-4.01023083416106	0.00324041523384818	0.132046920779313	-1.72758908594157	Zfp280c
ENSMUSG00000039194.16	3.69864845183929	1.9447977398668	4.00470014665556	0.00326705934879278	0.132648966940007	-1.73592669500092	Rlbp1
ENSMUSG00000024423.6	-3.17970437043388	2.56138260471134	-4.00444066022936	0.00326831513636076	0.132648966940007	-1.73631797426799	Impact
ENSMUSG00000037058.16	3.41881443244704	6.16019659570263	4.00060198314151	0.00328695256619845	0.133138046629265	-1.74210734499136	Paip2
ENSMUSG00000002043.17	3.93374819656775	3.75680240436035	3.99495336106386	0.00331458344672974	0.133988721250603	-1.75062993572672	Trappc6a
ENSMUSG00000036552.19	-2.58638062965709	2.17825203663255	-3.98934219177909	0.00334227584686147	0.134838481869789	-1.75910015790499	Ermard
ENSMUSG00000020964.14	-3.13459998767329	2.5717984701784	-3.98663489219848	0.00335572489149387	0.135111377503733	-1.76318837774444	Sel1l
ENSMUSG00000048537.16	-2.39908771621224	3.74931562054226	-3.98488869117397	0.00336443001243774	0.135158613531937	-1.7658257765817	Phldb1
ENSMUSG00000022940.17	4.30610880531487	4.25376787107901	3.98261495646117	0.00337580098993294	0.135158613531937	-1.76926053964542	Pigp
ENSMUSG00000018449.12	3.91231352126965	3.23169045764312	3.98238381375477	0.00337695922390797	0.135158613531937	-1.76960974761563	Rpain
ENSMUSG00000024347.16	3.20539930511539	1.84935880188115	3.97633825297623	0.00340740349507694	0.135672510676266	-1.77874578905297	Psd2
ENSMUSG00000028608.15	2.62258265163813	3.6383683346648	3.97430096735899	0.00341772850002732	0.135672510676266	-1.78182560312866	Czib
ENSMUSG00000048707.9	3.55472255579708	4.11215790110792	3.9736750886261	0.00342090714120702	0.135672510676266	-1.78277186750833	Tprn
ENSMUSG00000001891.16	-2.78395591077648	3.3262856083354	-3.9735919882985	0.00342132941792371	0.135672510676266	-1.78289751049832	Ugp2
ENSMUSG00000028796.17	-3.04261721123184	2.58288856375169	-3.97319226626784	0.00342336139149494	0.135672510676266	-1.78350188011077	Phc2
ENSMUSG00000032580.12	2.20740705241254	2.66864493437064	3.96912039054395	0.00344413388980999	0.136228638318668	-1.78965963521329	Rbm5
ENSMUSG00000024962.13	-3.06195203200354	2.63850514151969	-3.96605305221103	0.00345987025293414	0.136583784281845	-1.79429968351946	Vegfb
ENSMUSG00000022216.17	-4.65518775172816	4.17156948048365	-3.96416961232416	0.00346957072118652	0.136699733755598	-1.79714941945414	Psme1
ENSMUSG00000029622.16	-3.85709135784795	2.73980921290011	-3.94748684967159	0.00355676627160778	0.139862567863301	-1.82241124551657	Arpc1b
ENSMUSG00000033981.14	2.24459174345825	3.13026201330168	3.94330621815821	0.00357898001940736	0.140462804179148	-1.82874736762109	Gria2
ENSMUSG00000028581.17	-4.45000781519436	2.9303537788559	-3.94042195533921	0.00359439142042064	0.140734142484779	-1.83312003338	Laptm5
ENSMUSG00000027339.15	-3.35461655843025	2.45674521464836	-3.93940921161169	0.00359981949656792	0.140734142484779	-1.83465564895857	Rassf2
ENSMUSG00000060743.12	3.98254699081253	5.13548875051513	3.93656385831947	0.00361511659764171	0.141059337203734	-1.83897073883916	H3f3a
ENSMUSG00000030307.8	-2.22855991569445	2.08552623343286	-3.93402123319486	0.00362884460910777	0.141226356930344	-1.84282760532699	Slc6a11
ENSMUSG00000030583.16	-0.176392578042483	0.0983564619654192	-3.93318501972449	0.00363337154184538	0.141226356930344	-1.84409622431849	Sipa1l3
ENSMUSG00000068250.13	2.06300547461706	2.00841864472887	3.92701719213347	0.00366694760305397	0.142175613676078	-1.85345618714497	Amn1
ENSMUSG00000069171.14	-2.72962551419447	2.61353227408901	-3.92611950582294	0.00367186178205585	0.142175613676078	-1.85481887153204	Nr2f1
ENSMUSG00000024498.16	-2.63996404993818	2.17538070976574	-3.92296669151585	0.00368917663802859	0.142572922003506	-1.85960564378229	Tcerg1
ENSMUSG00000053024.14	-3.23913322049318	4.16002631410223	-3.91288351453204	0.00374513665386026	0.144459355053098	-1.87492293494158	Cntn2
ENSMUSG00000005886.14	-2.41217436947444	1.45324785690946	-3.90948036228712	0.00376422645741138	0.144796710875813	-1.88009554736684	Ncoa2
ENSMUSG00000020100.15	-2.85072984686229	2.51352611660981	-3.90713022172855	0.00377746973245768	0.144796710875813	-1.8836684911462	Slc29a3
ENSMUSG00000021111.15	3.33684950254988	2.98883058630931	3.90656893919452	0.00378063992657655	0.144796710875813	-1.88452191805285	Papola
ENSMUSG00000029918.9	4.80326241976073	4.79695184011274	3.90612239474888	0.00378316408287946	0.144796710875813	-1.88520091472017	Mrps33
ENSMUSG00000025968.16	-3.3455150562191	2.39302853129542	-3.90392205610005	0.00379562796398666	0.144796710875813	-1.88854702394016	Ndufs1
ENSMUSG00000027893.14	-2.87516509957224	3.04355145095536	-3.90331218656679	0.0037990902971808	0.144796710875813	-1.88947457551172	Ahcyl1
ENSMUSG00000078153.3	-1.62335431025945	3.5894221691681	-3.90244311534258	0.00380402995621694	0.144796710875813	-1.89079642826097	Psme2b
ENSMUSG00000016921.14	-3.40084390641953	3.73055288933844	-3.8953386264327	0.00384466727568393	0.14549385370634	-1.90160587916852	Srsf6
ENSMUSG00000024966.9	4.32813176867701	4.66745274318278	3.89420961098614	0.0038511675006627	0.14549385370634	-1.90332425501823	Stip1
ENSMUSG00000071604.5	-2.30429612815072	1.93312754200968	-3.89419002007086	0.00385128039683949	0.14549385370634	-1.9033540740506	Fam189a2
ENSMUSG00000089809.9	2.66031022646146	1.93117556469506	3.89336501217293	0.00385603784311895	0.14549385370634	-1.90460984961063	Rasgef1b
ENSMUSG00000022892.11	-1.74874623694243	6.745967850546	-3.89272082687561	0.00385975690350503	0.14549385370634	-1.90559044757817	App
ENSMUSG00000025889.13	0.768652477737314	1.21057488584501	3.89148070303643	0.00386692720418441	0.14549385370634	-1.90747834719781	Snca
ENSMUSG00000022336.3	3.64531203031159	3.12266821602703	3.89047824210583	0.00387273368761185	0.14549385370634	-1.90900458195376	Eif3e
ENSMUSG00000026281.15	3.45038364898808	3.56008282801309	3.88601854326654	0.00389867764783377	0.145956679682267	-1.91579594299398	Dtymk
ENSMUSG00000073411.12	-2.74790607842937	9.24000388576821	-3.88558537650101	0.00390120737077414	0.145956679682267	-1.91645571451253	H2-D1
ENSMUSG00000047976.4	-4.44024924916606	3.62242780863067	-3.88464299068498	0.00390671698536051	0.145956679682267	-1.91789117634712	Kcna1
ENSMUSG00000041408.18	2.6837198021048	2.44143473257143	3.87902861989755	0.00393971270857749	0.146917847353816	-1.92644539810493	Wapl
ENSMUSG00000013465.19	-3.34422505959674	3.26934944690951	-3.87241350291239	0.00397896962728449	0.148108534266435	-1.9365294177699	Nelfb
ENSMUSG00000011752.7	3.8694943357106	3.7626533633914	3.86322313478628	0.00403419925004904	0.149529968511611	-1.95054812657028	Pgam1
ENSMUSG00000040249.15	-2.37323048108651	1.66209969384242	-3.86287758057285	0.00403629165650498	0.149529968511611	-1.95107542812498	Lrp1
ENSMUSG00000028580.15	-2.73161238257474	2.19497713873688	-3.86213989026886	0.0040407623849198	0.149529968511611	-1.95220116256446	Pum1
ENSMUSG00000052752.15	3.19185310816486	2.53709390601224	3.86115341002872	0.00404674909835004	0.149529968511611	-1.95370666175507	Traf7
ENSMUSG00000002477.5	3.52503218562321	4.55270429561362	3.85919094257624	0.0040586868315736	0.149697405547017	-1.95670200304837	Snrpd1
ENSMUSG00000040667.11	-2.03955700691042	2.37296471731103	-3.85642257084324	0.00407559043276199	0.150047056151157	-1.96092821355957	Nup88
ENSMUSG00000074656.12	1.71741844082007	4.33683866077209	3.85440952401693	0.00408792890892135	0.150084404346206	-1.9640019330965	Eif2s2
ENSMUSG00000078154.3	1.78966998077455	1.34574755915639	3.85383527111563	0.00409145590712247	0.150084404346206	-1.96487885066002	Gm12184
ENSMUSG00000033938.5	3.68885307981818	4.88082986466224	3.85017587434343	0.00411400744346365	0.150378425301668	-1.97046791306059	Ndufb7
ENSMUSG00000026087.11	2.97457421504055	4.14051919605126	3.8501202363782	0.00411435133543552	0.150378425301668	-1.97055290259958	Mrpl30
ENSMUSG00000021071.16	-2.20759025885152	2.42961334291494	-3.84612813761073	0.00413910576297018	0.151010118558038	-1.97665200582304	Trim9
ENSMUSG00000001642.18	2.92429709447953	2.93039096231517	3.84072923157948	0.00417283503293192	0.151966381415532	-1.98490352008234	Akr1b3
ENSMUSG00000014361.5	-3.18378956726844	4.27148308666566	-3.83481659925869	0.00421010826341403	0.152964842771045	-1.99394427490963	Mertk
ENSMUSG00000022338.8	2.63962987374518	2.79691823388518	3.83398360341645	0.00421538776090799	0.152964842771045	-1.99521831530864	Eny2
ENSMUSG00000068391.8	4.35147735867743	3.16763017121895	3.83071252360405	0.00423618771603941	0.153311367119294	-2.0002221421222	Chrac1
ENSMUSG00000030652.11	2.72632337796822	2.71188272149969	3.82941183673382	0.00424448864636888	0.153311367119294	-2.00221218586059	Coq7
ENSMUSG00000047368.4	4.14345121394575	4.16109008321989	3.82891050331043	0.00424769273633509	0.153311367119294	-2.00297927799055	Abhd17b
ENSMUSG00000024132.6	3.81952709661002	4.14126679916937	3.82244829475984	0.00428922380001982	0.154534387604279	-2.0128698506002	Eci1
ENSMUSG00000020029.6	-3.40079723918173	3.2390575534681	-3.81333004426716	0.00434855790469275	0.156393331618594	-2.02683413423692	Nudt4
ENSMUSG00000037563.15	4.49211633090005	4.98372951505938	3.80771498761875	0.00438552814945763	0.157442797436656	-2.03543837015914	Rps16
ENSMUSG00000019923.14	3.49444051245185	4.48592211859965	3.80019443782438	0.00443556672432545	0.158820741500819	-2.04696840167762	Zwint
ENSMUSG00000029007.8	3.06135353684694	2.35605396842754	3.79876710373898	0.00444513167977232	0.158820741500819	-2.04915746223532	Agtrap
ENSMUSG00000032328.12	-1.8475476101686	5.78122900005449	-3.79761624269552	0.00445285981791852	0.158820741500819	-2.05092268089424	Tmem30a
ENSMUSG00000090247.7	3.34859693369952	2.9476447020975	3.79724713790902	0.00445534140267981	0.158820741500819	-2.05148885618836	Bloc1s1
ENSMUSG00000062981.5	4.89171773902579	4.87804050773179	3.79534934296701	0.00446812389871574	0.158995986339511	-2.05440016784867	Mrpl42
ENSMUSG00000044068.7	-3.15150377552187	1.59385372656167	-3.79379889805111	0.00447859565594117	0.159088533212448	-2.0567789451157	Zrsr1
ENSMUSG00000014504.16	3.18164323704363	3.55075613783273	3.79145131809983	0.00449450077582142	0.159373420492812	-2.06038127381272	Srp19
ENSMUSG00000035212.14	4.7176588807581	5.17427150442752	3.78786122120839	0.00451893984396696	0.159959390764028	-2.06589149121308	Leprot
ENSMUSG00000030417.15	3.63863422990743	4.675551108918	3.78347227145124	0.00454900824490764	0.160459139799412	-2.0726298903189	Pdcd5
ENSMUSG00000015023.7	1.45978419439846	1.3639705941536	3.78342816141229	0.00454931151252869	0.160459139799412	-2.07269762445997	Ddx19a
ENSMUSG00000046671.18	3.62363663454001	3.70236257485418	3.78213280708072	0.00455822694811297	0.160459139799412	-2.07468683668411	Mtfr1l
ENSMUSG00000036887.5	-5.28923271580447	6.83211431600385	-3.7811775819086	0.00456481324879587	0.160459139799412	-2.07615385599508	C1qa
ENSMUSG00000023939.7	4.08730915291398	4.60230722980055	3.77921780657075	0.00457835749916661	0.160655836411728	-2.07916398376083	Mrpl14
ENSMUSG00000071653.9	2.04387147719104	1.4724144297843	3.77588472976358	0.00460149057997465	0.16076018225952	-2.08428447970842	1810009A15Rik
ENSMUSG00000034586.14	3.27887637746305	2.02195474613746	3.77540260321882	0.00460484698637412	0.16076018225952	-2.0850252629367	Hid1
ENSMUSG00000030304.11	3.01632795866328	3.13788328093021	3.77383038913943	0.00461581023546078	0.16076018225952	-2.08744114579348	Ergic2
ENSMUSG00000006024.13	4.97655417849678	4.98628588315767	3.77378462782007	0.00461612974835261	0.16076018225952	-2.08751146752669	Napa
ENSMUSG00000021957.7	-3.20429225113231	3.2825571215301	-3.77307326076959	0.00462109963847127	0.16076018225952	-2.08860466174602	Tkt
ENSMUSG00000031901.12	3.77462160957392	2.13526045497527	3.77034275450807	0.00464022867011586	0.161148285017838	-2.09280132163871	Dus2
ENSMUSG00000060961.15	-2.31231306733117	3.10557435767819	-3.76741134133529	0.00466085848476389	0.161471342505831	-2.09730773770039	Slc4a4
ENSMUSG00000042444.10	-3.55381222933774	2.26449568684845	-3.76675244539145	0.00466550880780751	0.161471342505831	-2.09832078654175	Mindy2
ENSMUSG00000039100.10	-3.52833038275366	2.75725563278614	-3.76270326372144	0.00469419491303367	0.162186440311516	-2.10454749364396	March6
ENSMUSG00000022337.7	3.51783532940487	3.74927502209457	3.75626200432056	0.00474021265639858	0.16349689114527	-2.11445659965616	Emc2
ENSMUSG00000025931.15	-3.31809298660704	3.16725206364483	-3.75292718954341	0.00476422454748417	0.16404515596891	-2.11958870587552	Paqr8
ENSMUSG00000032435.9	-3.55092325019517	2.47791169908441	-3.75025562014834	0.0047835536348857	0.164139190851213	-2.12370104135404	Dync1li1
ENSMUSG00000020107.10	3.45069440552792	4.05312058641631	3.75012318655931	0.00478451396096145	0.164139190851213	-2.12390491729656	Anapc16
ENSMUSG00000021114.9	3.8323218936108	3.96674744005831	3.74879323335752	0.00479416926785571	0.164139190851213	-2.12595243673075	Atp6v1d
ENSMUSG00000038412.8	4.24508758753743	4.23205769815015	3.74806855287527	0.0047994390358731	0.164139190851213	-2.12706819911331	Higd1a
ENSMUSG00000038485.6	-0.955306095024504	0.484048870254358	-3.7439452113398	0.004829540175389	0.164549504884538	-2.1334179009954	Socs7
ENSMUSG00000072772.3	2.7313576701604	2.66184794153804	3.74370723792132	0.00483128350666024	0.164549504884538	-2.13378442577689	Grcc10
ENSMUSG00000040385.7	5.27309708628459	5.18753206917667	3.74308293138537	0.00483586017719255	0.164549504884538	-2.13474600876329	Ppp1ca
ENSMUSG00000045435.9	3.50186277056767	4.09315133683192	3.74148941590799	0.00484756272782422	0.164670483789551	-2.13720061113063	Tmem60
ENSMUSG00000028936.15	-4.56653333215934	3.41412949211816	-3.73716468954358	0.00487947406357862	0.165331899554705	-2.14386375730173	Rpl22
ENSMUSG00000033735.9	3.52459697002718	2.78208327834175	3.73634956088181	0.00488551357989556	0.165331899554705	-2.14511987394309	Spr
ENSMUSG00000020250.10	2.94704496980187	2.20480739541775	3.73446533924339	0.00489950457416623	0.165331899554705	-2.14802375858495	Txnrd1
ENSMUSG00000017428.16	3.98936936695742	3.83515867665439	3.73331232367141	0.00490808699740677	0.165331899554705	-2.14980093900548	Psmd11
ENSMUSG00000033307.7	5.50186786054001	6.32990580760721	3.73213151898265	0.00491689274174032	0.165331899554705	-2.15162110924536	Mif
ENSMUSG00000004268.11	3.72012323580411	3.58329284222855	3.7310089184356	0.00492527992146026	0.165331899554705	-2.15335170749964	Emg1
ENSMUSG00000054604.7	-2.73664618954059	2.65821395940053	-3.72923927643373	0.00493853200582824	0.165331899554705	-2.15608007539756	Cggbp1
ENSMUSG00000038014.7	-2.51802119560293	2.50774791878562	-3.72916995864884	0.00493905186324821	0.165331899554705	-2.1561869542382	Fam120a
ENSMUSG00000022136.8	-3.48950110559722	2.92993717967813	-3.72895658476166	0.00494065245057599	0.165331899554705	-2.1565159519419	Dnajc3
ENSMUSG00000029838.11	-1.34944272107977	8.36746538955304	-3.72273964109985	0.00498752930038533	0.16648319525276	-2.16610403139078	Ptn
ENSMUSG00000025190.13	-3.04338987437308	2.56865302452577	-3.72221184160078	0.00499153059188466	0.16648319525276	-2.16691823234295	Got1
ENSMUSG00000006676.16	-2.32743240180168	1.56720838668462	-3.72016456864737	0.00500708326682016	0.166726798993359	-2.17007672231604	Usp19
ENSMUSG00000020873.15	-4.34291336618629	4.97874785292402	-3.71438344171057	0.00505127830297251	0.167618610157581	-2.17899828659044	Slc35b1
ENSMUSG00000028760.16	-1.52349075080357	2.04767862787066	-3.71409373428675	0.00505350384961569	0.167618610157581	-2.17944546895208	Eif4g3
ENSMUSG00000028403.15	-1.96602678545457	1.67569316480362	-3.7125305238914	0.0050655303995835	0.167618610157581	-2.18185854986372	Zdhhc21
ENSMUSG00000030588.12	4.13047530821953	4.29661317652478	3.71233485072815	0.00506703793816952	0.167618610157581	-2.18216062405188	Yif1b
ENSMUSG00000027210.20	2.30421784701766	2.56919028728667	3.70526120577868	0.00512185546142653	0.169155134945021	-2.19308359219301	Meis2
ENSMUSG00000003062.13	4.33660567775372	4.51547105933653	3.7018878550685	0.00514821768975271	0.169549721686365	-2.19829462485842	Stard3nl
ENSMUSG00000020841.5	-4.28199098527961	3.0553314155756	-3.701539924144	0.00515094485988041	0.169549721686365	-2.1988321687151	Cpd
ENSMUSG00000027514.14	-2.66398349569767	1.36551721593567	-3.70051735229367	0.00515896887181448	0.169549721686365	-2.20041209290991	Zbp1
ENSMUSG00000020629.12	4.77581141888158	4.81142399142468	3.69741230892508	0.00518341482776984	0.170076591718967	-2.20521025483004	Adi1
ENSMUSG00000024621.16	-5.02463970079757	3.20185187878483	-3.69133249070826	0.00523163612724364	0.171190314582567	-2.2146083894297	Csf1r
ENSMUSG00000061315.14	2.36110960756561	4.17120038409587	3.69078125581881	0.0052360315387605	0.171190314582567	-2.21546068716816	Naca
ENSMUSG00000070283.4	3.73831617256055	3.94539844801306	3.68954003513078	0.00524594300975289	0.171190314582567	-2.21737993731882	Ndufaf3
ENSMUSG00000107002.1	3.27056002572785	4.18749711577756	3.6888781236101	0.00525123664363703	0.171190314582567	-2.21840349462556	0610012G03Rik
ENSMUSG00000036594.15	-4.87451313268137	2.73122788588727	-3.68649050455291	0.0052703785311644	0.171537666460378	-2.22209603036973	H2-Aa
ENSMUSG00000026447.16	-2.8043608542038	1.78552492373364	-3.67628760788647	0.00535301050579829	0.173449035390556	-2.23788225836883	Pik3c2b
ENSMUSG00000071655.12	3.42103390070673	4.51919435950202	3.67610844884317	0.00535447365247041	0.173449035390556	-2.23815956101637	Ubxn1
ENSMUSG00000024393.14	-2.23593489593214	1.42399328665479	-3.67569772095632	0.00535782955688697	0.173449035390556	-2.23879529958458	Prrc2a
ENSMUSG00000031913.9	-3.58739126324356	3.36488746863836	-3.67461027012366	0.00536672543719154	0.173449035390556	-2.24047858231623	Vps4a
ENSMUSG00000034297.14	-2.02449190959179	1.75726325108905	-3.67331538297989	0.00537733858735235	0.173449035390556	-2.24248312825093	Med13
ENSMUSG00000041035.9	4.17277986178348	2.84946545737798	3.67291886276172	0.00538059297396984	0.173449035390556	-2.24309699687286	Gm17018
ENSMUSG00000038967.13	0.83703449731966	1.2770792346531	3.67007916315839	0.00540396026652384	0.17375333303809	-2.24749375114145	Pdk2
ENSMUSG00000038650.15	2.8495321264103	2.17050241624055	3.66904904060536	0.00541246338206648	0.17375333303809	-2.24908892506494	Rnh1
ENSMUSG00000049493.13	3.47745744014847	4.43433084386032	3.66864259309747	0.0054158222745892	0.17375333303809	-2.24971835242715	Pls1
ENSMUSG00000028790.13	-2.66966084876942	2.20151440324309	-3.66584384630754	0.00543901099859376	0.17422074533055	-2.25405300013736	Khdrbs1
ENSMUSG00000033192.5	-3.67111718262806	2.18573543513122	-3.66125398168052	0.00547726693274856	0.175168543108725	-2.26116354512322	Lpcat2
ENSMUSG00000042271.13	4.26841119452452	4.20519912351893	3.6504068540903	0.00556880907758358	0.177672706156482	-2.27797681814923	Nxt2
ENSMUSG00000039910.10	3.04591529114636	2.37010936990494	3.64828355316357	0.00558691637579771	0.177672706156482	-2.28126946465113	Cited2
ENSMUSG00000075590.4	-4.34548192047621	3.60033005772119	-3.64802243284905	0.0055891474683044	0.177672706156482	-2.28167442278185	Nrbp2
ENSMUSG00000019857.7	3.26259899255877	3.21350996429162	3.64783724798709	0.00559073031444304	0.177672706156482	-2.28196162094684	Asf1a
ENSMUSG00000015291.10	4.30819601782639	4.66837515322896	3.6455577256525	0.00561025304396956	0.177939752542453	-2.28549717180197	Gdi1
ENSMUSG00000047721.8	3.01756850345769	2.99884519817304	3.64423673049523	0.00562159946413277	0.177939752542453	-2.28754629720805	Bola2
ENSMUSG00000022956.11	4.24349137516116	5.06970441534245	3.64377811298449	0.00562554432389806	0.177939752542453	-2.28825774763064	Atp5o
ENSMUSG00000048486.6	-1.7334529497418	1.28631895191329	-3.63678113188134	0.00568609318132986	0.17897372136398	-2.29911490852213	Fitm2
ENSMUSG00000004730.15	-3.45459881975788	2.00366460921215	-3.63655872181413	0.00568802905501693	0.17897372136398	-2.29946010614262	Adgre1
ENSMUSG00000032116.18	-2.69281976991237	2.4309318785822	-3.63603550043889	0.00569258595363274	0.17897372136398	-2.30027220694002	Stt3a
ENSMUSG00000015176.11	3.67134287949215	2.6797270103465	3.63565780081141	0.00569587785009968	0.17897372136398	-2.30085845906654	Nolc1
ENSMUSG00000029461.17	-4.46706012293328	3.2936088022334	-3.63489786666882	0.00570250725105893	0.17897372136398	-2.30203804820221	Fam168a
ENSMUSG00000028975.16	2.78110078992301	1.19875170634261	3.63224551919394	0.00572570922923281	0.17942330998644	-2.30615557047561	Pex14
ENSMUSG00000028899.11	3.30455504903226	3.04373367150433	3.6307228800135	0.00573907379298236	0.179563714402104	-2.30851966326505	Taf12
ENSMUSG00000037221.13	3.26012513958121	2.26014168971904	3.6292954155675	0.0057516328562628	0.179651019708763	-2.31073620820347	Mospd3
ENSMUSG00000018930.3	-5.88977538586075	5.08722069204621	-3.62727418309354	0.00576946556779248	0.179651019708763	-2.31387511590165	Ccl4
ENSMUSG00000021639.17	3.32932740974181	1.98184340998276	3.62601144592275	0.00578063588188928	0.179651019708763	-2.31583632443297	Gtf2h2
ENSMUSG00000045854.4	3.72467001997978	4.09710870817608	3.62482630369334	0.00579114052319527	0.179651019708763	-2.31767717022539	Lyrm2
ENSMUSG00000069874.7	-3.79470717690008	2.37964879246906	-3.62443837730481	0.00579458332196951	0.179651019708763	-2.31827975680539	Irgm2
ENSMUSG00000061104.5	1.30440848954381	1.4757749182403	3.6243695721833	0.00579519418415364	0.179651019708763	-2.31838663709696	Sap18b
ENSMUSG00000038095.15	-1.50823015076023	1.5770407192471	-3.61976422891579	0.00583623582810412	0.180646245876938	-2.32554160447497	Sbno1
ENSMUSG00000049932.3	3.27556454344249	2.42618431014287	3.61660404239892	0.00586457575734003	0.181245879521952	-2.33045263208137	H2afx
ENSMUSG00000026600.12	-3.14868599669382	1.8594509432357	-3.61401650466958	0.00588788826717935	0.1816776716947	-2.33447452469383	Soat1
ENSMUSG00000018707.13	-1.51235894861801	3.29277632575108	-3.61024906049317	0.00592200594011088	0.1816776716947	-2.34033163419306	Dync1h1
ENSMUSG00000062963.10	4.05994828182642	3.11520914903361	3.60989748617187	0.00592520037870004	0.1816776716947	-2.34087828959969	Ufc1
ENSMUSG00000071528.4	3.81982830785017	4.61985768072776	3.60879614132977	0.00593521906298245	0.1816776716947	-2.34259083048094	Atp5md
ENSMUSG00000048222.3	1.8328766994294	1.95086856586991	3.60817503901753	0.00594087695967582	0.1816776716947	-2.34355667183992	Mfap1b
ENSMUSG00000027131.3	5.82249981686107	5.82939718641332	3.60809263408237	0.00594162804970005	0.1816776716947	-2.34368481814575	Emc4
ENSMUSG00000021124.13	4.11391809121484	5.20703687073935	3.60736378628106	0.00594827558101154	0.1816776716947	-2.34481826586456	Vti1b
ENSMUSG00000007039.12	3.23958448268999	2.67998032847779	3.60667696843745	0.00595454694514492	0.1816776716947	-2.34588640235988	Ddah2
ENSMUSG00000023020.3	4.02133215418994	4.87664505095915	3.60518554757039	0.00596818917497342	0.1816776716947	-2.34820602305483	Cox14
ENSMUSG00000029472.13	3.49195478365806	4.38608960787624	3.60515889082153	0.00596843330720764	0.1816776716947	-2.34824748464268	Anapc5
ENSMUSG00000029066.12	4.63100104631319	4.95345780976985	3.60296155750611	0.00598859350890197	0.181684315129456	-2.35166544380587	Mrpl20
ENSMUSG00000024359.10	-4.11656942856076	3.3889720193812	-3.60243619252255	0.00599342427181635	0.181684315129456	-2.35248272482472	Hspa9
ENSMUSG00000031353.13	4.48068298638862	4.69182892205052	3.60219772440744	0.00599561835500431	0.181684315129456	-2.35285370580191	Rbbp7
ENSMUSG00000063063.12	-3.84889808036692	2.23558459488052	-3.59463249943401	0.00606566504159464	0.183440616915862	-2.36462585044495	Ctnna2
ENSMUSG00000028367.5	2.32245045889571	6.81242339038917	3.59346304416258	0.00607656975869467	0.183440616915862	-2.36644614983848	Txn1
ENSMUSG00000057554.13	-4.0702660685105	2.97899959579929	-3.59269542893549	0.00608373869563275	0.183440616915862	-2.367641047005	Lgals8
ENSMUSG00000057522.15	-4.45150497576289	3.35769859128258	-3.59203860807421	0.00608987996984681	0.183440616915862	-2.36866352570837	Spop
ENSMUSG00000006288.8	3.29515799379679	3.22373410326509	3.59032017392657	0.00610597823210806	0.18365183337406	-2.37133883613566	Ttc5
ENSMUSG00000019539.11	3.10351447335478	2.05171456992388	3.58925944376992	0.00611593749785215	0.183678051569967	-2.37299036393789	Rcn3
ENSMUSG00000027787.14	2.49741502094378	2.21793304691775	3.58752468502347	0.00613226214417361	0.183895077830915	-2.37569158370662	Nmd3
ENSMUSG00000066036.14	-1.87775337504855	1.71782331341628	-3.58462652468387	0.00615963721866405	0.184442351797982	-2.38020503938321	Ubr4
ENSMUSG00000040158.12	3.42995453716094	2.26329101803677	3.57996611409437	0.00620392808099765	0.185256169957445	-2.38746473162403	Tax1bp3
ENSMUSG00000045763.8	3.16000740553515	3.10458444928084	3.57983837301233	0.00620514679701118	0.185256169957445	-2.38766374964005	Basp1
ENSMUSG00000021453.2	4.90285477241573	5.44828530017749	3.57710606954438	0.0062312748249177	0.18576183888088	-2.39192101890051	Gadd45g
ENSMUSG00000022742.6	2.97730225341436	4.20130488620135	3.57180468328582	0.006282300961172	0.187007167934033	-2.40018339128682	Cpox
ENSMUSG00000037960.11	3.75620471156232	3.88705141672552	3.56846256825965	0.00631469487262026	0.187579716151788	-2.40539363415841	Card19
ENSMUSG00000007097.14	-2.08789939443267	7.55471542849955	-3.56790705128735	0.00632009631403957	0.187579716151788	-2.40625977480346	Atp1a2
ENSMUSG00000039016.5	5.31219653901991	5.65833486022929	3.5617784171246	0.0063800104264172	0.188821235632942	-2.41581735517453	Timm8b
ENSMUSG00000020794.13	3.44387084896253	4.06713838058296	3.56089226570499	0.00638872286196744	0.188821235632942	-2.41719961513038	Ube2g1
ENSMUSG00000027173.7	4.51213540978168	3.3642465446069	3.56076727391042	0.00638995275939701	0.188821235632942	-2.41739458940674	Depdc7
ENSMUSG00000021361.7	4.36034847863859	4.91216877031206	3.5575192707881	0.0064220000453087	0.189438702838222	-2.42246168349165	Tmem14c
ENSMUSG00000035847.15	1.97905098313595	2.45450915344019	3.55619730302386	0.00643509197076153	0.189438702838222	-2.42452433846013	Ids
ENSMUSG00000035189.17	-2.2365616174573	2.39890470464896	-3.5541011444459	0.00645590857855983	0.189438702838222	-2.42779531187434	Ano4
ENSMUSG00000043154.15	-2.18775559038359	2.19020442419182	-3.5539972010974	0.0064569426646886	0.189438702838222	-2.42795752272398	Ppp2r3a
ENSMUSG00000042380.8	3.83914483336183	2.57651917867255	3.55328000021911	0.00646408252782288	0.189438702838222	-2.4290767938804	Smim12
ENSMUSG00000021178.9	3.97669929835766	5.66029325450694	3.5529787347779	0.00646708415586648	0.189438702838222	-2.42954696703601	Psmc1
ENSMUSG00000026003.5	-3.46342811571643	3.38690101168912	-3.54984410888169	0.00649840282314106	0.190015141427422	-2.4344395865502	Acadl
ENSMUSG00000000740.12	3.83167263527793	5.58759737426873	3.54837780475631	0.00651310768820719	0.190015141427422	-2.43672857127489	Rpl13
ENSMUSG00000063511.11	-3.07831641025355	2.57873242261341	-3.54686401007724	0.00652832553634995	0.190015141427422	-2.43909191344648	Snrnp70
ENSMUSG00000078681.10	3.97899324671897	5.45393985396782	3.54664859693518	0.00653049407535643	0.190015141427422	-2.43942823559515	Tm2d3
ENSMUSG00000022820.4	3.56342934915105	4.7319082379957	3.54632350014524	0.00653376822145548	0.190015141427422	-2.43993581423746	Ndufb4
ENSMUSG00000028426.10	2.06937700601332	2.14931914803291	3.54243063062552	0.00657310885086103	0.190088230227925	-2.44601461694436	Rad23b
ENSMUSG00000022828.10	-2.54407153250652	1.77923546240516	-3.54231815763735	0.00657424917826932	0.190088230227925	-2.44619026809167	Gtf2e1
ENSMUSG00000034602.15	-2.32761372540265	1.73677924402268	-3.5421205338436	0.00657625332622329	0.190088230227925	-2.44649890382536	Mon2
ENSMUSG00000000486.13	2.34470126569432	1.69323714053021	3.54107351452608	0.00658688211237345	0.190088230227925	-2.44813413286031	Sept1
ENSMUSG00000035011.15	-3.27743639031729	1.90621254366902	-3.54069908817578	0.00659068747453985	0.190088230227925	-2.44871893588846	Zbtb7a
ENSMUSG00000060550.16	-3.17801555708483	1.85643532735713	-3.54050020045705	0.00659270974617929	0.190088230227925	-2.44902957701996	H2-Q7
ENSMUSG00000055612.15	3.78884449151593	2.44781873006797	3.53437052908665	0.00665535668601168	0.191621181392689	-2.45860535169243	Cdca7
ENSMUSG00000026083.12	-2.40324062389399	2.0180856596925	-3.53327228317248	0.00666664702608061	0.191673214354397	-2.46032141764944	Eif5b
ENSMUSG00000032184.5	3.65454841365435	3.71105655935598	3.52559755310076	0.00674611001262436	0.193682351669266	-2.47231683578421	Lysmd2
ENSMUSG00000006932.17	3.59875397447687	3.95831485659225	3.52311616879953	0.00677201437869193	0.194150290244144	-2.476196393681	Ctnnb1
ENSMUSG00000067365.10	-2.45819606226095	2.49757872949009	-3.52059137917058	0.00679847920308334	0.194289543220551	-2.48014442053249	Tmem128
ENSMUSG00000018509.8	1.60602586422948	1.51181023721481	3.52055166192021	0.00679889638632273	0.194289543220551	-2.48020653148303	Cenpv
ENSMUSG00000000957.11	-3.11409095011803	2.55702246763806	-3.51990341070228	0.00680570931130764	0.194289543220551	-2.48122030625604	Mmp14
ENSMUSG00000075602.10	-4.14053944482147	2.57574524360709	-3.51832830958018	0.00682229306188586	0.194488275552662	-2.48368371276614	Ly6a
ENSMUSG00000005580.11	-1.20630082430921	0.679383008710587	-3.51555952201906	0.00685154778387576	0.194785946084251	-2.48801457948804	Adcy9
ENSMUSG00000026223.15	-3.56012965576997	5.74425880021795	-3.51475840104044	0.00686003691152126	0.194785946084251	-2.48926780862881	Itm2c
ENSMUSG00000021270.13	-0.568088095941937	9.28985583430055	-3.51357321825586	0.00687261604914668	0.194785946084251	-2.49112195462924	Hsp90aa1
ENSMUSG00000031843.2	3.35424366527773	4.09750027968316	3.51269203346973	0.00688198436024335	0.194785946084251	-2.49250060082191	Mphosph6
ENSMUSG00000002395.14	-2.74949374953805	2.99124204444984	-3.51159029765528	0.0068937163375835	0.194785946084251	-2.49422441089058	Use1
ENSMUSG00000030042.15	3.567278343383	3.70220829796862	3.51149636921063	0.00689471751851398	0.194785946084251	-2.49437137957555	Pole4
ENSMUSG00000098188.1	-3.12473840714844	1.58818520442473	-3.51098275658217	0.00690019480488442	0.194785946084251	-2.49517503773639	Sowahc
ENSMUSG00000031774.8	3.8780278363406	3.87868897199027	3.50865241328101	0.00692510362359263	0.195103304523889	-2.4988216780137	Fam192a
ENSMUSG00000070047.14	-1.54470959608509	1.34957212989369	-3.50774817689752	0.00693479434422014	0.195103304523889	-2.50023681154143	Fat1
ENSMUSG00000027273.13	1.66607609991818	1.56540544705715	3.5072261312594	0.00694039560422898	0.195103304523889	-2.5010538501784	Snap25
ENSMUSG00000040048.14	4.40286021306842	6.34766361141974	3.50412639370535	0.00697375210526139	0.195208777936767	-2.50590568940924	Ndufb10
ENSMUSG00000022906.15	-1.54661514942147	0.795497605770098	-3.50350482465734	0.00698046110171733	0.195208777936767	-2.50687870417796	Parp9
ENSMUSG00000026888.14	2.95229828025212	4.78478666895778	3.50343701424502	0.00698119343337917	0.195208777936767	-2.50698485794809	Grb14
ENSMUSG00000042790.16	2.05034019115425	1.47217632875453	3.50329014471812	0.00698277985594116	0.195208777936767	-2.50721477624364	Rnf214
ENSMUSG00000032046.15	-2.49036315595708	6.03415002316154	-3.5005818680461	0.00701210148647026	0.195757728238311	-2.51145483648412	Abhd12
ENSMUSG00000024639.5	-3.56600758854772	2.60525751049324	-3.49464376464743	0.00707684493657042	0.197211981695031	-2.5207538935959	Gnaq
ENSMUSG00000068748.7	-2.97401932742002	5.03063953041753	-3.4925295992587	0.00710004707569378	0.197211981695031	-2.52406546508295	Ptprz1
ENSMUSG00000022452.16	4.88892229439149	5.36097837265405	3.49252669728267	0.00710007897858896	0.197211981695031	-2.52407001094508	Smdt1
ENSMUSG00000003778.14	2.49074308190676	2.55080851857869	3.49150356995543	0.00711133612365949	0.197211981695031	-2.52567275922361	Brd8
ENSMUSG00000030432.12	3.19575963425808	3.91845873440182	3.49135438223418	0.00711297915375408	0.197211981695031	-2.52590647271631	Rpl28
ENSMUSG00000068523.12	3.64601961104899	3.86183647734937	3.48980471984947	0.00713006944566416	0.197415018679129	-2.52833425430407	Gng5
ENSMUSG00000026478.14	-2.05670205525254	1.01389954589838	-3.4879139579654	0.00715097993099349	0.197723127722627	-2.53129672102332	Lamc1
ENSMUSG00000032040.15	4.02183150876452	4.39697558084368	3.48489703240814	0.00718447842114309	0.198377975202383	-2.53602435680092	Dcps
ENSMUSG00000039611.2	3.38456594770706	3.035278573451	3.48100859101184	0.0072278969774611	0.199304575318477	-2.54211892574314	Tmem246
ENSMUSG00000029767.16	2.72973517718509	4.04931737144604	3.47990897552339	0.00724022524198656	0.199372523965984	-2.54384266535129	Calu
ENSMUSG00000005417.17	-2.29200368293012	1.38819184780661	-3.47419824126384	0.00730460666648231	0.200871714208082	-2.55279649701209	Mprip
ENSMUSG00000066456.14	3.90192326381131	4.5764518990039	3.46920739337268	0.00736136426915391	0.202157465500189	-2.56062405057378	Hmgn3
ENSMUSG00000033554.17	-3.03046654967477	1.59810830461763	-3.4672200087581	0.00738409413605276	0.202364152149125	-2.56374165523785	Dph5
ENSMUSG00000030662.10	-4.79590943763543	2.9564838452484	-3.46613591788637	0.00739652399455975	0.202364152149125	-2.56544241569831	Ipo5
ENSMUSG00000032383.7	3.33040753861295	3.97097066150838	3.46592657386238	0.00739892679785292	0.202364152149125	-2.56577085427108	Ppib
ENSMUSG00000004771.12	3.33331507315228	4.62605647210524	3.46115865059748	0.0074538742472033	0.203387884921764	-2.57325228643493	Rab11a
ENSMUSG00000074211.4	2.1640883749976	1.28322605589252	3.46093325041774	0.00745648242267105	0.203387884921764	-2.57360601627871	Sdhaf1
ENSMUSG00000045962.16	-2.38778952977852	3.44546729810905	-3.45936747939012	0.00747462689046999	0.203608030606711	-2.57606337105894	Wnk1
ENSMUSG00000030059.15	-4.00853476300485	3.29613715371592	-3.45599244923245	0.00751389510560539	0.204402217866078	-2.58136096022471	Tmf1
ENSMUSG00000061613.13	3.15673299515974	2.84689999279211	3.45234513248193	0.00755657472456811	0.2052869466841	-2.58708708086521	U2af1
ENSMUSG00000024844.15	4.1740179779932	5.57235506746013	3.44980515809408	0.00758644673895517	0.205821827500352	-2.59107542074765	Banf1
ENSMUSG00000034981.9	2.88578251590064	3.18242853207865	3.44881831019365	0.0075980861954769	0.205861284427586	-2.59262515105348	Parm1
ENSMUSG00000028076.12	3.63239728562552	2.31794234188952	3.44707899074951	0.00761864634911148	0.206142008043161	-2.59535675971965	Cd1d1
ENSMUSG00000024588.9	2.8069896072473	2.1292097080866	3.44596816525083	0.00763180771908956	0.206222055639356	-2.59710145525062	Fech
ENSMUSG00000031201.17	2.75459338534024	3.0314758053937	3.44493850941599	0.00764402866011225	0.206276511719878	-2.59871876011704	Brcc3
ENSMUSG00000024875.5	3.83429834447637	5.15912659074686	3.44345484910716	0.00766167425763117	0.206477013460322	-2.60104934415576	Yif1a
ENSMUSG00000022858.16	-2.66155495463319	4.0059670529007	-3.43967287659093	0.00770684779717772	0.207417853097944	-2.60699106636118	Tra2b
ENSMUSG00000026748.13	-2.77073482357569	2.87909619650278	-3.43718463425072	0.00773672067389581	0.207944944495721	-2.61090093554599	Plxdc2
ENSMUSG00000015806.12	1.16335489221883	9.85391045353998	3.43334317159047	0.00778307836400608	0.208665803977917	-2.61693822671613	Qdpr
ENSMUSG00000015839.6	-3.22427602511794	3.06083317456686	-3.4332514808793	0.00778418841279186	0.208665803977917	-2.61708234461031	Nfe2l2
ENSMUSG00000024953.17	4.54555536233546	4.75904004743649	3.43003523638053	0.00782323088818877	0.209377435233337	-2.62213804207647	Prdx5
ENSMUSG00000020297.10	2.79124986869127	1.82209751460498	3.42911171562782	0.00783447953107458	0.209377435233337	-2.62358991284683	Nsg2
ENSMUSG00000026787.3	1.76539752760089	1.3205455808763	3.42771575942329	0.00785151470477357	0.209377435233337	-2.62578464052063	Gad2
ENSMUSG00000025260.10	4.71809972532175	5.11614366929685	3.42675085041413	0.00786331239607958	0.209377435233337	-2.62730177193489	Hsd17b10
ENSMUSG00000027665.13	-1.73928268909095	1.79349390887764	-3.42656015627943	0.00786564616125016	0.209377435233337	-2.62760161075589	Pik3ca
ENSMUSG00000026411.17	3.81366939547352	3.87639729760737	3.42596864053032	0.00787288990586464	0.209377435233337	-2.62853170315478	Tmem9
ENSMUSG00000058486.11	-3.93468478443568	3.02562436451827	-3.42445914248856	0.00789140702704136	0.209594111472483	-2.63090535585009	Wdr91
ENSMUSG00000024188.16	2.71897385443526	2.40626904055901	3.42336622052802	0.00790484245846212	0.209675427520258	-2.63262407332979	Luc7l
ENSMUSG00000063358.17	2.8345023212064	3.50516585922331	3.42228682038151	0.00791813519095832	0.209752750300982	-2.63432162661071	Mapk1
ENSMUSG00000000600.15	-2.32999752504256	1.81730191329227	-3.41508278564839	0.00800745422259293	0.211841184223885	-2.64565381904801	Krit1
ENSMUSG00000072694.8	4.04959255472161	4.49468472760681	3.41397705353625	0.00802125677409386	0.211928943683641	-2.64739356224611	1500011B03Rik
ENSMUSG00000058715.11	-4.71474985764212	4.17420491125332	-3.41266803855556	0.00803762907126833	0.212042190170861	-2.64945328101954	Fcer1g
ENSMUSG00000036580.15	-3.55368047317185	3.21315292067507	-3.41195796609729	0.00804652482985603	0.212042190170861	-2.65057063152042	Spg20
ENSMUSG00000028416.12	4.62220377926683	5.00131402972728	3.40855736606006	0.00808927058146928	0.212891063792522	-2.65592230903353	Bag1
ENSMUSG00000033751.5	2.43732574503808	2.58370873951919	3.40770228135523	0.00810005642346054	0.212897711873842	-2.65726814677032	Gadd45gip1
ENSMUSG00000052337.15	-3.15960643583762	3.55990113633559	-3.40308217476937	0.00815859448236171	0.21415780737337	-2.66454089529872	Immt
ENSMUSG00000051256.10	3.55259852145027	3.65734543186716	3.39974582800506	0.00820114228415113	0.214693216951171	-2.66979391392926	Jagn1
ENSMUSG00000052160.7	-4.41272492358537	3.26026336313519	-3.39905244571537	0.00821001398023067	0.214693216951171	-2.67088574762196	Pld4
ENSMUSG00000029198.3	3.03474928358812	4.02605446049647	3.39836609473476	0.00821880560806644	0.214693216951171	-2.67196654856791	Grpel1
ENSMUSG00000039686.14	-1.75944925949892	1.26667464565488	-3.39787089216448	0.00822515489270511	0.214693216951171	-2.67274637111766	Zer1
ENSMUSG00000009291.13	3.20118269523142	5.29042573895976	3.39732953122434	0.00823210187696207	0.214693216951171	-2.67359890490358	Pttg1ip
ENSMUSG00000001783.3	3.72237820627947	4.54369390366853	3.39434505682074	0.00827051041142945	0.215416954169861	-2.67829928023984	Rtcb
ENSMUSG00000001847.14	3.60132731699661	4.69863575631752	3.39339590634335	0.0082827647335123	0.215458482360039	-2.67979429085859	Rac1
ENSMUSG00000057265.13	2.48163036812157	1.32089377849024	3.39149077097343	0.00830741901233253	0.215822047657153	-2.68279529962335	Bbof1
ENSMUSG00000037204.7	4.06251680638818	4.11554806208932	3.3845850828294	0.00839743097246954	0.217880455475679	-2.69367576217007	Atg101
ENSMUSG00000054428.12	3.8389865898129	5.74153133713101	3.38327366551047	0.00841463960873464	0.217948983117113	-2.69574244173717	Atpif1
ENSMUSG00000045519.15	1.89154706426587	1.07839007433325	3.38274110996014	0.00842163842343485	0.217948983117113	-2.69658174259039	Zfp560
ENSMUSG00000008450.8	3.4907676126145	3.86727692890258	3.37779558748554	0.00848692386245479	0.219127220992977	-2.7043769141477	Nutf2
ENSMUSG00000040374.13	4.43911934397843	4.88529554522236	3.37765036599127	0.00848884890349797	0.219127220992977	-2.70460584308322	Pex2
ENSMUSG00000021368.15	3.33253094668633	1.98880265035915	3.37672961211581	0.00850106495655164	0.219162659313548	-2.70605737000171	Tbc1d7
ENSMUSG00000019782.10	3.30589889744314	3.85293648431025	3.37366133131834	0.00854190613925263	0.21993504061984	-2.71089486491983	Rwdd1
ENSMUSG00000056296.17	2.63560522023212	1.55375880082571	3.37031130875265	0.0085867320030286	0.220807922703835	-2.71617741336956	Synpr
ENSMUSG00000022094.15	-2.01722569131843	1.16053285818788	-3.36770458799126	0.00862178210806374	0.221305629770337	-2.72028848686416	Slc39a14
ENSMUSG00000001248.15	-2.64879431312368	1.43037743920347	-3.36724441292883	0.00862798517014772	0.221305629770337	-2.72101428717526	Gramd1a
ENSMUSG00000021720.11	1.64835430670406	1.49597174003193	3.36594508423375	0.00864552505330785	0.221474464356728	-2.72306371290301	Rnf180
ENSMUSG00000022339.9	3.32893085297977	2.01045361490037	3.36444824823253	0.00866577735882903	0.22147597588965	-2.72542483067479	Ebag9
ENSMUSG00000021820.18	-2.24021735619895	2.89772377713112	-3.36432114542753	0.00866749935329077	0.22147597588965	-2.72562533148007	Camk2g
ENSMUSG00000040524.9	-1.1004946213381	0.581227815410209	-3.36088542785813	0.00871418242956583	0.222387696043415	-2.73104555076289	Zfp609
ENSMUSG00000059355.13	3.82156668730261	4.08162764804172	3.35844029716806	0.0087475659171796	0.222958136592729	-2.73490357260955	Wdr83os
ENSMUSG00000028517.8	-1.51487455566044	7.98268030031937	-3.3565934326894	0.00877286987672324	0.22296960640609	-2.73781793512525	Plpp3
ENSMUSG00000083780.8	0.238074199333461	0.180014865938518	3.35603404111137	0.00878054921266226	0.22296960640609	-2.73870071038827	Gm12728
ENSMUSG00000028977.17	-0.265408292253605	0.140932639734451	-3.35599317031476	0.00878111056299466	0.22296960640609	-2.73876520949998	Casz1
ENSMUSG00000005514.14	-3.94601720017606	2.74292592963948	-3.35316838692194	0.00881999931961053	0.223464661945809	-2.74322337593104	Por
ENSMUSG00000024150.12	4.28252243698287	3.08011030871501	3.35297130978006	0.00882271918824242	0.223464661945809	-2.74353443257693	Mcfd2
ENSMUSG00000018593.13	-3.1222781100833	6.0225725177313	-3.3513448471224	0.00884519956189342	0.223753659004993	-2.74610167363705	Sparc
ENSMUSG00000020590.16	-1.78063975054404	1.83130881437276	-3.3469714228122	0.00890594488718762	0.225008697574795	-2.75300578096603	Snx13
ENSMUSG00000019362.8	4.87747426668181	5.81114776402236	3.34497984188989	0.00893375158355827	0.225245446924619	-2.7561502751977	D8Ertd738e
ENSMUSG00000001288.15	-0.444248435812601	0.222137583451595	-3.34410745713629	0.00894596048963903	0.225245446924619	-2.7575277729693	Rarg
ENSMUSG00000028443.6	3.53703790895908	2.37120905609304	3.34390845311133	0.00894874796558821	0.225245446924619	-2.75784200894149	Nudt2
ENSMUSG00000021048.7	-3.77679679860433	2.08694245480735	-3.34295896482072	0.00896206007697013	0.22529994810413	-2.75934133347037	Mthfd1
ENSMUSG00000025466.19	2.36135181878049	2.11850031736832	3.33798082622069	0.0090321945446116	0.226781013833155	-2.76720336367144	Fuom
ENSMUSG00000055204.15	-2.58522832957954	1.79901453287663	-3.33629095747657	0.00905613242731525	0.227099936254213	-2.76987261700774	Ankrd17
ENSMUSG00000001158.13	3.94269705341358	4.39604220270491	3.33389520597248	0.00909018316671932	0.227555571701987	-2.77365722333385	Snrnp27
ENSMUSG00000031608.13	-3.15638337775053	2.51745679288017	-3.33342942465801	0.00909681881729692	0.227555571701987	-2.77439307525427	Galnt7
ENSMUSG00000028830.14	-2.35195955978602	1.50814934801717	-3.33254019373934	0.0091095011048896	0.22759114503341	-2.77579794746993	AU040320
ENSMUSG00000046034.8	4.42643353533269	2.90182613374896	3.32982007388158	0.00914841047683121	0.227770300861627	-2.78009575791728	Otulin
ENSMUSG00000020288.13	2.64022367924247	3.06075404788539	3.32939818376276	0.00915446084710353	0.227770300861627	-2.78076239682674	Ahsa2
ENSMUSG00000055538.7	-3.69666990573904	3.61008025786289	-3.32873194819963	0.00916402391404157	0.227770300861627	-2.7818151588356	Zcchc24
ENSMUSG00000037656.9	-2.94602040663294	2.75005612756725	-3.32848646356408	0.00916755020184755	0.227770300861627	-2.78220307331622	Slc20a2
ENSMUSG00000021037.7	3.35937876305485	3.90808900197464	3.32740261138875	0.00918313625222285	0.227770300861627	-2.78391582833971	Ahsa1
ENSMUSG00000029326.13	3.56733218990493	3.47397369039992	3.32728663171894	0.00918480570575402	0.227770300861627	-2.7840991101041	Enoph1
ENSMUSG00000054693.14	-3.60312968774197	3.11790957443129	-3.3260766755457	0.00920224117008221	0.227770300861627	-2.78601125361468	Adam10
ENSMUSG00000024829.12	3.46862298617028	3.41739893890682	3.32575901036034	0.00920682445101667	0.227770300861627	-2.78651329087611	Mrpl21
ENSMUSG00000044496.6	-4.63869196641112	2.97226477453869	-3.32175926827461	0.00926473724084243	0.228141768763853	-2.79283510827394	2510039O18Rik
ENSMUSG00000021458.17	2.97517417020141	2.43412518768573	3.32170378224706	0.00926554330032808	0.228141768763853	-2.79292281531612	Aopep
ENSMUSG00000028381.8	-2.81501061419559	2.02274765389912	-3.3202094760362	0.00928727902857743	0.228141768763853	-2.79528495732296	Ugcg
ENSMUSG00000003812.13	-2.95308833153084	1.66032081733535	-3.31940367787577	0.00929902201636927	0.228141768763853	-2.79655879986136	Dnase2a
ENSMUSG00000045515.3	-1.46880280195302	1.85137579528723	-3.3189864763802	0.00930510803156277	0.228141768763853	-2.79721834964435	Pou3f3
ENSMUSG00000037815.7	-3.29185833935465	4.24823663024446	-3.31867152110897	0.00930970526323662	0.228141768763853	-2.79771626776626	Ctnna1
ENSMUSG00000048040.8	4.31677666788917	4.77736499702261	3.31860780294387	0.00931063561120448	0.228141768763853	-2.79781700177097	Arxes2
ENSMUSG00000068040.10	-2.66262164766446	1.57754635709472	-3.31770148263111	0.00932387929600149	0.228141768763853	-2.79924986338227	Tm9sf4
ENSMUSG00000022124.15	-3.31674870903615	2.89333759471655	-3.31754142410427	0.00932622020801835	0.228141768763853	-2.79950291667889	Fbxl3
ENSMUSG00000020333.17	-2.50003580016974	2.56249881468578	-3.31696100644115	0.00933471416820236	0.228141768763853	-2.80042057539177	Acsl6
ENSMUSG00000045160.14	3.06762654843684	2.43239086246583	3.31605715704495	0.00934795738547518	0.22817408976454	-2.80184963860264	Bola3
ENSMUSG00000074884.12	2.89395122954056	3.90443918083212	3.31533076541372	0.00935861470486857	0.22817408976454	-2.80299816882323	Serf2
ENSMUSG00000030591.17	-4.19795887931617	4.13984253138782	-3.31313717694366	0.00939087519297961	0.228446682040043	-2.80646678104205	Psmd8
ENSMUSG00000038301.15	-3.2334578380322	2.39196420375524	-3.3126412857605	0.00939818420088397	0.228446682040043	-2.80725095720537	Snx10
ENSMUSG00000026280.17	2.13970138462512	2.58947678193156	3.31108860467549	0.0094211078104005	0.228446682040043	-2.80970639967852	Atg4b
ENSMUSG00000060716.7	-2.09319104646478	1.6862352038776	-3.31097749752736	0.00942275042007529	0.228446682040043	-2.80988211350138	Plekhh1
ENSMUSG00000064356.3	1.20206561266869	2.28830288572608	3.31049586091037	0.00942987440034332	0.228446682040043	-2.81064382281968	mt-Atp8
ENSMUSG00000020308.6	3.73418917499632	4.51784930679804	3.30997328333433	0.00943761030592897	0.228446682040043	-2.81147029917955	Tpgs1
ENSMUSG00000063808.14	3.45236739535949	2.80853246339674	3.30820782522054	0.00946379405188486	0.228610268308902	-2.81426258319022	Gpatch1
ENSMUSG00000001707.8	2.8726434311961	4.05144726489195	3.30799270962376	0.00946698963855881	0.228610268308902	-2.81460282957718	Eef1e1
ENSMUSG00000049252.17	-1.80574474419478	1.57016500395434	-3.30149401085656	0.00956406197623117	0.230492404218492	-2.82488331503599	Lrp1b
ENSMUSG00000035237.7	-3.69223705302377	6.40641817732486	-3.30124924475177	0.00956773833066074	0.230492404218492	-2.82527057632726	Lcat
ENSMUSG00000024048.15	2.77107035879692	4.16556338381088	3.29951003151616	0.00959390358513098	0.230847594360318	-2.82802242686199	Myl12a
ENSMUSG00000057388.9	3.4103934795476	4.81959559851125	3.2977621512448	0.00962027446092841	0.231206881574655	-2.83078820508363	Mrpl18
ENSMUSG00000030681.18	-2.00404788216441	1.24241351921122	-3.29472640581229	0.00966625570342864	0.232036057336936	-2.83559236007795	Mvp
ENSMUSG00000042308.14	1.71264774486452	1.42397554087498	3.29041922736297	0.00973188863405768	0.233334440179803	-2.84240969623701	Setd1a
ENSMUSG00000002342.17	-3.40989794311909	2.65066315014035	-3.28443097134228	0.00982391123281889	0.235261722556558	-2.85188994570674	Tmem161a
ENSMUSG00000049422.7	3.41491401989659	3.76522079939612	3.2807259074941	0.00988130164242828	0.235930936202586	-2.85775681105621	Chchd10
ENSMUSG00000034621.14	-2.19611304084769	1.88683218484974	-3.28067859033054	0.00988203682897397	0.235930936202586	-2.85783174250593	Gpatch8
ENSMUSG00000029178.14	2.36181285151198	1.70559986531741	3.28036733977047	0.00988687428080301	0.235930936202586	-2.85832464261036	Klf3
ENSMUSG00000031729.6	-2.37577441597393	2.80339194116503	-3.27866153466502	0.00991342976336952	0.23628566318069	-2.86102609252674	Ist1
ENSMUSG00000038784.13	-2.59923998955362	2.37014203285648	-3.27614277905358	0.00995277708198482	0.236738165761176	-2.86501535558698	Cnot4
ENSMUSG00000021877.12	3.67754669979052	4.62617631820075	3.27594713807636	0.00995584013937261	0.236738165761176	-2.86532523415309	Arf4
ENSMUSG00000037846.18	-2.85972501861609	1.90125063476353	-3.27475393020527	0.00997454291353786	0.236904184921771	-2.86721522898828	Rtkn2
ENSMUSG00000003518.13	-4.41201199247968	3.61463288711031	-3.27358808830503	0.00999285212378602	0.23693120878152	-2.86906196943284	Dusp3
ENSMUSG00000028884.14	3.33932103262066	2.02981995205293	3.27318915326769	0.00999912532607542	0.23693120878152	-2.8696939194701	Rpa2
ENSMUSG00000038349.10	-2.52165800164618	2.32385149200475	-3.27173096067258	0.0100220901669348	0.237197290929844	-2.87200392203404	Plcl1
ENSMUSG00000030584.14	0.457698340021485	0.183934548930515	3.27091781808116	0.0100349200902504	0.23722316358379	-2.87329212723811	Dpf1
ENSMUSG00000048355.2	-4.31900672740716	3.61717936449832	-3.26807254285773	0.0100799483231095	0.238009247087254	-2.87780004467321	Arxes1
ENSMUSG00000040225.15	-1.52498375150951	2.92527578716451	-3.26681215857172	0.0100999619383509	0.238203536403673	-2.87979710842873	Prrc2c
ENSMUSG00000024782.7	3.53067735917856	3.83122485390315	3.26412630930062	0.0101427487627056	0.23870465917497	-2.88405315380496	Ak3
ENSMUSG00000087260.5	4.74491940071682	6.36330484557855	3.26364487484896	0.0101504381798705	0.23870465917497	-2.88481609367895	Lamtor5
ENSMUSG00000049580.12	-0.203040625414767	0.114952579432683	-3.26325685810255	0.0101566399609378	0.23870465917497	-2.88543100350265	Tsku
ENSMUSG00000041992.9	-2.65577327567106	1.73690966013759	-3.25825193075997	0.0102369899989948	0.239643886592016	-2.893363447329	Rapgef5
ENSMUSG00000032526.11	3.53812850207288	4.58763060535918	3.25808876602081	0.0102396205973237	0.239643886592016	-2.89362207894308	Ss18l2
ENSMUSG00000046805.10	-2.95928410289045	1.75295338505905	-3.25745895562753	0.0102497812260985	0.239643886592016	-2.89462040443848	Mpeg1
ENSMUSG00000000001.4	3.73937408207762	4.04704399322663	3.25727494477556	0.0102527518257356	0.239643886592016	-2.89491208869921	Gnai3
ENSMUSG00000027993.16	1.69141596617892	2.96833095334624	3.25708087982915	0.0102558857066146	0.239643886592016	-2.89521971255231	Trim2
ENSMUSG00000022407.10	2.45763874554485	2.85110415261979	3.25567878136198	0.0102785573334519	0.239694282550717	-2.89744233429199	Adsl
ENSMUSG00000015804.14	3.55425612658678	3.99149327575174	3.25548094610339	0.010281760487407	0.239694282550717	-2.89775595511191	Med28
ENSMUSG00000044072.14	-0.481125011457424	0.240562505728712	-3.25461617900894	0.010295774158261	0.239744455399506	-2.89912686757995	Eml6
ENSMUSG00000025337.10	3.89192801440822	5.69045468209656	3.2487154216052	0.0103919293840931	0.241705036491703	-2.90848259909213	Sbds
ENSMUSG00000041220.10	2.3123999354331	3.33605379689674	3.24795516050779	0.0104043859944914	0.241716608874322	-2.90968816494438	Elovl6
ENSMUSG00000028228.5	-2.73775070699742	1.89259651309065	-3.24602806244977	0.0104360305352415	0.24187209681114	-2.91274417872865	Cpne3
ENSMUSG00000022018.7	3.72574762516253	5.01890826661548	3.24568301964926	0.0104417069947497	0.24187209681114	-2.91329137627587	Rgcc
ENSMUSG00000024425.4	1.9013027780786	6.25097017307901	3.24435937429546	0.0104635127440974	0.24187209681114	-2.91539059274084	Ndfip1
ENSMUSG00000030101.15	3.2915634367235	2.27796266578925	3.2442209279869	0.0104657962480736	0.24187209681114	-2.91561016606465	Sumf1
ENSMUSG00000000420.15	-3.356362271906	2.55874018095226	-3.24391084570251	0.0104709125623267	0.24187209681114	-2.91610195529519	Galnt1
ENSMUSG00000027087.11	-2.54816369810759	2.30096991962438	-3.24123428019885	0.0105151839352007	0.242617463125887	-2.92034722809188	Itgav
ENSMUSG00000030282.14	-3.10934689304259	2.4436219664631	-3.23955452871589	0.0105430671405707	0.242983435627384	-2.92301169337716	Cmas
ENSMUSG00000033228.8	-3.85615169456237	2.58774199825356	-3.23795635869307	0.0105696675962589	0.243245328844164	-2.92554691516763	Scaf11
ENSMUSG00000040532.14	3.27359614705594	1.72593400402425	3.23742662281708	0.0105785001016238	0.243245328844164	-2.92638728500021	Abhd11
ENSMUSG00000025792.9	2.59719783724725	1.67017043605723	3.23617367306959	0.0105994216458306	0.243434413408652	-2.92837502618352	Slc25a10
ENSMUSG00000020022.17	4.35227176032648	5.96469627675382	3.23549265054777	0.0106108113107571	0.243434413408652	-2.92945547456807	Ndufa12
ENSMUSG00000041377.12	4.68991515504858	4.96437016739106	3.2331831141291	0.0106495317856005	0.243725372931617	-2.93311978780742	Ninj2
ENSMUSG00000005732.14	3.82333946557082	4.6901667963716	3.23314302313435	0.0106502052274618	0.243725372931617	-2.93318339912377	Ranbp1
ENSMUSG00000029001.15	3.48516077573667	4.17547039458997	3.23242663835942	0.0106622464158508	0.243725372931617	-2.93432008443833	Fbxo44
ENSMUSG00000034312.15	-2.07694356406083	1.96240108514415	-3.23165470890355	0.0106752370768439	0.243725372931617	-2.93554493751102	Iqsec1
ENSMUSG00000032812.18	-2.77012384096392	1.71530256293511	-3.23062344474981	0.0106926177458056	0.243725372931617	-2.9371813447672	Arap1
ENSMUSG00000005779.12	2.08982424595752	6.42023849592489	3.23043219015163	0.0106958443395183	0.243725372931617	-2.93748483420126	Psmb4
ENSMUSG00000005161.15	3.75679837152421	5.5919315017362	3.2293925760296	0.0107134010637402	0.243747911875901	-2.93913456897349	Prdx2
ENSMUSG00000019428.16	2.89243252215836	2.40881016752111	3.2282474062493	0.010732775104644	0.243747911875901	-2.94095188320707	Fkbp8
ENSMUSG00000027613.15	3.32681572694388	4.89412587609534	3.22816112696857	0.010734236258267	0.243747911875901	-2.94108880636285	Eif6
ENSMUSG00000039661.14	3.32975041198025	6.28942158651991	3.22752168811067	0.010745071713904	0.243747911875901	-2.94210359461605	Dusp26
ENSMUSG00000003410.8	-2.47738725394166	3.68330237287595	-3.22537471395451	0.0107815360877036	0.24430090516218	-2.94551101954656	Elavl3
ENSMUSG00000019883.11	2.13703787963904	1.08239591968331	3.21806371020472	0.0109066755194763	0.246312230260235	-2.9571162609265	Echdc1
ENSMUSG00000030275.6	-2.92799956232705	2.22533755947753	-3.21714451112826	0.0109225156755038	0.246312230260235	-2.95857559187468	Etnk1
ENSMUSG00000058443.5	-2.2622199120334	2.89409269010543	-3.21695651052424	0.0109257583547243	0.246312230260235	-2.95887406993641	Rpl10-ps3
ENSMUSG00000002379.7	3.34229388936829	6.45068461539798	3.21683067891223	0.0109279292878218	0.246312230260235	-2.95907384692762	Ndufa11
ENSMUSG00000061313.8	-3.47418129225073	2.60181775555289	-3.2166392701647	0.0109312324630631	0.246312230260235	-2.95937773947682	Ddhd2
ENSMUSG00000004032.10	5.93729875593128	6.94009989639579	3.21536751894539	0.0109532056958635	0.246532509493088	-2.96139690647355	Gstm5
ENSMUSG00000018286.6	5.15689678231393	6.28337821564217	3.21031027741179	0.0110410400130211	0.248233037534129	-2.96942725816559	Psmb6
ENSMUSG00000041133.11	-2.95196921256199	4.00496897237146	-3.20902926250099	0.0110634047898974	0.248459486237118	-2.97146160782844	Smc1a
ENSMUSG00000029580.14	-0.559322423779452	10.2588680753065	-3.20584805748943	0.0111191483079977	0.249131250256249	-2.97651401540838	Actb
ENSMUSG00000060098.11	-2.64436780392899	1.65308180133808	-3.20545129157999	0.0111261212024215	0.249131250256249	-2.97714420214955	Prmt7
ENSMUSG00000036323.14	2.31350237267374	3.41070872646266	3.20521393127905	0.0111302948239359	0.249131250256249	-2.97752120790107	Srp72
ENSMUSG00000022443.17	-0.232812944182797	0.128374286644108	-3.20346920783039	0.0111610231501859	0.249317238909348	-2.98029249822345	Myh9
ENSMUSG00000066324.2	-3.64761987009268	3.2414236619861	-3.20273432237695	0.0111739924505752	0.249317238909348	-2.98145983043026	Impad1
ENSMUSG00000024843.15	1.9708891753342	1.44925200041104	3.20264275908145	0.0111756094622931	0.249317238909348	-2.9816052767312	Chka
ENSMUSG00000027342.14	3.92749418015443	5.33103434737582	3.19987005647282	0.0112246909171522	0.249694053267262	-2.98600988039705	Pcna
ENSMUSG00000021243.14	4.30935990576613	4.7329618983081	3.19978003682289	0.0112262881659288	0.249694053267262	-2.98615288929998	Fcf1
ENSMUSG00000017119.19	-3.30714827546755	3.07209060876442	-3.19914563020142	0.0112375513574696	0.249694053267262	-2.9871607466469	Nbr1
ENSMUSG00000031590.8	3.41707738199878	5.04667266206377	3.19835064532311	0.0112516820257479	0.249694053267262	-2.98842374059214	Frg1
ENSMUSG00000030512.13	2.99342497652965	3.27342828262862	3.19820522270857	0.0112542688762357	0.249694053267262	-2.98865477762784	Snrpa1
ENSMUSG00000068227.9	-0.297718420475688	0.150480477150456	-3.19059401334288	0.011390527487251	0.252440067513506	-3.00074857575174	Il2rb
ENSMUSG00000014077.13	3.23360173403053	2.2338038389642	3.18985324506927	0.0114038802335494	0.25245917555367	-3.00192578831313	Chp1
ENSMUSG00000048251.15	0.882338829806326	0.507405836583012	3.18774340887621	0.0114420003825788	0.252950018475548	-3.00527885902829	Bcl11b
ENSMUSG00000033579.16	-4.00189040762491	5.51290105627187	-3.18724185266941	0.0114510818773564	0.252950018475548	-3.00607599642469	Fa2h
ENSMUSG00000041126.16	4.00195630151077	6.00803358806985	3.1845777592655	0.0114994453491291	0.253741036459168	-3.01031034560493	H2afv
ENSMUSG00000021592.18	-2.10044249980415	1.78858578915092	-3.18328577979791	0.0115229760851842	0.253858080522665	-3.0123639759075	Arsk
ENSMUSG00000060279.14	1.99633616642189	2.19717959629017	3.18290782077859	0.0115298692816053	0.253858080522665	-3.01296476735213	Ap2a1
ENSMUSG00000020546.14	2.02137149402683	1.12258128434294	3.18161466386916	0.0115534862304073	0.254101266255705	-3.01502038624099	Stxbp4
ENSMUSG00000006522.17	2.23803613766692	4.90147195721539	3.18085376088054	0.0115674060966978	0.254130882637453	-3.0162299696173	Itih3
ENSMUSG00000038023.12	-3.19508615700891	1.8496936932207	-3.17889280095946	0.0116033600241926	0.254643987849056	-3.0193473889955	Atp6v0a2
ENSMUSG00000078566.8	3.32509317847843	3.81187973350375	3.17729471880035	0.0116327464831419	0.255012008587055	-3.02188807885369	Bnip3
ENSMUSG00000030744.13	3.32802073889146	5.36329926086185	3.17657972200957	0.011645919278772	0.255024182516295	-3.02302485119388	Rps3
ENSMUSG00000024646.14	3.98226044007458	5.424714115351	3.17579242423569	0.0116604420416601	0.255065859898304	-3.02427660621875	Cyb5a
ENSMUSG00000091625.8	3.35638318434115	4.56408626816156	3.17256118342564	0.0117202439161834	0.256096832469079	-3.02941442415466	Lsm5
ENSMUSG00000031453.16	-3.39758216142588	3.02077476503079	-3.17140915185409	0.0117416419790462	0.256192479130834	-3.0312463391311	Rasa3
ENSMUSG00000013150.15	1.85196707578442	0.891349919348074	3.17096128434103	0.0117499717076135	0.256192479130834	-3.03195853910681	Gfod2
ENSMUSG00000025981.13	-1.36518215565602	0.682890602587788	-3.16795687525421	0.0118060085313539	0.2571369013316	-3.03673642839144	Coq10b
ENSMUSG00000011837.4	4.46195301509853	3.70991541255038	3.1669879384536	0.0118241398056908	0.257204056700487	-3.0382774214483	Snapc2
ENSMUSG00000031812.16	3.86846478340857	5.37583895826682	3.16633842947203	0.0118363099564724	0.257204056700487	-3.03931042504431	Map1lc3b
ENSMUSG00000020840.10	-2.33370898274443	1.99345252053202	-3.16520928780511	0.0118574981748312	0.257204056700487	-3.041106306418	Blmh
ENSMUSG00000052419.7	3.77540679125894	4.25144872923626	3.16472039191119	0.0118666844651228	0.257204056700487	-3.04188390772911	2610001J05Rik
ENSMUSG00000002265.17	1.99275022185586	1.02314647970743	3.16416325972091	0.0118771619148466	0.257204056700487	-3.04277005558086	Peg3
ENSMUSG00000039952.15	-2.90157643295627	1.98778261128029	-3.16353634241886	0.0118889632309353	0.257204056700487	-3.04376721934967	Dag1
ENSMUSG00000089996.6	1.77824649391444	0.545549388991165	3.16304775273706	0.0118981690587253	0.257204056700487	-3.04454437557422	Tmsb15b2
ENSMUSG00000026643.16	2.9980213810478	2.61924896938295	3.15897080258025	0.0119752745465905	0.258594283264624	-3.05102969268846	Nmt2
ENSMUSG00000046230.11	-2.40212662781352	1.39004408495541	-3.15680952976957	0.0120163598885921	0.259052744721951	-3.05446803038867	Vps13a
ENSMUSG00000037902.18	-5.1054561927648	3.60566619658354	-3.156506135282	0.0120221390534925	0.259052744721951	-3.05495071510798	Sirpa
ENSMUSG00000024038.17	3.01325062577314	3.49722046978093	3.15418475800857	0.0120664530493229	0.259730723144744	-3.05864405715064	Ndufv3
ENSMUSG00000036278.7	2.59504322497397	2.11620985456926	3.15248050647471	0.0120990942920215	0.260156270032275	-3.06135571495057	Macrod1
ENSMUSG00000021508.11	3.64157535450954	4.15723275199707	3.14964537769229	0.0121535981878005	0.260931973039925	-3.06586704544074	Cxcl14
ENSMUSG00000025630.8	4.77616245895745	4.06069662094856	3.14900560835685	0.0121659326185874	0.260931973039925	-3.06688511773584	Hprt
ENSMUSG00000034285.15	2.82435536516557	1.86503740291011	3.14859275089167	0.0121738991973406	0.260931973039925	-3.06754211321923	Nipsnap1
ENSMUSG00000070544.6	-2.1703303547945	2.35212010352569	-3.14730307819628	0.0121988198548712	0.260988981646953	-3.06959447118357	Top1
ENSMUSG00000022174.8	3.26411278501447	4.82330081991627	3.14711884729244	0.0122023841112394	0.260988981646953	-3.06988765899161	Dad1
ENSMUSG00000021716.14	3.06161589576736	2.56027664870801	3.14281727185067	0.0122859131486138	0.262207058853562	-3.07673371843689	Srek1ip1
ENSMUSG00000031835.16	-1.33116898051205	0.851744777277225	-3.14235234645679	0.012294976633493	0.262207058853562	-3.0774737117203	Mbtps1
ENSMUSG00000057530.14	-2.7587859052532	1.549347261973	-3.14218436220766	0.0122982531067275	0.262207058853562	-3.07774108451673	Ece1
ENSMUSG00000019647.16	-2.8768685070016	2.74955172229399	-3.13965602541258	0.0123476769659064	0.262983400247523	-3.08176548490225	Sema6a
ENSMUSG00000096718.2	1.48780683933253	0.426035353289787	3.13571088109872	0.0124252084408167	0.263792208986588	-3.0880456505997	Zfp781
ENSMUSG00000001260.10	-1.51553708290661	0.754819142111088	-3.13496636135297	0.012439896564739	0.263792208986588	-3.08923091319111	Gabrg1
ENSMUSG00000032504.15	-3.93564856182305	2.95288465523449	-3.13412293321781	0.0124565577394293	0.263792208986588	-3.09057366760115	Pdcd6ip
ENSMUSG00000022864.14	-2.97458304480683	2.64951667025067	-3.13403716753362	0.0124582532600904	0.263792208986588	-3.09071021014372	D16Ertd472e
ENSMUSG00000067455.5	3.08006890008563	0.921920883520721	3.13318628903125	0.012475087434121	0.263792208986588	-3.09206486276499	Hist1h4j
ENSMUSG00000000682.7	-4.47837698433507	2.73463840502257	-3.13313771485784	0.0124760491594481	0.263792208986588	-3.0921421969526	Cd52
ENSMUSG00000020962.14	-3.24562909284544	2.38731050248835	-3.13244323039121	0.0124898077428235	0.263792208986588	-3.09324788689895	Gtf2a1
ENSMUSG00000020114.12	-2.81117355034524	1.67436312844137	-3.13243037676189	0.0124900625371148	0.263792208986588	-3.09326835139623	Cand1
ENSMUSG00000028431.11	1.98697122973305	1.92870748808767	3.13150805956749	0.0125083594764862	0.263902882817055	-3.09473680940817	Elp1
ENSMUSG00000024604.7	-3.48593690996452	3.65102702992155	-3.12767672899686	0.0125846634570944	0.265202861523638	-3.10083724401564	Rbm22
ENSMUSG00000028964.14	3.50132339471947	5.33531734220798	3.12691738540221	0.0125998435970289	0.265202861523638	-3.10204638850199	Park7
ENSMUSG00000031425.15	-0.815981181431249	12.7860877390022	-3.12501970764605	0.0126378633795857	0.265202861523638	-3.10506827973406	Plp1
ENSMUSG00000038526.14	4.27239120404356	4.78539422965826	3.12485784259975	0.0126411118290773	0.265202861523638	-3.10532604368605	Car14
ENSMUSG00000050240.16	-0.759507704027905	0.378796199979277	-3.1244406502642	0.0126494884010123	0.265202861523638	-3.10599041213551	Hic2
ENSMUSG00000092260.7	2.18689318333984	0.640993590647747	3.12395575624211	0.0126592315475834	0.265202861523638	-3.10676260372598	Zfp963
ENSMUSG00000046324.12	-2.69491879535344	2.07478813807313	-3.12239957610161	0.0126905529978583	0.265202861523638	-3.10924088529919	Ermp1
ENSMUSG00000047777.9	2.6135300271642	0.772211938806425	3.1213742493264	0.0127112337759348	0.265202861523638	-3.11087382024211	Phf13
ENSMUSG00000022635.9	3.0781117703887	3.37421650558194	3.11955074507665	0.0127481000871239	0.265202861523638	-3.11377804828243	Zcrb1
ENSMUSG00000028803.18	-1.94244159407822	1.62995694034633	-3.1174237818892	0.0127912415569202	0.265202861523638	-3.11716577075399	Nipal3
ENSMUSG00000039782.15	-2.17188072005589	1.87145761952192	-3.11731275901685	0.012793497598681	0.265202861523638	-3.11734260802077	Cpeb2
ENSMUSG00000036377.19	1.47071802779764	0.803327397196581	3.11728442652495	0.012794073395497	0.265202861523638	-3.11738773610996	C530008M17Rik
ENSMUSG00000055633.6	2.38843801621873	1.51352919429579	3.11690599086084	0.0128017668598505	0.265202861523638	-3.11799051310941	Zfp580
ENSMUSG00000029319.8	4.31866937388401	3.5518632447387	3.11608013578712	0.0128185728544649	0.265202861523638	-3.1193059671397	Coq2
ENSMUSG00000024002.18	-1.7275688076518	1.72966472763283	-3.11602619419992	0.0128196713506306	0.265202861523638	-3.11939188843636	Brd4
ENSMUSG00000057230.14	-2.60852750833978	1.39038430328563	-3.11585116057074	0.0128232365036072	0.265202861523638	-3.11967069305754	Aak1
ENSMUSG00000022205.15	3.67731494603716	4.94611656020863	3.11573476622708	0.0128256078375463	0.265202861523638	-3.11985609406406	Sub1
ENSMUSG00000060780.2	2.51040071752996	0.776572457946015	3.11550423440425	0.0128303058670074	0.265202861523638	-3.12022330293824	Lrrtm1
ENSMUSG00000024654.8	-2.11731197198408	4.53374852669242	-3.11532949489973	0.0128338680876377	0.265202861523638	-3.12050164305338	Asrgl1
ENSMUSG00000046727.13	3.67305436337123	4.16934113728095	3.11529105131106	0.012834651931997	0.265202861523638	-3.12056287948792	Cystm1
ENSMUSG00000033088.19	-1.42476676626061	0.833807912080824	-3.11464297230424	0.0128478733881381	0.265202861523638	-3.12159520822936	Triobp
ENSMUSG00000003033.15	2.96478583347812	2.3147339040394	3.11369736502537	0.0128671900392839	0.265202861523638	-3.12310150432183	Ap1m1
ENSMUSG00000035686.8	5.40937330139301	3.77940407745011	3.11162562248345	0.012909616379512	0.265202861523638	-3.12640180258172	Thrsp
ENSMUSG00000002803.14	2.34959228133836	0.722741722712882	3.11036231630134	0.0129355582005022	0.265202861523638	-3.12841434789472	Btbd6
ENSMUSG00000041920.14	1.16260711282089	0.344191772210898	3.1101022705115	0.0129409049046442	0.265202861523638	-3.12882862964615	Slc16a6
ENSMUSG00000039384.8	2.00171365098562	1.72197811551464	3.1095252377069	0.0129527772380281	0.265202861523638	-3.12974791718868	Dusp10
ENSMUSG00000022685.9	2.83342900424067	3.03024447555531	3.10879460203448	0.0129678261095147	0.265202861523638	-3.13091193432683	Parn
ENSMUSG00000037321.17	-4.41608647875615	3.00082414161747	-3.10840027257086	0.0129759556206862	0.265202861523638	-3.13154017244153	Tap1
ENSMUSG00000023307.14	3.35200733559023	4.69283508645261	3.10828018305725	0.0129784324391864	0.265202861523638	-3.13173149806171	March5
ENSMUSG00000059921.15	-2.14825626437063	1.28364439982353	-3.10766508645134	0.0129911263449263	0.265202861523638	-3.13271147451986	Unc5c
ENSMUSG00000040767.10	4.07192914275226	3.07851637010734	3.10766121652067	0.0129912062503724	0.265202861523638	-3.13271764017297	Snrnp25
ENSMUSG00000015937.15	2.30504298189901	3.40299673566963	3.10684785060658	0.0130080117472138	0.265202861523638	-3.13401352558904	H2afy
ENSMUSG00000044627.11	3.30489142392444	3.85621345629438	3.10617100621928	0.0130220136468201	0.265202861523638	-3.13509192111494	Swi5
ENSMUSG00000028495.14	3.81706147436614	4.6946603163687	3.10595303873512	0.0130265260689087	0.265202861523638	-3.1354392061877	Rps6
ENSMUSG00000027797.15	-2.17408993958593	3.56938028382272	-3.10582331455143	0.0130292124229652	0.265202861523638	-3.13564589518282	Dclk1
ENSMUSG00000025408.15	-5.19946604510704	4.00786683882891	-3.1029884119494	0.0130880616449656	0.265749676702013	-3.14016291038867	Ddit3
ENSMUSG00000022488.9	-0.224115530040492	0.114745533348775	-3.10281720583164	0.0130916244840054	0.265749676702013	-3.14043571383988	Nckap1l
ENSMUSG00000054252.18	-2.27695889463816	3.10372062836791	-3.10205216185057	0.0131075575033745	0.265749676702013	-3.14165476604773	Fgfr3
ENSMUSG00000004071.13	2.1601968148195	2.86486465875096	3.10193055060474	0.0131100920622996	0.265749676702013	-3.14184854860071	Cdip1
ENSMUSG00000074781.5	3.30281722812539	4.8326514780616	3.10136826156743	0.0131218176008613	0.265749676702013	-3.14274454120867	Ube2n
ENSMUSG00000068039.13	3.29119476908484	4.29162659445104	3.09812642254799	0.0131896325181256	0.266855708164519	-3.14791058041624	Tcp1
ENSMUSG00000022587.14	-3.72527102637667	3.36423358070792	-3.09519991703941	0.0132511627445475	0.267832501392793	-3.15257448931929	Ly6e
ENSMUSG00000046152.16	2.86793513651494	1.58071718277604	3.09337928560518	0.0132895916784751	0.268340886119219	-3.15547616579385	Fut10
ENSMUSG00000009995.17	2.73432327128152	3.53168280032251	3.0927279823255	0.0133033670497643	0.268350952904029	-3.15651422895891	Taz
ENSMUSG00000020949.9	2.43746415121183	3.07557436023475	3.09157789521214	0.013327728041483	0.268472342744331	-3.15834730756406	Fkbp3
ENSMUSG00000022044.14	2.1096682482761	7.36760912029144	3.09119020107453	0.0133359505301459	0.268472342744331	-3.15896524990902	Stmn4
ENSMUSG00000062510.12	2.5726782267185	1.39783059141645	3.08924820977335	0.01337721673883	0.269035129079832	-3.16206066306751	Nsl1
ENSMUSG00000090862.3	2.44396219016041	3.83750914901881	3.08856708856831	0.0133917214648632	0.269059119530632	-3.16314636321684	Rps13
ENSMUSG00000032782.19	2.26160875173375	0.769553508891642	3.08641708327189	0.0134376134950678	0.269313651169979	-3.16657356913784	Cntrob
ENSMUSG00000030093.7	-3.12788261791319	2.11515922074086	-3.0861521016786	0.0134432808033021	0.269313651169979	-3.16699597434534	Wnt7a
ENSMUSG00000010047.12	-2.5887565803057	1.60913913440589	-3.08610149447262	0.0134443634489664	0.269313651169979	-3.16707664723163	Hyal2
ENSMUSG00000044505.5	2.63589662245914	0.797244466231914	3.0853546602642	0.0134603510529796	0.269366946022597	-3.16826718635403	Lingo4
ENSMUSG00000036990.13	-2.86736819623702	1.92541605692046	-3.08368578698565	0.0134961480455129	0.269816166464793	-3.1709276394819	Otud4
ENSMUSG00000090336.5	1.60532714201391	0.49211903873558	3.08257396235235	0.0135200511234673	0.270026949908619	-3.17270012698659	Cfap97d2
ENSMUSG00000018899.16	-3.45870497246453	2.04539386386765	-3.08113504065009	0.0135510514988965	0.270112628410943	-3.17499414804813	Irf1
ENSMUSG00000030750.13	3.78063357408524	4.59163275095533	3.08113423253206	0.0135510689297791	0.270112628410943	-3.17499543642388	Nsmce1
ENSMUSG00000005267.13	1.9086105996545	0.603589855465174	3.07973711659365	0.0135812390519592	0.270447294303645	-3.17722288378569	Zfp287
ENSMUSG00000020099.8	-1.38685934205975	1.69571266648622	-3.07841189980961	0.0136099207693308	0.270751691525308	-3.17933576951167	Unc5b
ENSMUSG00000020617.13	-0.219792411411329	0.115531652552004	-3.0772582846981	0.0136349395235915	0.270982691888722	-3.18117511268517	1700012B07Rik
ENSMUSG00000070972.13	1.55304197778149	0.488193759154924	3.07622931528258	0.0136572951992377	0.271160364014728	-3.18281576086221	Dnajc25
ENSMUSG00000029408.13	2.21133779865976	0.965367293069347	3.07502686027519	0.0136834681247336	0.271248319754765	-3.18473307461509	Abcb9
ENSMUSG00000019179.10	4.23518624244775	5.78498543789037	3.0747929492864	0.0136885655130546	0.271248319754765	-3.18510605179542	Mdh2
ENSMUSG00000020305.13	2.61873377217665	1.51396407867231	3.07358333423227	0.0137149568045178	0.271505099836351	-3.18703484697268	Asb3
ENSMUSG00000090150.10	1.47457426980469	0.456962956586649	3.07232789055215	0.0137424036457778	0.271782252924129	-3.18903677548167	Acad11
ENSMUSG00000034664.13	-0.30657925867376	0.173084956374491	-3.07163704106847	0.0137575314067287	0.27181546900567	-3.19013842769538	Itga2b
ENSMUSG00000008305.18	2.5970222838595	2.32844874902181	3.06775924569545	0.0138427650264253	0.273232389369246	-3.19632241563285	Tle1
ENSMUSG00000000223.13	1.16159011083444	0.380745303242136	3.06555002037502	0.0138915676110467	0.273928160540952	-3.1998457482865	Drp2
ENSMUSG00000005354.16	3.17390909399817	4.28601561072439	3.06284809457819	0.0139514960654072	0.274669569627446	-3.20415508908416	Txn2
ENSMUSG00000021238.11	3.01614905149503	3.87048261758488	3.06262999480733	0.0139563451418656	0.274669569627446	-3.20450295082039	Aldh6a1
ENSMUSG00000031683.16	3.37554452567758	3.85179251470527	3.06105211650043	0.0139914785189233	0.275093155471282	-3.20701966283386	Lsm6
ENSMUSG00000024462.17	-3.03429923215744	2.34299391655405	-3.05960471123968	0.014023787162227	0.275460433549982	-3.20932834696083	Gabbr1
ENSMUSG00000048376.6	1.93391849769473	0.608949319334232	3.05807380535031	0.0140580436235659	0.275730754840479	-3.21177029765094	F2r
ENSMUSG00000017412.15	0.893148549466271	0.693008682483437	3.0577708410209	0.0140648331803154	0.275730754840479	-3.21225356614685	Cacnb4
ENSMUSG00000009145.6	0.552490414922015	0.23487783603666	3.05502847613301	0.0141264451299611	0.27667026062672	-3.21662814634756	Dqx1
ENSMUSG00000048000.15	-1.61385009309162	1.37145176919012	-3.0540105112766	0.0141493863970919	0.276849581211081	-3.2182520538593	Gigyf2
ENSMUSG00000024847.15	4.1749803482152	4.89020457376982	3.05340744084429	0.0141629955953027	0.276849581211081	-3.2192141178773	Aip
ENSMUSG00000096054.3	-1.06352706453515	1.00970496011968	-3.05261201602961	0.0141809662526128	0.276933033717691	-3.22048305895109	Syne1
ENSMUSG00000028568.16	1.87983773454831	1.75050050890905	3.05126104370696	0.0142115421503054	0.27710729432887	-3.22263831326683	Btf3l4
ENSMUSG00000071547.4	2.21682380550633	1.65341559805331	3.04977440282798	0.0142452673112122	0.27710729432887	-3.22501007443777	Nt5dc2
ENSMUSG00000029670.12	-3.88024620794692	2.72114695049146	-3.04909511933448	0.0142607046991862	0.27710729432887	-3.22609381584205	Ing3
ENSMUSG00000024414.13	4.84936663600991	5.15915719364366	3.04893301640813	0.0142643912023332	0.27710729432887	-3.22635244007775	Mrpl27
ENSMUSG00000038886.10	-1.93519596458584	2.25432643364724	-3.04891820709904	0.0142647280409251	0.27710729432887	-3.22637606736995	Man2a2
ENSMUSG00000045991.19	1.09922895278903	0.354155709942907	3.04859199314134	0.0142721498810782	0.27710729432887	-3.22689652240538	Onecut2
ENSMUSG00000025040.13	3.89798204200138	3.95659208970545	3.04766108909417	0.0142933512434252	0.277134206676007	-3.22838174376757	Fundc1
ENSMUSG00000020331.9	-2.76665436911391	1.51900754858817	-3.04732740989043	0.0143009587157666	0.277134206676007	-3.22891412289479	Hcn2
ENSMUSG00000060803.6	5.68228642242417	6.90320592081497	3.04597302255549	0.0143318800448665	0.27742872674854	-3.23107506045682	Gstp1
ENSMUSG00000055723.6	2.55424771365917	0.795364395764983	3.04546008359168	0.0143436087201773	0.27742872674854	-3.23189347481409	Rras2
ENSMUSG00000079614.4	2.73954632054779	1.73547387376212	3.04426356113974	0.0143710065264734	0.277534129100162	-3.2338026064793	Seh1l
ENSMUSG00000060657.8	-2.7411964796824	1.76633886520428	-3.0437476756043	0.0143828358769356	0.277534129100162	-3.23462575052742	Marf1
ENSMUSG00000020372.15	-2.95690654919099	4.06374851709291	-3.04342449042914	0.0143902516968618	0.277534129100162	-3.23514142729437	Rack1
ENSMUSG00000017724.14	-0.867728590780914	0.436101071715577	-3.04124475507134	0.0144403712571198	0.277919248417639	-3.2386195164608	Etv4
ENSMUSG00000040430.18	2.17526257564483	2.50338922154659	3.04092691733193	0.0144476944811841	0.277919248417639	-3.23912668596963	Pitpnc1
ENSMUSG00000004934.14	-2.09532100496938	1.53326004573701	-3.03912081619283	0.0144893813247886	0.277919248417639	-3.24200871792669	Pias4
ENSMUSG00000043445.7	3.24851616323694	4.55599166012411	3.03909976866063	0.0144898678571311	0.277919248417639	-3.24204230449756	Pgp
ENSMUSG00000078851.4	2.26189666938891	2.20333795284205	3.0390907740446	0.0144900757807906	0.277919248417639	-3.24205665764805	Hist3h2a
ENSMUSG00000002768.8	3.76854709056164	3.92951809469018	3.03897633205427	0.0144927215432511	0.277919248417639	-3.2422392785714	Mea1
ENSMUSG00000021057.15	1.73809162880335	0.547372989406333	3.03755917555996	0.0145255258876592	0.278284293119779	-3.24450074113775	Akap5
ENSMUSG00000033006.10	-3.13063360768694	5.32810481917842	-3.03388213646807	0.0146110000972898	0.279656755650021	-3.2503687548006	Sox10
ENSMUSG00000033126.5	1.42611350239943	0.464994182378577	3.03243155565769	0.0146448621230961	0.279749723785924	-3.25268378120703	Ybey
ENSMUSG00000062006.12	3.09403933608972	4.86322152747543	3.03212295656077	0.0146520764368366	0.279749723785924	-3.25317629211466	Rpl34
ENSMUSG00000102758.3	2.13899080273057	0.772315134577684	3.03189620662759	0.0146573796501729	0.279749723785924	-3.25353817708551	Naaladl2
ENSMUSG00000023832.14	3.92850117567617	4.13147959541103	3.0283020817762	0.014741703984003	0.280829827487051	-3.25927447833766	Acat2
ENSMUSG00000109324.2	1.68215892260137	1.72285510240247	3.0282997142318	0.0147417596954166	0.280829827487051	-3.25927825711517	Prmt1
ENSMUSG00000022000.11	-2.00643679650991	1.57002479371636	-3.02691254909945	0.0147744389033728	0.281109341480575	-3.26149230424368	Zc3h13
ENSMUSG00000038383.16	2.83715056892117	2.58947738813931	3.02593350668977	0.014797548455216	0.281109341480575	-3.26305498238163	Pigu
ENSMUSG00000038845.11	3.17404783715681	3.9448657372887	3.02537093932527	0.0148108443069925	0.281109341480575	-3.2639529250555	Phb
ENSMUSG00000033917.15	4.57819046101349	5.46620451754296	3.02531933515472	0.0148120645496147	0.281109341480575	-3.26403529357873	Gde1
ENSMUSG00000027187.10	-3.62785730882681	3.15390380746776	-3.02443833927429	0.0148329127716983	0.281160002155276	-3.26544151590785	Cat
ENSMUSG00000039356.15	2.7284211054831	1.90355084397711	3.02347246193147	0.0148558044702961	0.281160002155276	-3.26698324923292	Exosc2
ENSMUSG00000020171.8	3.15355120259843	2.84004616135537	3.02310210159089	0.014864591834739	0.281160002155276	-3.26757442540267	Yeats4
ENSMUSG00000014905.4	3.09768517409423	5.32031654829682	3.02285843474827	0.0148703761282402	0.281160002155276	-3.26796337313637	Dnajb9
ENSMUSG00000034032.15	-1.73617488852546	0.903849006030036	-3.01973918062654	0.0149446281919704	0.28229983646365	-3.2729425599279	Rpap1
ENSMUSG00000020656.16	1.86569258996366	0.612552179203987	3.0181086878466	0.0149835933107661	0.282771604105699	-3.27554538213217	Grhl1
ENSMUSG00000044080.9	4.32128117022827	6.77170104712955	3.01664443498426	0.0150186750126577	0.283140148841972	-3.27788289092658	S100a1
ENSMUSG00000036751.7	5.25914038097509	6.63974878728609	3.01612506167617	0.0150311389128951	0.283140148841972	-3.27871202381653	Cox6b1
ENSMUSG00000039055.4	0.6319879669395	0.211841808596423	3.01348879061159	0.015094568811155	0.284070227943263	-3.28292070614867	Eme1
ENSMUSG00000028270.12	-3.58186361697792	1.7634268037706	-3.01262720814758	0.0151153587043304	0.284071432786666	-3.28429622213866	Gbp2
ENSMUSG00000037466.13	2.02386173292803	0.683219800449495	3.01127754179849	0.0151479854093381	0.284071432786666	-3.28645100324803	Tedc1
ENSMUSG00000017390.15	1.90488028409463	8.81334948664739	3.01119042391477	0.0151500938831276	0.284071432786666	-3.28659009109799	Aldoc
ENSMUSG00000029823.16	-3.95538340237117	3.13053281945414	-3.01115913597894	0.0151508512044343	0.284071432786666	-3.28664004382602	Luc7l2
ENSMUSG00000078853.8	-4.52315339663949	6.78342673270187	-3.00901259313421	0.0152029014086592	0.284553438714416	-3.29006716595578	Igtp
ENSMUSG00000032384.16	1.56515041192917	0.542858885850645	3.00819096597263	0.0152228733234614	0.284553438714416	-3.29137898900952	Csnk1g1
ENSMUSG00000030498.15	1.97153878328695	0.648270693199676	3.00797175465218	0.0152282064311888	0.284553438714416	-3.29172898823803	Gas2
ENSMUSG00000051022.7	3.47316079768203	5.23448523798231	3.00778002264903	0.0152328725850484	0.284553438714416	-3.2920351141915	Hs3st1
ENSMUSG00000028898.15	-2.31725623809267	2.5316167492376	-3.0065356122263	0.0152631934876046	0.284843271635402	-3.29402200576133	Trnau1ap
ENSMUSG00000014226.10	3.426677614755	4.90250134081445	3.00561445134729	0.0152856782836017	0.284843271635402	-3.29549280531579	Cacybp
ENSMUSG00000055762.16	2.15023324934665	3.59317827493886	3.00541028585186	0.0152906664221458	0.284843271635402	-3.29581879526833	Eef1d
ENSMUSG00000029131.14	2.41448227630068	3.33721765051567	3.00385072956574	0.0153288246800256	0.28529116430265	-3.298308964934	Dnajb6
ENSMUSG00000039501.14	-2.47020344595583	1.85797017040644	-3.00291480906496	0.0153517713391132	0.285333480214213	-3.29980339399317	Znfx1
ENSMUSG00000022442.16	2.42927708538134	0.778102310132162	3.00260673362831	0.0153593324002109	0.285333480214213	-3.30029531753212	Ttll1
ENSMUSG00000027770.5	-2.17246795307621	2.06508524155029	-3.00079753665297	0.0154038128768128	0.28589703018011	-3.30318422386116	Dhx36
ENSMUSG00000010406.12	2.71737040865759	4.28246204332167	3.00003534780097	0.0154225916109495	0.285982955633497	-3.30440130275874	Mrpl52
ENSMUSG00000027506.15	2.27281236883575	4.36772773928415	2.99770893461538	0.0154800556566343	0.28671091470193	-3.30811625398448	Tpd52
ENSMUSG00000027944.13	3.87453844010679	4.38494955225763	2.99714767523412	0.0154939521810414	0.28671091470193	-3.30901252480832	Hax1
ENSMUSG00000024858.14	-2.22351926372546	1.22124075801796	-2.99598072601517	0.0155228864898032	0.28671091470193	-3.31087604095553	Grk2
ENSMUSG00000040560.10	-2.78480639003281	1.88616804734929	-2.99588401814685	0.0155252868430462	0.28671091470193	-3.31103047642658	Wdr7
ENSMUSG00000050953.10	-2.86047756847517	4.9152657617049	-2.99538337086454	0.0155377193587271	0.28671091470193	-3.31182997742908	Gja1
ENSMUSG00000039640.7	3.64911011190606	4.33554483053832	2.99501151130109	0.0155469603459982	0.28671091470193	-3.3124238166495	Mrpl12
ENSMUSG00000032172.8	3.24592961146662	1.22166777953677	2.99384821492541	0.0155759057279537	0.286968883499484	-3.31428155758157	Olfm2
ENSMUSG00000038658.15	-1.29169545654196	0.647720149147977	-2.99298774609198	0.0155973518282721	0.286968883499484	-3.31565571433686	Ric1
ENSMUSG00000036667.14	-3.22002153773481	2.74249338742221	-2.99273958446543	0.0156035425967709	0.286968883499484	-3.31605202816094	Tcaf1
ENSMUSG00000021594.11	-2.75252344154349	1.80348599426448	-2.98967375752218	0.0156802335479817	0.288049492888715	-3.3209482655481	Srd5a1
ENSMUSG00000044352.6	1.39767655298073	0.454674706861424	2.98868924095612	0.0157049433204193	0.288049492888715	-3.3225206191599	Sowaha
ENSMUSG00000003528.15	3.86432614352155	3.72839939173394	2.9880188736242	0.0157217914165273	0.288049492888715	-3.32359126300404	Slc25a1
ENSMUSG00000020196.10	-1.20901378372528	0.661438167782714	-2.98736516761185	0.015738238707113	0.288049492888715	-3.32463530658289	Cabin1
ENSMUSG00000035713.15	-1.74688795575741	0.87279579872369	-2.98632253238969	0.0157645081854545	0.288049492888715	-3.32630053412941	Usp35
ENSMUSG00000059995.12	-1.68630858664536	0.967967047455097	-2.98468026326907	0.0158059772674	0.288049492888715	-3.32892350480483	Atxn7l3
ENSMUSG00000016344.14	3.81462230174009	4.67769148565369	2.98450736156051	0.0158103497583593	0.288049492888715	-3.3291996603069	Ppdpf
ENSMUSG00000001910.5	-1.27348725133529	0.632797241786221	-2.98419236605757	0.0158183188462606	0.288049492888715	-3.32970276710666	Nacc1
ENSMUSG00000063052.9	2.37141524431989	0.803517908819203	2.98400740725141	0.0158230000572342	0.288049492888715	-3.32999818193927	Lrrc40
ENSMUSG00000025066.10	4.20472391647328	4.54271621333728	2.98361584024188	0.0158329151241061	0.288049492888715	-3.33062359226309	Sfr1
ENSMUSG00000053070.5	1.98052006956442	0.703072556499414	2.98355498015357	0.0158344567679541	0.288049492888715	-3.33072079821027	Cfap300
ENSMUSG00000021665.9	-4.84238171715748	4.52782087254768	-2.98315185713254	0.0158446721626207	0.288049492888715	-3.33136466969953	Hexb
ENSMUSG00000027582.16	1.50751780666809	0.488324675446005	2.98303764566834	0.0158475675881779	0.288049492888715	-3.33154708983839	Zgpat
ENSMUSG00000037376.14	-2.37797998166458	1.85135161233181	-2.98047811574065	0.0159125985550815	0.288540599224266	-3.33563527837361	Trmt6
ENSMUSG00000000563.17	4.30626539985653	5.16708459311177	2.98042856194096	0.0159138602968271	0.288540599224266	-3.33571442912513	Atp5f1
ENSMUSG00000002014.12	3.65084941971599	3.01742126985565	2.98028902217461	0.0159174138202581	0.288540599224266	-3.33593731195008	Ssr4
ENSMUSG00000052707.8	-1.86852466141085	2.57196223946052	-2.97887151974511	0.0159535583346807	0.288679972723255	-3.3382014701612	Tnrc6a
ENSMUSG00000019158.9	3.85664676749354	4.15748703585042	2.97886723963338	0.0159536676000334	0.288679972723255	-3.33820830679024	Tmem160
ENSMUSG00000027649.15	3.51393630910297	2.70030861154242	2.97581483256139	0.0160317879755724	0.289834077426001	-3.34308401535378	Ctnnbl1
ENSMUSG00000040415.15	2.04870461455127	1.30985277085202	2.97484400431858	0.0160567169182772	0.290025346159267	-3.34463478960709	Dtx3
ENSMUSG00000038274.13	4.21617763061901	5.6234219095601	2.97197238596255	0.0161306883173697	0.290229424351569	-3.34922194108585	Fau
ENSMUSG00000035227.7	2.24969594464913	6.5873572278466	2.9712464227832	0.0161494442637819	0.290229424351569	-3.35038162691244	Spcs2
ENSMUSG00000040865.15	0.99963395719524	0.578360471869547	2.96938067773546	0.0161977506407475	0.290229424351569	-3.35336209654785	Ino80d
ENSMUSG00000091896.8	-1.53375053578266	2.22607735429688	-2.96929514096071	0.0161999688539182	0.290229424351569	-3.35349874044401	Ube2d2a
ENSMUSG00000027479.14	2.11547868808441	4.45485257676194	2.9692219831679	0.0162018662928343	0.290229424351569	-3.35361560918379	Mapre1
ENSMUSG00000030446.17	1.66047930503495	1.19394923205297	2.96900494664874	0.0162074967530578	0.290229424351569	-3.35396232313266	Zfp273
ENSMUSG00000035623.14	-1.85387221446815	1.63656795392343	-2.96888852035464	0.0162105179671792	0.290229424351569	-3.35414831348312	Rsf1
ENSMUSG00000025383.2	2.59469316967423	0.867697334646561	2.96860155159457	0.0162179671638718	0.290229424351569	-3.35460674553494	Il23a
ENSMUSG00000030386.18	2.70677351121185	1.79496847744033	2.96859860909587	0.0162180435641363	0.290229424351569	-3.35461144617893	Zfp606
ENSMUSG00000015222.17	-1.49165684030128	1.78750565713465	-2.96843959871333	0.0162221727271967	0.290229424351569	-3.35486546562766	Map2
ENSMUSG00000030788.16	-3.18944349733552	3.01628403107086	-2.9679403791101	0.0162351434384024	0.290229424351569	-3.35566297310556	Rnf141
ENSMUSG00000039680.10	3.21433702966312	3.5267993375451	2.96774100763025	0.0162403264863261	0.290229424351569	-3.35598147198438	Mrps6
ENSMUSG00000027340.15	-2.40470417751335	1.84327905422294	-2.96704277451673	0.0162584918430429	0.290297382625073	-3.35709691540123	Slc23a2
ENSMUSG00000004054.9	-1.81579654438453	0.892659634098496	-2.96260401224733	0.0163744616629943	0.292109990408156	-3.36418814436873	Map3k11
ENSMUSG00000044628.5	-0.896135315463555	0.458133737057969	-2.96175984602349	0.0163966130555733	0.292247216119266	-3.36553679730291	Rnf208
ENSMUSG00000000632.13	2.25858163387503	1.46407215007471	2.96106007453255	0.0164149988293894	0.292317142149444	-3.36665477227563	Sez6
ENSMUSG00000045996.12	3.41797203334922	5.06345235610425	2.96022729968389	0.0164369067832442	0.29244961259061	-3.36798524809283	Polr2k
ENSMUSG00000027466.15	1.64514076874387	1.71914968397052	2.95908689690166	0.0164669563883053	0.292726580932654	-3.36980722210181	Rbck1
ENSMUSG00000030431.8	2.64374260525853	1.64796488654321	2.95815299792775	0.0164916067233061	0.292907166161214	-3.37129928974395	Tmem238
ENSMUSG00000004610.4	3.09760228858803	3.7515267908984	2.95641291334074	0.0165376377311917	0.293390483170674	-3.37407941877039	Etfb
ENSMUSG00000030619.10	3.07079641410801	2.70459313983309	2.95602752780585	0.0165478503272595	0.293390483170674	-3.37469515498568	Eed
ENSMUSG00000007415.15	-3.51152417835667	2.48615955460562	-2.95504729630319	0.0165738554095027	0.293453833062502	-3.37626129622362	Gatad1
ENSMUSG00000039623.13	2.8143884384723	2.20750542998811	2.95441431525619	0.016590670440273	0.293453833062502	-3.37727263455925	Ap5z1
ENSMUSG00000027835.11	3.13450831612481	3.83593781213338	2.95379222175194	0.0166072133481138	0.293453833062502	-3.37826658361279	Pdcd10
ENSMUSG00000030603.16	3.6653034998208	5.41563046815231	2.95370633659455	0.0166094985663716	0.293453833062502	-3.37840380698432	Psmc4
ENSMUSG00000032554.15	-1.10705045695473	12.0620102158364	-2.95082619120554	0.0166863206368799	0.294472291193346	-3.38300563754212	Trf
ENSMUSG00000042492.12	-1.7373384210838	0.871546611715697	-2.95036446553554	0.0166986701933836	0.294472291193346	-3.38374338405902	Tbc1d10b
ENSMUSG00000001025.8	-3.80656573874264	3.68380863276361	-2.94946321408508	0.0167228026309681	0.294472291193346	-3.38518341526402	S100a6
ENSMUSG00000024695.16	-2.02608014248332	1.35008461210065	-2.94936554378858	0.0167254200618425	0.294472291193346	-3.38533947485231	Zfp91
ENSMUSG00000046718.8	-4.80424481664251	3.05111963229138	-2.94816505371598	0.0167576260035239	0.294597041078621	-3.38725765384189	Bst2
ENSMUSG00000037152.11	3.47354508788367	5.20988985161735	2.94801498961959	0.0167616563051857	0.294597041078621	-3.3874974322367	Ndufc1
ENSMUSG00000026656.15	-2.6475102862812	1.70341379465292	-2.94731937844991	0.0167803515008018	0.294669387084453	-3.38860891177059	Fcgr2b
ENSMUSG00000002968.9	-2.01575119277622	1.76668220524245	-2.94419902204793	0.016864478219242	0.295574020856546	-3.39359484593661	Med25
ENSMUSG00000073555.1	-4.66845734220664	3.34800087000112	-2.94414549238138	0.0168659251901986	0.295574020856546	-3.39368038075513	Gm4951
ENSMUSG00000031357.3	-4.03201815050116	2.86896225159015	-2.94378259238885	0.0168757381787282	0.295574020856546	-3.39426025810051	Syap1
ENSMUSG00000031403.14	-3.02974110219221	2.64586337240129	-2.9421824534212	0.0169190767677521	0.296076519160005	-3.39681713923841	Dkc1
ENSMUSG00000030188.12	-3.84694214868095	2.62662984655438	-2.94124522651122	0.0169445140032651	0.296165583116567	-3.39831476136603	Magohb
ENSMUSG00000038280.12	-3.10035908721651	2.2050145854728	-2.94091550980672	0.0169534721782044	0.296165583116567	-3.39884162805909	Ostm1
ENSMUSG00000019055.15	-2.68260379875421	2.41788224444761	-2.93818359764622	0.0170278839249468	0.297208626848899	-3.40320710769918	Plod1
ENSMUSG00000028651.12	-2.69492465016127	3.02450030911434	-2.93618174654365	0.01708262340536	0.297906802648089	-3.40640604120512	Ppie
ENSMUSG00000018196.18	1.80829629935771	2.56303254047847	2.93311525857948	0.0171668258051416	0.29911714066683	-3.41130634660445	Glrx2
ENSMUSG00000020994.5	2.50631383834367	3.05677992520862	2.93140490155021	0.0172139755516532	0.299479073343473	-3.41403957757637	Pnn
ENSMUSG00000035885.5	4.80582400089534	6.43037970341805	2.93121091518049	0.0172193316093494	0.299479073343473	-3.41434957904314	Cox8a
ENSMUSG00000033174.17	-1.94205408153129	2.26558752090567	-2.9307505850961	0.0172320484018632	0.299479073343473	-3.41508521491887	Mgll
ENSMUSG00000028649.20	-1.46021222832088	2.07082285462261	-2.92998831959641	0.0172531275030627	0.299587811934625	-3.41630336746328	Macf1
ENSMUSG00000042572.12	-1.09119270959814	0.570434288636561	-2.92829819810095	0.017299959383331	0.300143157987884	-3.41900432046639	Ube2q1
ENSMUSG00000028064.17	-1.54903274552648	0.91097974659598	-2.92684216914057	0.0173404094906949	0.300360932104343	-3.42133119914833	Sema4a
ENSMUSG00000034463.4	-2.8208769940739	2.46065165087197	-2.9267766229445	0.0173422327214412	0.300360932104343	-3.42143594899947	Scara3
ENSMUSG00000004151.17	2.78691271942946	4.29918423975118	2.92458188873304	0.0174033952284848	0.301162178388814	-3.42494339538074	Etv1
ENSMUSG00000042246.5	-2.66713904229729	1.7866141656982	-2.92212027591811	0.0174722588201062	0.302095205536344	-3.428877403212	Tmc7
ENSMUSG00000049672.15	1.99664475621957	0.792477527711858	2.9208089999888	0.0175090559645563	0.302220695474819	-3.43097303282619	Zbtb14
ENSMUSG00000031385.14	-3.18698551778339	2.71248083274521	-2.92079597583872	0.017509421848457	0.302220695474819	-3.43099384759194	Plxnb3
ENSMUSG00000029402.8	3.29099962292412	1.71346051933234	2.91910059352848	0.0175571168787897	0.302568833480882	-3.43370336488312	Snrnp35
ENSMUSG00000026826.13	2.51684463863754	1.01880112064968	2.91878902376766	0.0175658965635964	0.302568833480882	-3.43420131067136	Nr4a2
ENSMUSG00000031610.3	4.03042559168055	6.02833850071839	2.91848383480878	0.017574500816671	0.302568833480882	-3.43468905960722	Scrg1
ENSMUSG00000028603.15	3.26289573716629	4.82531363947683	2.91624998159097	0.0176376122343032	0.302752470577691	-3.43825919898362	Scp2
ENSMUSG00000064105.13	1.7139359556963	0.589720004863414	2.91614571381561	0.0176405637150695	0.302752470577691	-3.43842584056434	Cnnm2
ENSMUSG00000022762.18	-1.96098514018926	1.59545199733419	-2.91572249847557	0.0176525487702955	0.302752470577691	-3.4391022275972	Ncam2
ENSMUSG00000004018.9	1.7542064187442	1.56289222783036	2.91508068221479	0.0176707403548201	0.302752470577691	-3.4401279876808	Fancl
ENSMUSG00000031951.8	2.55208407881463	1.3170909797989	2.91503189512891	0.017672123958884	0.302752470577691	-3.44020596005036	Tmem231
ENSMUSG00000025026.15	-3.07237277942222	4.40917797050279	-2.91492907395721	0.0176750403365167	0.302752470577691	-3.44037029070011	Add3
ENSMUSG00000038034.15	2.18646608658552	2.90032470437212	2.91372070086018	0.0177093511952613	0.303083324605099	-3.44230154079977	Igsf8
ENSMUSG00000055717.13	-3.18460217170193	4.28134192295976	-2.9130610853834	0.0177281093387055	0.303142192396453	-3.44335575858383	Slain1
ENSMUSG00000091780.3	0.255431658102686	0.0775861837213321	2.91224105789617	0.0177514577307682	0.303142192396453	-3.44466635653159	Sco2
ENSMUSG00000026646.16	1.07224529143551	0.378860761722192	2.91136507165145	0.0177764343027494	0.303142192396453	-3.44606639550895	Suv39h2
ENSMUSG00000026626.11	1.9741930083608	3.36917640715037	2.91132599830231	0.0177775492225479	0.303142192396453	-3.44612884435491	Ppp2r5a
ENSMUSG00000032479.15	-2.4071817476248	2.57781712943594	-2.91096751569204	0.0177877815249452	0.303142192396453	-3.44670178848671	Map4
ENSMUSG00000011382.8	0.706359130555714	0.247768689257289	2.91020924326595	0.0178094451046992	0.303255690359041	-3.44791369904118	Dhdh
ENSMUSG00000028842.15	-2.08235913890671	1.53429436989034	-2.90923064006193	0.017837443503839	0.303476774494607	-3.44947775990684	Ago3
ENSMUSG00000048915.12	1.86447516740944	0.664218125893732	2.90591906521577	0.0179325252128987	0.304711175305774	-3.45477056165428	Efna5
ENSMUSG00000021040.15	2.60389114680595	2.51218580620589	2.90565430737782	0.0179401493476089	0.304711175305774	-3.45519372018041	Slirp
ENSMUSG00000035569.17	-1.83360244448434	1.92250785504382	-2.90308817599597	0.0180142179285629	0.305712319707904	-3.45929515249707	Ankrd11
ENSMUSG00000070565.11	2.07137291695688	1.74039943341214	2.90181396333927	0.0180511132353989	0.306081460330438	-3.46133173345273	Rasal2
ENSMUSG00000020388.12	-3.1871848713463	2.34279299984371	-2.89915314495416	0.0181284085015233	0.306968599218375	-3.46558456269117	Pdlim4
ENSMUSG00000023019.12	-3.1226392414385	2.12705015814003	-2.89896774114457	0.0181338070189362	0.306968599218375	-3.46588089799425	Gpd1
ENSMUSG00000031820.9	2.98683917883619	2.53927161980547	2.89651523812241	0.0182053735018793	0.307513456113716	-3.4698008075187	Babam1
ENSMUSG00000005510.9	3.94567305700647	5.05818029304837	2.89564788488022	0.0182307530493404	0.307513456113716	-3.47118713106119	Ndufs3
ENSMUSG00000022817.15	-3.82901212331458	3.18079677996751	-2.89541758240107	0.0182374980071363	0.307513456113716	-3.47155523279619	Itgb5
ENSMUSG00000022449.14	2.14661591824281	0.767736174195706	2.89526667853481	0.0182419189754387	0.307513456113716	-3.47179642865272	Adamts20
ENSMUSG00000022131.3	2.78112313171447	2.60568561025641	2.89495430486598	0.0182510739520024	0.307513456113716	-3.47229570864684	Gpr180
ENSMUSG00000036309.14	3.00345990675722	5.95578979002035	2.89428587486455	0.018270679985598	0.307513456113716	-3.47336408985847	Skp1a
ENSMUSG00000028565.18	-1.56492292626867	3.36377233287348	-2.8941815793895	0.0182737410732544	0.307513456113716	-3.47353079009236	Nfia
ENSMUSG00000052428.10	2.72712206955	4.29977880304573	2.89370590035598	0.0182877089970655	0.307513456113716	-3.47429109023491	Tmco1
ENSMUSG00000025810.9	-1.06150958104656	0.523889481188908	-2.89231327788121	0.0183286652183722	0.307945952945752	-3.47651698925891	Nrp1
ENSMUSG00000030536.10	-1.77838727546682	1.31778847068511	-2.89071255047094	0.0183758579393476	0.308482425805725	-3.47907552179313	Iqgap1
ENSMUSG00000028864.7	1.95598557266356	0.840762954952463	2.88942402182375	0.018413936939349	0.308865139766077	-3.48113505585288	Hgf
ENSMUSG00000069744.7	3.73101837461829	5.88649560877894	2.8879982064172	0.0184561674217028	0.309019558954386	-3.48341402976377	Psmb3
ENSMUSG00000044349.15	-0.151499615875029	0.0828364755186321	-2.88769605321307	0.0184651294880594	0.309019558954386	-3.48389698173065	Snhg11
ENSMUSG00000030846.15	-2.4693174355282	3.86493306655566	-2.88728126982589	0.0184774395104863	0.309019558954386	-3.48455995857318	Tial1
ENSMUSG00000029033.16	1.95437306755802	1.34523341796137	2.88666095314046	0.0184958650979518	0.309019558954386	-3.48555145429711	Acap3
ENSMUSG00000079235.10	2.06733145390028	1.41440580609286	2.88557987352595	0.0185280220136389	0.309019558954386	-3.48727942210697	Ccdc13
ENSMUSG00000043587.15	1.81475994900737	0.636816865801687	2.88556687079682	0.0185284091309989	0.309019558954386	-3.48730020532749	Pxylp1
ENSMUSG00000025790.14	-2.42076366253521	2.7138316932306	-2.88488496172618	0.0185487225614413	0.309019558954386	-3.48839015141106	Slco3a1
ENSMUSG00000078920.3	-4.36686280118113	2.61846550500871	-2.8847239617327	0.0185535219315792	0.309019558954386	-3.4886474898509	Ifi47
ENSMUSG00000039795.14	2.01200735384327	1.41612094036852	2.88446218765988	0.0185613280707965	0.309019558954386	-3.48906590322717	Zfand1
ENSMUSG00000025017.10	-0.148015365938677	0.0775267566504538	-2.883969398039	0.0185760322644755	0.309019558954386	-3.48985356668682	Pik3ap1
ENSMUSG00000061411.12	-1.09069518067814	0.605745615129563	-2.88270596292904	0.0186137860986147	0.309290361417709	-3.49187301414998	Nol4l
ENSMUSG00000038132.6	2.50631818214486	0.897483776311879	2.88240083837843	0.0186229155870449	0.309290361417709	-3.4923607190982	Rbm24
ENSMUSG00000079334.8	2.37596057450163	1.47106151942245	2.88038997226168	0.0186831967064909	0.310036758482425	-3.49557485079038	Naa80
ENSMUSG00000026389.16	-0.5586774845105	0.325528665190917	-2.87836820699298	0.0187440062516445	0.310546710908588	-3.49880640879109	Steap3
ENSMUSG00000067722.4	-2.60573674289228	4.3832316659363	-2.87804358228347	0.0187537890234816	0.310546710908588	-3.49932528423517	BC003965
ENSMUSG00000015341.17	2.68343661022582	5.13232042710853	2.87763423666347	0.0187661323753343	0.310546710908588	-3.49997957648114	Golga7
ENSMUSG00000039621.13	-2.13476964306098	2.19536865396648	-2.8773275719963	0.0187753849559813	0.310546710908588	-3.50046974502737	Prex1
ENSMUSG00000008153.12	2.13677443430974	0.787852312449979	2.87623998330665	0.0188082370245008	0.310678099675349	-3.50220813216306	Clstn3
ENSMUSG00000056234.15	1.57136080065878	1.90158970827092	2.87580445654526	0.0188214092083052	0.310678099675349	-3.50290427244779	Ncoa4
ENSMUSG00000024456.16	-0.336518315368557	0.171727161616071	-2.87409730907461	0.0188731318523189	0.310678099675349	-3.50563295517394	Diaph1
ENSMUSG00000047613.10	2.98621999830896	2.10273176739043	2.87390644450964	0.0188789236570528	0.310678099675349	-3.50593803068053	A430005L14Rik
ENSMUSG00000022516.10	3.27090735723642	4.6281043237765	2.87375216110227	0.018883606734192	0.310678099675349	-3.50618463532702	Nudt16l1
ENSMUSG00000001018.15	3.88803017598161	4.91962771986062	2.87342849653428	0.0188934350307144	0.310678099675349	-3.50670197667298	Snapin
ENSMUSG00000056501.3	-2.89799079307799	2.0262987961187	-2.87277387555603	0.0189133290727431	0.310678099675349	-3.50774831450844	Cebpb
ENSMUSG00000051590.10	0.838598618678556	0.299636965481959	2.87256918710337	0.0189195539941612	0.310678099675349	-3.50807548590521	Map3k19
ENSMUSG00000074151.13	-2.19877045898309	1.26031571248505	-2.87192801814643	0.0189390666173781	0.310678099675349	-3.5091003220528	Nlrc5
ENSMUSG00000036281.13	-0.287206649827603	0.143603324913801	-2.87171605931564	0.0189455216715498	0.310678099675349	-3.50943911426403	Snapc4
ENSMUSG00000035478.14	-3.09116183240342	2.86911267341363	-2.87148997781988	0.0189524093063381	0.310678099675349	-3.50980047993424	Mbd3
ENSMUSG00000062328.8	-2.86749087850336	4.83672862046049	-2.8705726949116	0.0189803809180095	0.310694651121819	-3.51126665249854	Rpl17
ENSMUSG00000004266.15	-2.25502512036537	1.11378910849739	-2.87044878773861	0.0189841625833884	0.310694651121819	-3.51146470400212	Ptpn6
ENSMUSG00000057614.6	2.90908630657578	4.33396311647708	2.86838291391336	0.0190473272296908	0.311155788846692	-3.5147667660726	Gnai1
ENSMUSG00000009687.14	-2.72275993954828	1.349845376504	-2.86832658691607	0.019049052455315	0.311155788846692	-3.5148567982487	Fxyd5
ENSMUSG00000029175.17	-3.71133115617748	2.55202113173386	-2.86689607068158	0.0190929210895647	0.311155788846692	-3.51714331129613	Slc35f6
ENSMUSG00000079658.9	2.9494279881711	3.98448982359301	2.86679346281115	0.0190960716685654	0.311155788846692	-3.51730731787997	Eloc
ENSMUSG00000015165.16	-2.05423207478623	2.18816576899286	-2.86630645770806	0.0191110324457919	0.311155788846692	-3.51808573790526	Hnrnpl
ENSMUSG00000045404.16	-4.0911777147809	2.66497182465345	-2.86630045753643	0.0191112168456902	0.311155788846692	-3.51809532846727	Kcnk13
ENSMUSG00000035042.2	-4.19298466108411	2.09649233054205	-2.86601143367363	0.0191201014124081	0.311155788846692	-3.51855729873062	Ccl5
ENSMUSG00000037570.16	3.14471163853985	3.24982646595068	2.86511158581231	0.0191477897568804	0.311355693134407	-3.51999559759439	Mcrs1
ENSMUSG00000058239.13	-3.39944346295155	2.35798215344943	-2.86433650986943	0.019171671792348	0.311493432690465	-3.52123446233447	Usf2
ENSMUSG00000022141.7	-1.69242559164009	2.02222691771493	-2.86179569195256	0.0192501749506907	0.312517699681414	-3.52529564224641	Nipbl
ENSMUSG00000059498.13	-4.86817337902246	3.70310873736762	-2.86033205354827	0.0192955460901146	0.313002871246706	-3.52763507818459	Fcgr3
ENSMUSG00000060441.15	-0.194632931982168	0.101229054257979	-2.85872915878477	0.0193453596854439	0.313392271398221	-3.53019709039296	Trim5
ENSMUSG00000030701.17	3.54590952148879	6.24312269097781	2.85856201033852	0.019350561780377	0.313392271398221	-3.53046425430621	Plekhb1
ENSMUSG00000020086.6	2.3069029572222	2.36329546847711	2.85802339359611	0.0193673346840856	0.313412785135899	-3.53132515883761	H2afy2
ENSMUSG00000027007.16	-2.43821442349868	1.87674071813761	-2.85693306516931	0.0194013338667788	0.313437351267044	-3.53306789540052	Itprid2
ENSMUSG00000015943.11	4.07892292057906	3.48332902568071	2.85656511971739	0.0194128211192755	0.313437351267044	-3.53365600349881	Bola1
ENSMUSG00000006498.16	1.63353361940688	0.724583134424894	2.85648334047548	0.019415375212069	0.313437351267044	-3.53378671583672	Ptbp1
ENSMUSG00000025503.5	1.20416423232938	8.18124879454039	2.85592786734994	0.019432732609472	0.313467191941459	-3.53467455896704	Taldo1
ENSMUSG00000089682.10	-0.243536974539928	0.12470114101985	-2.8545021490318	0.0194773561521148	0.313892524233506	-3.53695335731842	Bcl2l2
ENSMUSG00000013973.12	1.86376850559575	0.814828173618372	2.85409367834534	0.0194901601975584	0.313892524233506	-3.53760623538227	Dedd
ENSMUSG00000039316.14	2.26188456403434	2.61052964767828	2.85296046886469	0.0195257272615207	0.314214967683007	-3.53941749418689	Rftn1
ENSMUSG00000064289.15	-2.37227185958907	2.41526114522631	-2.85029590398152	0.0196096197003883	0.315313948595266	-3.54367636349282	Tank
ENSMUSG00000006476.19	-1.91378291291783	1.87932574956141	-2.84932531971252	0.0196402696445834	0.315555747262575	-3.54522767458547	Nsmf
ENSMUSG00000038612.16	-3.92717685488884	3.07087609727561	-2.8486053977686	0.0196630356314225	0.315670592678563	-3.54637834220671	Mcl1
ENSMUSG00000025204.10	3.00687812701813	5.25727602132692	2.8476109488757	0.0196945273773461	0.315742152558869	-3.54796778799847	Ndufb8
ENSMUSG00000052310.9	-2.06653834842436	5.25754579760095	-2.84747816829477	0.019698736116007	0.315742152558869	-3.54818001321671	Slc39a1
ENSMUSG00000032718.4	1.59106093131172	0.583802544166406	2.8462674546326	0.0197371545295603	0.316107264145382	-3.55011511071372	Mansc1
ENSMUSG00000003813.15	3.84483086805256	3.55206777555624	2.84558145711678	0.019758956656054	0.316205884348507	-3.55121154467592	Rad23a
ENSMUSG00000057706.7	1.75870097222562	0.677286515730071	2.84484017967173	0.0197825433772921	0.316332885080561	-3.55239632976327	Mex3b
ENSMUSG00000025651.14	3.73188076622508	5.80625163176737	2.84373750261089	0.0198176828025157	0.316594765103688	-3.55415873433921	Uqcrc1
ENSMUSG00000015889.8	-2.00745859662158	2.372207789135	-2.84313347716239	0.0198369585800507	0.316594765103688	-3.55512414271033	Lta4h
ENSMUSG00000021598.9	2.65992461497161	3.50524836892471	2.84285312641979	0.0198459117052431	0.316594765103688	-3.55557222395654	Med10
ENSMUSG00000022811.17	0.364219578029015	0.905902344638738	2.839184773468	0.0199634439192136	0.317501234696046	-3.56143526014564	Zfp148
ENSMUSG00000025321.14	-1.94246304855121	2.40155312970517	-2.83892677271269	0.0199717368931471	0.317501234696046	-3.56184761271324	Itgb8
ENSMUSG00000090942.1	-2.65398435964003	1.35191370131746	-2.8387537482942	0.0199773004286464	0.317501234696046	-3.56212415063659	F830016B08Rik
ENSMUSG00000018774.13	-4.2239307917979	2.9505758899532	-2.83774150499038	0.0200098805202673	0.317501234696046	-3.56374197369568	Cd68
ENSMUSG00000032407.14	1.7368712063322	2.67629519331884	2.83688731973258	0.0200374156362744	0.317501234696046	-3.56510717366462	U2surp
ENSMUSG00000006850.8	2.4267396910037	0.893952855560059	2.83670389512372	0.0200433334796711	0.317501234696046	-3.5654003309672	Tmco6
ENSMUSG00000063234.5	-1.33180295448454	0.675851650177683	-2.83648106844796	0.0200505249605199	0.317501234696046	-3.56575646203987	Gpr84
ENSMUSG00000018820.13	1.81878310487331	1.38061503425758	2.83591074199106	0.0200689436326544	0.317501234696046	-3.56666798027338	Zfyve27
ENSMUSG00000032294.17	2.96241972274672	4.19947743381398	2.83532148941483	0.0200879917019324	0.317501234696046	-3.56760974426602	Pkm
ENSMUSG00000058392.13	1.68940310542205	0.741655585983002	2.83523732567932	0.0200907138721257	0.317501234696046	-3.56774425745239	Rrp1b
ENSMUSG00000022769.9	3.83126108465678	5.20612419135543	2.83480923331972	0.0201045658229315	0.317501234696046	-3.56842844752834	Sdf2l1
ENSMUSG00000042293.8	3.41330714966053	1.2136809071882	2.83470947500236	0.0201077951447745	0.317501234696046	-3.56858788405506	Gm5617
ENSMUSG00000035929.11	-0.826622321102976	0.432919583699837	-2.83400190084707	0.0201307155821816	0.317501234696046	-3.56971874646469	H2-Q4
ENSMUSG00000021794.16	-3.52822559728403	3.41644942211063	-2.83324568405699	0.0201552412422197	0.317501234696046	-3.57092734611138	Glud1
ENSMUSG00000026427.16	1.4217594442335	1.17869865227806	2.83320287574347	0.0201566305171688	0.317501234696046	-3.57099576300453	Eif2d
ENSMUSG00000028637.16	1.01747489889567	0.384796320605425	2.83268415278131	0.0201734726221664	0.317501234696046	-3.57182479263186	Ccdc30
ENSMUSG00000036306.13	1.11503182444765	0.417854034707052	2.83185422805979	0.0202004488909001	0.317501234696046	-3.57315118402773	Lzts1
ENSMUSG00000030685.5	3.13971896697842	5.310612630891	2.83170654259806	0.0202052531947774	0.317501234696046	-3.5733872153165	Kctd13
ENSMUSG00000029638.17	0.450142366124834	0.159519118703364	2.83167050976259	0.020206425543613	0.317501234696046	-3.57344480305862	Glcci1
ENSMUSG00000026277.14	2.46344510373733	3.81766244815062	2.83064174549222	0.0202399263370667	0.317501234696046	-3.57508897107771	Stk25
ENSMUSG00000033355.6	-4.14141234866152	3.61425469243069	-2.8305758751273	0.0202420732807704	0.317501234696046	-3.57519424457642	Rtp4
ENSMUSG00000003970.9	-3.6435048892294	6.64194404671834	-2.83038418785093	0.0202483223591532	0.317501234696046	-3.57550059744856	Rpl8
ENSMUSG00000047434.14	2.7031094139378	0.977250268692648	2.82976308020111	0.0202685842614033	0.317520191910038	-3.57649324377214	Xxylt1
ENSMUSG00000020564.17	1.89690664401327	1.05997728561235	2.82900888198662	0.0202932157476302	0.317520191910038	-3.57769858894017	Atxn7l1
ENSMUSG00000005125.13	-1.15984660724166	6.54811842905842	-2.82890350209786	0.0202966598034717	0.317520191910038	-3.57786700463997	Ndrg1
ENSMUSG00000024121.13	3.45235048086499	4.59152619329109	2.82764912812534	0.0203377015430234	0.317728836445456	-3.57987170798895	Atp6v0c
ENSMUSG00000033208.7	-1.95760443628616	6.52674919367619	-2.82733888681578	0.0203478653808153	0.317728836445456	-3.58036752412912	S100b
ENSMUSG00000048087.6	-0.161248316148429	0.0861853981143204	-2.82705542899606	0.0203571563030312	0.317728836445456	-3.58082053506928	Gm4737
ENSMUSG00000032754.14	2.06974447516154	0.773816279693119	2.82510903592901	0.0204210706570633	0.318480463055991	-3.58393116098062	Slc8b1
ENSMUSG00000021987.9	-2.82503094417216	2.12863234765153	-2.82060284671578	0.0205698303071849	0.320363792480723	-3.59113257073787	Mtmr6
ENSMUSG00000018921.11	-2.23239940236332	1.89134325410119	-2.82010589803939	0.0205863033957903	0.320363792480723	-3.5919267384279	Pelp1
ENSMUSG00000025362.6	1.3653971562614	6.25583328878302	2.82001310356726	0.0205893808842499	0.320363792480723	-3.59207503184658	Rps26
ENSMUSG00000028409.11	2.70515638191737	5.28772480554844	2.81899734667083	0.0206230987812064	0.320406174280062	-3.59369829090143	Smu1
ENSMUSG00000035495.15	1.33772970457997	0.511098089698189	2.81887224791467	0.0206272553168533	0.320406174280062	-3.59389820768924	Tstd2
ENSMUSG00000031666.15	-1.92418928398128	1.99527077298954	-2.81849901264681	0.0206396615333783	0.320406174280062	-3.59449466334721	Rbl2
ENSMUSG00000029290.12	1.98367940846815	1.61906069171832	2.81718505270605	0.0206833978357959	0.320838708409137	-3.59659444880806	Zfp326
ENSMUSG00000073633.9	-3.36040108389695	2.73980089658029	-2.81529223356611	0.0207465685171698	0.321571812016132	-3.59961924902422	Fbxo36
ENSMUSG00000021917.16	4.49156919476907	6.08564881789021	2.81271882599704	0.0208327694116302	0.322474451887812	-3.60373158532481	Spcs1
ENSMUSG00000032579.14	-2.26574532727465	1.29409070486686	-2.8119809235377	0.0208575542198923	0.322474451887812	-3.60491074673336	Hemk1
ENSMUSG00000026849.18	-2.52389254855902	3.26594127799626	-2.81143342615729	0.0208759631320336	0.322474451887812	-3.60578563796542	Tor1a
ENSMUSG00000015932.8	3.7571977254836	5.26446769322266	2.81073600837997	0.0208994369704399	0.322474451887812	-3.60690009363703	Dstn
ENSMUSG00000026755.14	-2.83991540352186	2.76302975297236	-2.81049860967455	0.0209074335374287	0.322474451887812	-3.60727944918596	Arpc5l
ENSMUSG00000071650.6	-2.89754722962237	2.83221654475853	-2.81012940384474	0.0209198761225672	0.322474451887812	-3.60786942680894	Ganab
ENSMUSG00000062397.8	3.36815530260086	5.74101470979967	2.81009651927998	0.0209209847302685	0.322474451887812	-3.60792197507051	Zfp706
ENSMUSG00000036918.16	-1.13275627692752	0.623206724862721	-2.80975682120386	0.0209324401779542	0.322474451887812	-3.60846479859242	Ttc7
ENSMUSG00000041238.16	1.5394896997272	0.655598625565483	2.80926064455603	0.020949183980335	0.322486600617313	-3.60925766560793	Rbbp8
ENSMUSG00000009549.14	3.02644775527903	5.41967098569521	2.80818173034847	0.0209856398728898	0.322801943006734	-3.61098170827143	Srp14
ENSMUSG00000049658.13	-1.59489128996579	1.46388080883871	-2.8071757769332	0.0210196888367705	0.322967076214363	-3.61258914922903	Bdp1
ENSMUSG00000070436.12	-1.22791500084198	0.647279782113484	-2.80692064760066	0.0210283332821147	0.322967076214363	-3.61299682522733	Serpinh1
ENSMUSG00000038871.5	3.20491961144366	5.07427197906991	2.80603819418238	0.0210582611081663	0.323181149216596	-3.61440690714076	Bpgm
ENSMUSG00000095280.1	-4.32841622546939	4.73932949358105	-2.80552700027901	0.021075617807803	0.323202114667159	-3.61522374433026	Gm21738
ENSMUSG00000033597.9	-1.26017851315395	0.773102895009909	-2.80487792696938	0.0210976770173359	0.323295108320238	-3.61626089368939	Caskin1
ENSMUSG00000047996.16	-2.20642531021041	1.76571866346286	-2.80418060612162	0.0211214022277404	0.323413471081129	-3.61737513056215	Prrg1
ENSMUSG00000059325.14	-2.25259858486847	2.55527674820423	-2.80344702173565	0.0211463906553252	0.323550982532501	-3.61854730455836	Hopx
ENSMUSG00000032612.14	-2.29838750784886	2.0376912993246	-2.80049281308732	0.021247327202448	0.324849453415945	-3.6232676697996	Usp4
ENSMUSG00000021748.9	3.41183963424022	3.82546959849956	2.79875591092926	0.0213069014974092	0.32497223744172	-3.62604290577701	Pdhb
ENSMUSG00000002608.8	-1.23659682070963	0.618298410354817	-2.79823193326848	0.0213249069558224	0.32497223744172	-3.62688011201687	Ccdc97
ENSMUSG00000024459.18	1.70330120022455	0.640550741542016	2.7981816824444	0.0213266345423147	0.32497223744172	-3.62696040204706	H2-M5
ENSMUSG00000021948.17	-2.05828867358982	1.37590719817625	-2.79805613565484	0.0213309513733326	0.32497223744172	-3.62716099868965	Prkcd
ENSMUSG00000040537.17	1.81632211374788	0.811756277830767	2.7978688449689	0.0213373928793516	0.32497223744172	-3.62746024826525	Adam22
ENSMUSG00000015747.5	2.10550015403043	2.38106556537542	2.79744936792368	0.0213518271978332	0.32497223744172	-3.62813047883013	Vps45
ENSMUSG00000009863.14	3.44741330868833	5.43001625170193	2.79572751802067	0.0214111810268251	0.325506403960137	-3.63088158000709	Sdhb
ENSMUSG00000040824.3	3.10238848035757	4.65471902473168	2.795188551612	0.0214297943078843	0.325506403960137	-3.63174270835794	Snrpd2
ENSMUSG00000028744.15	-2.62631753867275	1.64805863006193	-2.79470622825417	0.0214464654166904	0.325506403960137	-3.63251333169977	Pqlc2
ENSMUSG00000030301.17	2.76958903739684	1.05724961800669	2.79423385161454	0.0214628055562688	0.325506403960137	-3.6332680590537	Ccdc91
ENSMUSG00000050288.6	-3.01810729194106	2.18862006265629	-2.7940997424529	0.0214674468869415	0.325506403960137	-3.63348232775136	Fzd2
ENSMUSG00000029191.16	-3.03473395408665	2.34828817927839	-2.79280988540799	0.0215121393780667	0.325939551056585	-3.63554314062182	Rfc1
ENSMUSG00000021149.8	-1.14124960091416	0.646936220711669	-2.79101583996837	0.0215744595254079	0.326159997518906	-3.6384094506342	Gtpbp4
ENSMUSG00000037486.18	-1.1955162657896	1.1079898834752	-2.79072211995983	0.021584680078944	0.326159997518906	-3.63887871575043	Asxl2
ENSMUSG00000026490.18	-1.70701395741533	2.42259209594066	-2.79002099515853	0.0216090970455263	0.326159997518906	-3.63999886957675	Cdc42bpa
ENSMUSG00000008540.11	3.67035234786946	4.3139639010625	2.78882653286227	0.0216507596276833	0.326159997518906	-3.64190718501282	Mgst1
ENSMUSG00000067924.4	2.30009376604721	2.17528166358955	2.78879938027183	0.0216517076562545	0.326159997518906	-3.64195056465706	Rtl8b
ENSMUSG00000025964.15	1.14890665663476	0.451575794886553	2.78877339419329	0.0216526149959066	0.326159997518906	-3.64199208064076	Adam23
ENSMUSG00000053297.14	1.61029310989799	0.604366072992724	2.78876906778428	0.0216527660621914	0.326159997518906	-3.6419989926146	AI854703
ENSMUSG00000059878.12	2.59404404546318	2.25101346226141	2.7880437149583	0.0216781085952869	0.326159997518906	-3.64315782870227	Zfp422
ENSMUSG00000039157.12	-2.93403716506626	2.00945257099791	-2.78784750706498	0.0216849689478859	0.326159997518906	-3.64347129213658	Fam102a
ENSMUSG00000028413.13	-2.48793517849022	1.42235389030973	-2.78775916819916	0.0216880584140812	0.326159997518906	-3.64361242284495	B4galt1
ENSMUSG00000025724.12	2.87693433093165	4.35154376612539	2.78673715555386	0.021723833828098	0.326410871231108	-3.64524518597595	Sec11a
ENSMUSG00000020612.16	1.31359297231242	6.36950313130318	2.78627573576836	0.0217400054874285	0.326410871231108	-3.64598234193808	Prkar1a
ENSMUSG00000025579.14	-2.59208033134637	2.18140450253684	-2.78563742224293	0.0217623970985511	0.326410871231108	-3.6470020935855	Gaa
ENSMUSG00000031865.16	-3.26928921155865	2.34250587160694	-2.78518010669374	0.0217784538875131	0.326410871231108	-3.64773268325855	Dctn1
ENSMUSG00000058454.15	-2.26458995006495	1.80664376440318	-2.78497990111382	0.0217854871012648	0.326410871231108	-3.64805252271964	Dhcr7
ENSMUSG00000025537.12	-2.37158331847845	2.04278001230998	-2.78353631447855	0.0218362688753757	0.326929382599328	-3.65035870935724	Phkg1
ENSMUSG00000025878.16	-1.67846126256324	1.54104749983237	-2.78302476364226	0.0218542929188845	0.326957045504436	-3.65117592237818	Uimc1
ENSMUSG00000023861.17	3.93143467256733	4.6749712864779	2.78203238822751	0.0218893016804203	0.327238583997526	-3.6527612480487	Mpc1
ENSMUSG00000030611.10	3.62705537773846	2.84072251854967	2.78129753646221	0.0219152624477078	0.327247348474922	-3.65393516567487	Mrps11
ENSMUSG00000030410.16	2.18365261468924	3.04906898136995	2.78109934712166	0.0219222694357334	0.327247348474922	-3.65425176913998	Dmwd
ENSMUSG00000024776.17	2.23148450185146	0.966569677572989	2.78036497948499	0.0219482529437431	0.327393423246447	-3.65542489977338	Stambpl1
ENSMUSG00000026918.16	2.29584098851268	2.86241331291941	2.77905163046171	0.0219948004034932	0.327488593223031	-3.65752290907932	Brd3
ENSMUSG00000066595.9	1.97963371012472	0.760853242309054	2.77899755378894	0.0219967191349369	0.327488593223031	-3.65760929310799	Flvcr1
ENSMUSG00000022204.9	2.65105272831988	5.06506179622038	2.77881377691394	0.0220032411239301	0.327488593223031	-3.65790286447553	Ngdn
ENSMUSG00000028639.14	2.38164260703397	4.89401512587641	2.7783336890843	0.0220202880883042	0.327501149993234	-3.65866976968519	Ybx1
ENSMUSG00000026327.8	-0.16965317255733	0.0848265862786652	-2.77578075845105	0.022111164070694	0.327964700605413	-3.66274780976903	Serpinb11
ENSMUSG00000035401.9	-1.49424506395127	1.20419293273317	-2.77542151210597	0.0221239827238276	0.327964700605413	-3.66332165735223	Emsy
ENSMUSG00000058672.7	-3.71055848672647	3.78469265829832	-2.77541988166262	0.0221240409186905	0.327964700605413	-3.66332426175936	Tubb2a
ENSMUSG00000015790.16	3.75345411332052	4.33135721832233	2.77445231562088	0.0221586034697643	0.327964700605413	-3.6648698043705	Surf1
ENSMUSG00000026017.13	1.20146708533254	0.519236613976315	2.77414256188839	0.0221696798517966	0.327964700605413	-3.66536458559535	Carf
ENSMUSG00000035378.17	2.1758245649261	1.01149196896888	2.77411407006925	0.0221706989648615	0.327964700605413	-3.66541009654072	Shq1
ENSMUSG00000041607.17	-0.681415051490168	8.85596874710502	-2.77388031523164	0.0221790618565336	0.327964700605413	-3.665783480383	Mbp
ENSMUSG00000037747.9	3.02782799678883	3.53398810791035	2.77337430942414	0.0221971759083234	0.327964700605413	-3.66659173510413	Phyhipl
ENSMUSG00000031600.11	-2.00647479276032	2.19113313612121	-2.77336548038479	0.0221974921050962	0.327964700605413	-3.66660583788283	Vps37a
ENSMUSG00000051510.13	-1.855964411071	2.66861351919659	-2.77162919085922	0.0222597636422346	0.328484513861788	-3.66937921051022	Mafg
ENSMUSG00000045176.3	-1.95834269246735	1.06413113130979	-2.77084975825338	0.0222877756622434	0.328484513861788	-3.67062417552376	Borcs6
ENSMUSG00000079197.10	-1.65749078715486	7.65081711544927	-2.77082946641047	0.0222885054103054	0.328484513861788	-3.67065658691424	Psme2
ENSMUSG00000034384.11	-0.229742097611881	0.11487104880594	-2.77057434795916	0.0222976822193931	0.328484513861788	-3.67106407715319	Barhl2
ENSMUSG00000058135.12	2.92901091064833	7.95733701558473	2.76940979188641	0.0223396211484999	0.328569780319459	-3.67292415635922	Gstm1
ENSMUSG00000019889.10	-1.55984553317582	1.05419886134168	-2.76917602753172	0.0223480493433314	0.328569780319459	-3.67329753120522	Ptprk
ENSMUSG00000031451.6	-3.70994361887381	2.31789748813261	-2.76852832142729	0.0223714188259119	0.328569780319459	-3.67433205873018	Gas6
ENSMUSG00000030327.8	-2.31849732698917	2.68126159053249	-2.76825283992788	0.0223813658515027	0.328569780319459	-3.6747720597179	Necap1
ENSMUSG00000018882.12	-2.97820445451273	3.24388970652129	-2.76781134703345	0.0223973165820518	0.328569780319459	-3.67547721166696	Mrpl45
ENSMUSG00000027905.15	2.90228505812006	1.07262783754977	2.76700262409361	0.0224265650509804	0.328569780319459	-3.67676889145063	Ddx20
ENSMUSG00000071359.13	2.27449745463451	2.25522436381478	2.76655121306385	0.0224429078163932	0.328569780319459	-3.67748987162296	Tbpl1
ENSMUSG00000024346.6	3.63337282218617	4.94148774067338	2.76648662697995	0.0224452470661745	0.328569780319459	-3.67759302619577	Pfdn1
ENSMUSG00000078923.10	0.933949182205367	0.340323504490463	2.76636161182326	0.022449775708548	0.328569780319459	-3.67779269563791	Ube2v1
ENSMUSG00000032816.15	-2.4536963529733	1.8539256018633	-2.76186833160923	0.0226131633017535	0.330721603947208	-3.68496894734508	Igdcc4
ENSMUSG00000035199.6	-3.50861210510222	2.58212809783811	-2.7609050048114	0.0226483498591375	0.330996708136577	-3.68650742088009	Arl6ip5
ENSMUSG00000022710.17	-1.57655560536379	1.91826994896365	-2.76039952641955	0.022666835315223	0.331027511120872	-3.68731468213563	Usp7
ENSMUSG00000024146.9	2.73620256956288	4.43568815619536	2.75944504827025	0.0227017827175142	0.331298507065991	-3.68883898976371	Cript
ENSMUSG00000027195.10	-3.31891282008735	3.9137195987266	-2.75854494978769	0.0227347893431443	0.33154080967073	-3.69027643204616	Hsd17b12
ENSMUSG00000002307.16	1.90673961072497	0.707473354330839	2.75765783289119	0.0227673677674323	0.331639738454163	-3.69169312315	Daxx
ENSMUSG00000042675.15	3.61301518831688	5.67551213832825	2.75746680396452	0.0227743893219067	0.331639738454163	-3.69199818631173	Ypel3
ENSMUSG00000023951.17	-2.33361038895489	2.25079053950161	-2.75479239940456	0.0228729229882262	0.332648750605138	-3.69626897252875	Vegfa
ENSMUSG00000032637.15	-2.05132121048099	1.74262771224751	-2.75469292668907	0.0228765962468405	0.332648750605138	-3.69642781807041	Atxn2l
ENSMUSG00000028134.11	1.24459872509686	1.6168811488975	2.75247464608397	0.0229586676226438	0.333585612614179	-3.69997006910536	Ptbp2
ENSMUSG00000038005.15	2.46657741572388	2.96924291407381	2.752060214172	0.0229740338788312	0.333585612614179	-3.70063183845896	Hpf1
ENSMUSG00000020105.9	-2.11518450371171	1.22363139933679	-2.75006620203392	0.0230481141640245	0.334421021883176	-3.7038158347352	Lrig3
ENSMUSG00000021983.16	-0.858763349067365	0.47522542781621	-2.74760502029315	0.0231398859132349	0.335511746110691	-3.70774564970102	Atp8a2
ENSMUSG00000026439.14	-2.64220977746167	2.38469416756598	-2.74702039076572	0.0231617400174493	0.335587877586154	-3.70867911426312	Rbbp5
ENSMUSG00000038895.16	1.62688996021363	0.6573604203004	2.74564776624013	0.023213132869271	0.336091577044201	-3.71087071517648	Zfp653
ENSMUSG00000014932.15	1.94402129752732	0.922505128959395	2.74461355026892	0.0232519319325297	0.336364505549858	-3.7125219613307	Yes1
ENSMUSG00000027722.14	2.74361077320667	1.26570353298326	2.74425849752434	0.0232652671066051	0.336364505549858	-3.71308883741786	Spata5
ENSMUSG00000032458.6	2.18603219450438	2.81648756014115	2.74381568773434	0.0232819091941739	0.336364509387165	-3.71379582113094	Copb2
ENSMUSG00000002741.9	-1.96002162994389	1.42169512551069	-2.74325587349179	0.0233029659948713	0.336428249063099	-3.71468960449798	Ykt6
ENSMUSG00000090659.9	2.10006513564912	0.785821493149031	2.74193493659404	0.0233527284539013	0.336906029629018	-3.71679853899545	Zfp493
ENSMUSG00000014956.15	-1.72934389895056	2.69998616310197	-2.74035291208547	0.0234124689813361	0.33752697792494	-3.71932424527846	Ppp1cb
ENSMUSG00000039771.13	3.53070222935029	5.18866935838604	2.7373046089654	0.0235280181347987	0.338892564023874	-3.72419066251817	Polr2j
ENSMUSG00000024091.9	2.61277357170513	5.56467871182073	2.73697028506547	0.0235407262957411	0.338892564023874	-3.72472437205397	Vapa
ENSMUSG00000031617.16	-3.03153164443473	3.36211224172819	-2.73599557015363	0.0235778165707424	0.339184931336544	-3.7262803728124	Tmem184c
ENSMUSG00000028757.4	3.60543529801633	6.59869346313962	2.73170007202953	0.0237419803589035	0.341303632300255	-3.73313721097131	Ddost
ENSMUSG00000015748.13	1.63732857826992	1.3540486812885	2.72948268618287	0.0238271781275114	0.342021612730953	-3.73667656610661	Prpf3
ENSMUSG00000018669.14	2.68089313530268	2.28541223738997	2.72889227659748	0.0238499155834438	0.342021612730953	-3.73761894207801	Cdk5rap3
ENSMUSG00000016319.3	4.72810410975453	5.92331085153374	2.72861146659027	0.0238607376912525	0.342021612730953	-3.73806715008663	Slc25a5
ENSMUSG00000075014.1	-4.63901115467612	7.85959890148407	-2.72847988275768	0.023865810505139	0.342021612730953	-3.73827717352934	Gm10800
ENSMUSG00000030096.8	-2.57601022839469	3.65343955435407	-2.72735466626008	0.0239092346141675	0.342021612730953	-3.74007313020541	Slc6a6
ENSMUSG00000063179.13	1.44150218554607	1.46388491009108	2.7272230408345	0.0239143195201631	0.342021612730953	-3.74028321472793	Pstk
ENSMUSG00000024181.9	4.22362601672781	5.21921382814005	2.72720828152235	0.023914889765154	0.342021612730953	-3.74030677171511	Mrpl28
ENSMUSG00000003421.13	-2.64115092696672	2.51518830757994	-2.72688719821259	0.0239272986543423	0.342021612730953	-3.74081924341087	Nosip
ENSMUSG00000028998.6	2.76579095260059	5.04721180546474	2.72571314046288	0.0239727281659986	0.3422061749684	-3.74269309427429	Tomm7
ENSMUSG00000038437.11	-0.811625800168416	0.457643788781875	-2.72534591411202	0.0239869557843567	0.3422061749684	-3.74327919542935	Mllt6
ENSMUSG00000028557.10	-2.60835828191041	2.86177553902861	-2.72508443671523	0.0239970915554239	0.3422061749684	-3.74369651629283	Rnf11
ENSMUSG00000022186.14	-3.15071950505472	3.10624667290731	-2.72480486072774	0.0240079337079552	0.3422061749684	-3.74414272023328	Oxct1
ENSMUSG00000032997.16	-2.17613069202082	1.22997111746644	-2.72433085108784	0.0240263275156985	0.342227013211627	-3.74489923488113	Chpf
ENSMUSG00000037411.10	-0.127422822137567	0.0655040595192633	-2.7230193596391	0.0240772942620285	0.342711458890225	-3.74699232349464	Serpine1
ENSMUSG00000031585.13	2.82275187322775	4.26457215494633	2.72137883183622	0.0241412026796114	0.343379302294374	-3.74961046060121	Gtf2e2
ENSMUSG00000000078.7	-4.19760442690819	2.92676210278594	-2.72024692649929	0.0241853977046923	0.34346354578874	-3.75141682859081	Klf6
ENSMUSG00000020275.9	-0.339179610654217	0.169906632409825	-2.72015112324763	0.0241891420970768	0.34346354578874	-3.75156971564829	Rel
ENSMUSG00000036002.12	-2.70043073759444	1.4512263416328	-2.71955499789278	0.0242124544173493	0.34346354578874	-3.75252103179759	Fam214b
ENSMUSG00000037679.9	-2.91261544161234	3.68206681835832	-2.71891143281261	0.0242376475706244	0.34346354578874	-3.75354804020928	Inf2
ENSMUSG00000078784.8	3.32889679854865	4.39699671120926	2.71841914902989	0.024256936613693	0.34346354578874	-3.75433362265924	Rbis
ENSMUSG00000027678.17	-3.1149428606157	1.95502196867369	-2.71826595035444	0.0242629425450456	0.34346354578874	-3.75457809416147	Ncoa3
ENSMUSG00000028645.11	2.58988114368324	5.07640490990617	2.7181860185374	0.0242660767557056	0.34346354578874	-3.75470564749891	Slc2a1
ENSMUSG00000029504.5	2.42870272832633	0.910842561190854	2.7147592153568	0.0244008329841427	0.344958236063429	-3.76017385225307	Ddx51
ENSMUSG00000017188.3	3.63004582444176	7.02001823521042	2.71330795857449	0.0244581314590046	0.344958236063429	-3.76248952192341	Coa3
ENSMUSG00000037852.8	1.21306945342659	9.29035983158818	2.71317584266102	0.0244633544400875	0.344958236063429	-3.76270032640547	Cpe
ENSMUSG00000011254.16	-0.345675421312456	0.242863394459508	-2.71314508061412	0.0244645707286717	0.344958236063429	-3.76274941031535	Thg1l
ENSMUSG00000038173.15	-2.87575486242749	2.16623310053646	-2.71261796153197	0.0244854218341557	0.344958236063429	-3.76359047607697	Enpp6
ENSMUSG00000015749.12	-3.37920159527503	2.70984225577372	-2.71259128040046	0.0244864777323652	0.344958236063429	-3.76363304795124	Anp32e
ENSMUSG00000024067.14	2.96381063308702	5.16855619576937	2.71237330407821	0.0244951058165367	0.344958236063429	-3.76398084561337	Dpy30
ENSMUSG00000096385.7	-1.69349736688718	0.908163247488086	-2.71204228661453	0.0245082142780074	0.344958236063429	-3.7645090056916	Gm11168
ENSMUSG00000055239.10	-2.97747301542591	1.82066191526631	-2.71106666669061	0.024546890801432	0.345262182935661	-3.76606564840063	Kcmf1
ENSMUSG00000001052.15	-2.67298683668076	1.49511490494261	-2.70915217378314	0.0246229674135065	0.346091388985947	-3.7691202025041	Sec24b
ENSMUSG00000034574.10	-1.80531654158065	1.91935212859905	-2.70863217646614	0.0246436719900065	0.346141694414185	-3.76994982991661	Daam1
ENSMUSG00000022283.15	2.29461132498183	3.48981859766274	2.70816260860669	0.0246623838270134	0.34616395966083	-3.77069899135794	Pabpc1
ENSMUSG00000028932.7	2.82471670636192	4.8681952149507	2.70699922220985	0.0247088058747619	0.346357520251249	-3.77255505493863	Psmc2
ENSMUSG00000026234.12	-2.05438994504078	2.43084020865434	-2.70601752807785	0.0247480469816211	0.346357520251249	-3.77412120816209	Ncl
ENSMUSG00000015671.11	2.9225951765826	4.88834140233528	2.70570643859936	0.0247604953153527	0.346357520251249	-3.77461749964762	Psma2
ENSMUSG00000030002.15	2.11837688864254	2.94771879529194	2.70567293341089	0.0247618364142634	0.346357520251249	-3.77467095138368	Dusp11
ENSMUSG00000046792.8	1.01842530223039	0.591416125604191	2.70513326556355	0.0247834476519133	0.346357520251249	-3.775531892354	Zfp787
ENSMUSG00000038267.15	-2.66298812412972	2.0969840312605	-2.7046353223596	0.0248034049988083	0.346357520251249	-3.77632625962912	Slc22a23
ENSMUSG00000031583.13	2.09062741881021	0.989414528720325	2.70458366615763	0.0248054762910756	0.346357520251249	-3.7764086660771	Wrn
ENSMUSG00000046352.7	-0.22083538076494	0.114252953903002	-2.70438949001712	0.0248132638691771	0.346357520251249	-3.77671843177803	Gjb2
ENSMUSG00000040859.14	-1.93190512807505	0.949300553276118	-2.70186318887313	0.0249148096230303	0.347534942788605	-3.78074846438241	Bsdc1
ENSMUSG00000096519.1	-2.35062928657626	1.42328926138263	-2.70022579946726	0.0249808504701857	0.348135169165998	-3.78336034760759	Gm10721
ENSMUSG00000042613.9	-2.23202781037341	3.00528529068109	-2.6999426620276	0.0249922882673591	0.348135169165998	-3.78381198406844	Pbxip1
ENSMUSG00000021696.9	-3.33607206470707	3.08210144530316	-2.69935148797844	0.0250161868474279	0.348228077520808	-3.78475496398036	Elovl7
ENSMUSG00000049659.15	-2.38519646332547	2.19069811545031	-2.69799694521587	0.0250710326036053	0.348751349610509	-3.78691553964928	Aftph
ENSMUSG00000036949.16	3.11985329628156	4.6495772632865	2.69687633790514	0.0251164985151803	0.349143513059714	-3.78870292009408	Slc39a12
ENSMUSG00000041685.16	1.81805924361242	1.77960900214075	2.69422646231669	0.0252243440033806	0.350317361650638	-3.79292930161095	Fcho2
ENSMUSG00000024963.12	2.57820138529016	1.60890530304969	2.69394721714282	0.0252357361534176	0.350317361650638	-3.79337466340764	Dnajc4
ENSMUSG00000024068.8	-2.64233713548818	2.36372418597572	-2.69321513406851	0.02526562717817	0.350317361650638	-3.79454223120839	Spast
ENSMUSG00000055692.21	2.21224340593196	0.864197294254789	2.69310148274918	0.025270270793916	0.350317361650638	-3.79472348686996	Tmem191c
ENSMUSG00000063273.11	-1.60228856119941	1.64712749351499	-2.69243714543964	0.0252974319150474	0.350453525611336	-3.79578298808055	Naa15
ENSMUSG00000030317.8	2.81406516629549	3.45304395733998	2.69147347526495	0.0253368837871021	0.350681540764088	-3.79731984074097	Timp4
ENSMUSG00000022899.9	1.57699217035346	1.49700149886736	2.69086959866103	0.0253616378186894	0.350681540764088	-3.7982828785017	Slc15a2
ENSMUSG00000030629.15	3.06965263475738	4.8648292660518	2.6900163674046	0.0253966552035773	0.350681540764088	-3.79964355141541	Zfand6
ENSMUSG00000051951.5	-0.223381988426913	0.114066403437572	-2.6893064911539	0.0254258265546122	0.350681540764088	-3.80077558906686	Xkr4
ENSMUSG00000027708.14	2.06374261463903	1.19540524657691	2.6890268969174	0.0254373254108234	0.350681540764088	-3.80122145149334	Dcun1d1
ENSMUSG00000029185.14	-0.243044128966922	0.1237233615273	-2.68898307011164	0.0254391283516738	0.350681540764088	-3.80129134078794	Fam114a1
ENSMUSG00000025151.16	2.46013074735166	5.37398813870587	2.68890304791389	0.0254424206278711	0.350681540764088	-3.80141894958491	Maged1
ENSMUSG00000006736.9	3.67199347694081	4.80114929939126	2.68865344749728	0.0254526924748129	0.350681540764088	-3.80181697754901	Tspan31
ENSMUSG00000029363.14	2.49427456638952	0.95311357185384	2.68516758227037	0.0255965873375305	0.352253105188812	-3.8073754778207	Rfc5
ENSMUSG00000027203.15	2.51267557848206	2.74768969690232	2.68487366565439	0.0256087577373876	0.352253105188812	-3.80784412878574	Dut
ENSMUSG00000059208.15	2.58552547099027	3.66667542472697	2.68462542457044	0.025619041392616	0.352253105188812	-3.80823994711781	Hnrnpm
ENSMUSG00000039753.16	2.57393519414429	3.99798756660366	2.68385038733986	0.0256511751103231	0.35245516745741	-3.80947572063859	Fbxl5
ENSMUSG00000095891.7	-1.58338027341297	0.889964869013239	-2.68184827037934	0.0257343739595167	0.353242779252199	-3.81266791693322	Gm10717
ENSMUSG00000049439.13	-3.82723320449254	3.45880796883567	-2.68163025673634	0.0257434501206456	0.353242779252199	-3.81301550976437	Cyp20a1
ENSMUSG00000025135.12	2.73463291781361	3.48421569740735	2.67847308555234	0.0258752513165935	0.354810433928757	-3.81804895437634	Anapc11
ENSMUSG00000050035.7	1.49181675025871	0.591916390435769	2.67669425747883	0.0259498125209722	0.355591600456875	-3.82088472853311	Fhl4
ENSMUSG00000044876.15	2.09392324312683	1.01555636902724	2.67602530311471	0.0259779086871363	0.355735427089701	-3.82195112666168	Zfp444
ENSMUSG00000033423.16	3.26076892954253	4.15489259966574	2.6746624664213	0.0260352434518727	0.356171415410692	-3.82412359944147	Eri3
ENSMUSG00000024642.17	-2.3250284492636	1.72364446090571	-2.67393603804902	0.0260658568098006	0.356171415410692	-3.82528155142681	Tle4
ENSMUSG00000002808.7	3.69605572277195	4.57271751913385	2.67349318143391	0.0260845377047475	0.356171415410692	-3.82598746853665	Epdr1
ENSMUSG00000036634.15	-1.33427382134408	8.01071455576209	-2.67346989083544	0.0260855205410172	0.356171415410692	-3.8260245936981	Mag
ENSMUSG00000019806.13	2.36650152916193	3.40233628507448	2.67279752764036	0.0261139096785503	0.356171415410692	-3.82709632852656	Aig1
ENSMUSG00000040006.13	3.08466231616222	4.59973284846081	2.67276040972821	0.0261154778170713	0.356171415410692	-3.82715549321332	Ginm1
ENSMUSG00000043885.14	-2.50699583999861	1.63509877013541	-2.67179083925982	0.0261564735611029	0.356432562900861	-3.82870093329761	Slc36a4
ENSMUSG00000032727.14	-2.37788675792823	1.44668561704353	-2.67106328891567	0.0261872789521548	0.356432562900861	-3.82986057892922	Mier3
ENSMUSG00000027433.5	-1.11439526570004	1.12411180601131	-2.67047405875744	0.0262122546420027	0.356432562900861	-3.83079973764888	Xrn2
ENSMUSG00000051786.15	1.35455325636162	0.607259208868553	2.67013276084223	0.0262267322719203	0.356432562900861	-3.83134371627875	Tubgcp6
ENSMUSG00000013593.12	3.75101240642577	4.89618498748944	2.66990969652987	0.0262361988902586	0.356432562900861	-3.8316992450544	Ndufs2
ENSMUSG00000025060.15	-2.70805629789563	2.3493815637555	-2.66980992812905	0.026240434078591	0.356432562900861	-3.83185825915856	Slk
ENSMUSG00000029014.14	-2.09568089579837	1.28645075337069	-2.66938673199188	0.0262584065424421	0.356437147774238	-3.8325327577423	Dnajc2
ENSMUSG00000020198.8	-2.00402315405839	1.81179607288666	-2.66772450868612	0.026329119320545	0.357010830566819	-3.83518196263418	Ap3d1
ENSMUSG00000066392.12	1.66322745301017	1.59909638979249	2.667563105372	0.0263359958626127	0.357010830566819	-3.83543919586307	Nrxn3
ENSMUSG00000037089.11	2.9733778557899	4.80877256856091	2.66654575820839	0.0263793815550595	0.357326946652135	-3.83706054404862	Slc35b2
ENSMUSG00000050043.16	3.23997178903485	6.47621832602111	2.66618759376017	0.0263946730334276	0.357326946652135	-3.83763133988788	Tmx2
ENSMUSG00000038803.7	3.09019171549594	4.06039539378938	2.66533752793708	0.0264310017209299	0.357363469857629	-3.83898603988468	Ost4
ENSMUSG00000000266.11	-0.2221340980709	0.111924773966557	-2.66529706061232	0.0264327324083295	0.357363469857629	-3.83905052943436	Mid2
ENSMUSG00000045503.16	2.37748799271073	4.28431697015377	2.6643048591146	0.0264752023507988	0.357698388980177	-3.84063169762038	Sys1
ENSMUSG00000030768.12	0.979660430641023	0.41025106650564	2.66354273856617	0.0265078709065738	0.357900525560233	-3.84184617801946	Disp1
ENSMUSG00000008668.15	3.14056006420282	5.32746093991188	2.66274068776239	0.0265422951915203	0.357971492774559	-3.84312425952713	Rps18
ENSMUSG00000025591.6	-2.08821850718482	1.33834634611477	-2.66259509894116	0.026548548766528	0.357971492774559	-3.84335625447378	Tma16
ENSMUSG00000022678.16	-2.85742887415837	3.25710723018252	-2.66106920045518	0.0266141815824516	0.358474088996252	-3.84578770364016	Nde1
ENSMUSG00000031839.7	4.35673634193465	5.67851781757934	2.65967922738411	0.0266741109365971	0.358474088996252	-3.84800246402376	Hsbp1
ENSMUSG00000022562.15	1.59737510135162	0.635420381821877	2.65947402330522	0.0266829699804148	0.358474088996252	-3.84832942490315	Oplah
ENSMUSG00000030521.11	-3.08388316355424	2.41264348916919	-2.65915892851544	0.0266965790132203	0.358474088996252	-3.84883147559641	Mphosph10
ENSMUSG00000035109.14	1.74532216505448	0.720338912484581	2.65879767050271	0.0267121904991409	0.358474088996252	-3.84940707368113	Shc4
ENSMUSG00000024579.7	-3.91108839423814	2.29057272149968	-2.65848914536303	0.0267255304945613	0.358474088996252	-3.84989864659841	Pcyox1l
ENSMUSG00000022051.15	2.94532073343223	5.51348811102785	2.65806078882025	0.026744062942101	0.358474088996252	-3.85058113908929	Bnip3l
ENSMUSG00000068735.14	2.78440491759566	1.1178243473711	2.6579256130733	0.0267499138962781	0.358474088996252	-3.85079651021812	Trp53i11
ENSMUSG00000032562.13	-2.05179720508543	5.42873135031352	-2.65748852106096	0.026768841884431	0.358474088996252	-3.85149290858658	Gnai2
ENSMUSG00000027030.15	-2.45827730011589	2.44079668914446	-2.65720876876387	0.0267809634955871	0.358474088996252	-3.85193861997399	Stk39
ENSMUSG00000071847.13	-0.286804510845432	0.143402255422716	-2.6569793069154	0.0267909101811249	0.358474088996252	-3.85230420393733	Apcdd1
ENSMUSG00000004849.14	3.42102493188485	3.70242223966097	2.65680077578494	0.0267986517154828	0.358474088996252	-3.85258864209746	Ap1s1
ENSMUSG00000025860.15	-2.57664378153426	2.05274645555493	-2.65544604131249	0.0268574700856971	0.359023270748749	-3.85474697160304	Xiap
ENSMUSG00000057229.11	-2.44331315888108	1.93103353803085	-2.65443511064069	0.0269014467164099	0.359373457390665	-3.85635750196441	Dmac2
ENSMUSG00000026977.17	-2.1298691247178	2.01296174903856	-2.65373025482811	0.0269321518768509	0.359386581037208	-3.85748038920506	March7
ENSMUSG00000078813.3	2.35467825412533	1.95188896200519	2.65304272018604	0.0269621366736862	0.359386581037208	-3.85857565853973	Leng1
ENSMUSG00000043531.16	-1.00329728475115	0.495505553412323	-2.6526743215501	0.0269782171991402	0.359386581037208	-3.85916252206319	Sorcs1
ENSMUSG00000022420.16	-3.28914736438344	2.80234631825277	-2.6522880705539	0.0269950874035011	0.359386581037208	-3.85977781726612	Dnal4
ENSMUSG00000066877.11	1.1386797515689	0.474357675889282	2.65225400402946	0.0269965758324256	0.359386581037208	-3.85983208464578	Nck2
ENSMUSG00000029062.14	-2.76568981152572	2.49084143069712	-2.65137723548826	0.0270349120569116	0.359386581037208	-3.86122874144756	Cdk11b
ENSMUSG00000066149.11	2.71991461787169	2.70178693747428	2.65129059056116	0.0270387035498991	0.359386581037208	-3.86136676119453	Cdc26
ENSMUSG00000027276.7	-1.32934256305665	0.679323017241309	-2.65082559269776	0.0270590605767257	0.359386581037208	-3.86210746610445	Jag1
ENSMUSG00000030714.14	3.16459421105821	1.58223970624476	2.65074805076073	0.0270624567751153	0.359386581037208	-3.86223098322271	Sgf29
ENSMUSG00000022577.17	2.01639292852063	1.13353339430981	2.64986347905464	0.0271012299872702	0.359665174328763	-3.86364000226841	Ly6h
ENSMUSG00000023068.16	-1.66308784572512	0.898437934509974	-2.64916476458151	0.0271318963126775	0.359717892638164	-3.86475294425451	Nus1
ENSMUSG00000025279.7	-0.169346449551446	0.0846732247757229	-2.64896212027492	0.0271407968668712	0.359717892638164	-3.86507572000126	Dnase1l3
ENSMUSG00000022369.13	0.742477810095624	0.311692408012373	2.64800827938947	0.0271827312283402	0.359863115593246	-3.86659498773765	Mtbp
ENSMUSG00000022034.10	2.84037110635846	1.43923598798776	2.64790302012344	0.0271873628295511	0.359863115593246	-3.8667626407181	Esco2
ENSMUSG00000045128.9	3.8164986143605	6.26604645246828	2.64739131260684	0.0272098902832292	0.359925590578946	-3.86757766095506	Rpl18a
ENSMUSG00000022064.10	1.37271713916804	1.11270633193144	2.64654949238413	0.0272469917576786	0.359967509904249	-3.86891843747148	Pibf1
ENSMUSG00000041961.14	-1.94590812409159	1.24028257135223	-2.6457534229153	0.027282123962073	0.359967509904249	-3.87018631237165	Znrf3
ENSMUSG00000023044.2	1.21188077497405	0.608370936016656	2.64548686864832	0.0272938977992448	0.359967509904249	-3.87061083761876	Csad
ENSMUSG00000021583.7	-1.81635315108074	0.993493276330024	-2.64485658223952	0.027321758327574	0.359967509904249	-3.87161464280546	Erap1
ENSMUSG00000030748.9	-0.196715164235268	0.100540610327694	-2.64304707190573	0.0274019040610442	0.359967509904249	-3.87449638480956	Il4ra
ENSMUSG00000041355.13	2.74773252028317	5.3795189350167	2.6428977976274	0.0274085262389511	0.359967509904249	-3.87473410437599	Ssr2
ENSMUSG00000042793.13	-3.6417317996169	2.12868277598455	-2.64186190156698	0.027454525791611	0.359967509904249	-3.87638373826648	Lgr6
ENSMUSG00000026248.9	-3.49611947211271	1.92341147554854	-2.64167157702276	0.0274629857509979	0.359967509904249	-3.87668681828892	Mrpl44
ENSMUSG00000020182.16	2.64019612751078	3.53629235033862	2.64135586492931	0.0274770250255735	0.359967509904249	-3.87718956594907	Ddc
ENSMUSG00000074001.3	0.719915473464723	0.294456289042687	2.64130233969658	0.0274794059374654	0.359967509904249	-3.87727480031258	Klhl40
ENSMUSG00000029915.14	-2.11956863185219	1.0597843159261	-2.64121829451752	0.0274831448602114	0.359967509904249	-3.87740863477688	Clec5a
ENSMUSG00000032387.15	-1.22302517451484	0.611512587257418	-2.64107244753537	0.0274896343849197	0.359967509904249	-3.87764088221577	Rbpms2
ENSMUSG00000020720.13	3.52318441301457	4.49260565953687	2.64079620308698	0.0275019302506947	0.359967509904249	-3.87808077209824	Psmd12
ENSMUSG00000043432.7	2.34769991956992	0.970606288807602	2.64073388443816	0.0275047048736981	0.359967509904249	-3.87818000735024	Leng9
ENSMUSG00000028060.14	-2.19156357935788	2.0314898557595	-2.64072037690316	0.0275053063091456	0.359967509904249	-3.87820151651257	Khdc4
ENSMUSG00000024083.16	-2.28853188395709	2.37367478302036	-2.64062291908451	0.0275096461026845	0.359967509904249	-3.87835670634831	Pja2
ENSMUSG00000023353.14	1.6719487597063	0.692002109479667	2.64048424560466	0.0275158224224255	0.359967509904249	-3.87857752628382	Agap3
ENSMUSG00000037049.9	-3.29811810391183	4.20982727716407	-2.63967258525514	0.0275520007657763	0.360207658135751	-3.87986997182783	Smpd1
ENSMUSG00000003873.11	3.2024166173834	4.14170913398943	2.63845197281865	0.0276064980511688	0.360502984210657	-3.88181354464488	Bax
ENSMUSG00000049123.10	-0.334743988530132	0.165766126228188	-2.63836775468301	0.0276102621985997	0.360502984210657	-3.88194764164175	Catsperg2
ENSMUSG00000027881.14	-2.6481761162464	2.23174784986974	-2.63762449190424	0.0276435050030517	0.360704017509154	-3.88313109107922	Prpf38b
ENSMUSG00000069227.4	-0.209125783931812	0.110550124075507	-2.63692502623863	0.0276748259347873	0.360879730189627	-3.884244777829	Gprin1
ENSMUSG00000025420.13	-0.243078023073047	0.123250237054361	-2.63592519659939	0.0277196590086781	0.361231301020891	-3.88583665678038	Katnal2
ENSMUSG00000028837.8	4.49832406300779	6.86177675370353	2.63541006524037	0.0277427865313364	0.361299743151657	-3.88665680195406	Psmb2
ENSMUSG00000033781.7	2.12992963122458	1.4187135536343	2.63487449800029	0.0277668522426009	0.36138030748709	-3.887509467853	Asb13
ENSMUSG00000004099.16	-2.65862203699263	1.80073733425105	-2.63415500372752	0.02779921595025	0.361456817392066	-3.88865493549003	Dnmt1
ENSMUSG00000015396.4	-3.72750089533097	2.11171785455479	-2.63394881757162	0.0278084974789562	0.361456817392066	-3.88898318797999	Cd83
ENSMUSG00000032002.10	2.96107590832322	3.98073284872194	2.63194901235259	0.027898682032139	0.362220642845429	-3.89216679588694	Dcun1d5
ENSMUSG00000044167.6	-1.01214103422031	0.622329997131194	-2.63185112209062	0.0279031041416156	0.362220642845429	-3.89232262746844	Foxo1
ENSMUSG00000016541.10	3.3893231879698	5.40328384579468	2.63009206394259	0.0279826890010831	0.362980995684334	-3.89512278221759	Atxn10
ENSMUSG00000034006.17	2.61860106772907	1.0529406730134	2.62976317973811	0.0279975941159646	0.362980995684334	-3.89564629692685	Pqlc1
ENSMUSG00000031770.16	3.76839565161339	4.20261212143605	2.6291089338588	0.0280272685730098	0.36313278999851	-3.89668770111509	Herpud1
ENSMUSG00000070923.4	-3.11348603277632	2.7549348697462	-2.62780886527279	0.0280863298397413	0.363378014193367	-3.8987570300475	Klhl9
ENSMUSG00000031422.16	3.30056665790863	5.04410427317173	2.62773678918965	0.0280896078876204	0.363378014193367	-3.89887175128879	Morf4l2
ENSMUSG00000022400.9	3.09443709838569	5.38837636684451	2.62750548228325	0.0281001304266887	0.363378014193367	-3.89923991324541	Rbx1
ENSMUSG00000044339.12	2.87860686375039	1.48267413059799	2.6264798880032	0.0281468344514631	0.363394414709405	-3.9008722739848	Alkbh2
ENSMUSG00000068206.13	1.20527599195695	0.609890901216994	2.62608303487078	0.0281649275952846	0.363394414709405	-3.90150389895657	Pick1
ENSMUSG00000027882.18	3.3144494046203	4.63116763704653	2.6255979215334	0.0281870606261593	0.363394414709405	-3.90227598519118	Stxbp3
ENSMUSG00000053012.17	3.58271187486827	4.30216050008335	2.62528642902951	0.0282012815684558	0.363394414709405	-3.90277173660879	Krcc1
ENSMUSG00000026496.11	2.52796234033386	1.48282670867074	2.6249932349134	0.0282146737374469	0.363394414709405	-3.90323836040116	Parp1
ENSMUSG00000038369.14	-1.69315138846754	1.19758763802197	-2.62484046741171	0.0282216542149192	0.363394414709405	-3.90348149071322	Ncoa6
ENSMUSG00000035890.9	1.65743769780878	1.21831931975249	2.62448122711999	0.0282380760298909	0.363394414709405	-3.90405321830442	Rnf126
ENSMUSG00000034121.12	2.92210176971505	1.49368472976879	2.62432475459099	0.0282452318181513	0.363394414709405	-3.90430224055841	Mks1
ENSMUSG00000024164.15	-2.09109599590813	1.04554799795406	-2.62373176418755	0.028272367041128	0.363505836371839	-3.90524595765446	C3
ENSMUSG00000030814.17	1.33748924389285	0.555411339549952	2.62290178083602	0.028310391303022	0.363505836371839	-3.90656680403151	Bcl7c
ENSMUSG00000023809.10	-0.204121494779779	0.102174193159265	-2.62286010677782	0.0283123018904514	0.363505836371839	-3.90663312362087	Rps6ka2
ENSMUSG00000056342.16	-1.41870467119712	1.20469515288303	-2.62221552218454	0.0283418700926648	0.363505836371839	-3.90765889485407	Usp34
ENSMUSG00000058351.11	-2.15298824450043	2.63779482915361	-2.62204144117328	0.0283498608378839	0.363505836371839	-3.90793591764332	Smim4
ENSMUSG00000053581.13	2.86724526818451	1.39315644928177	2.62178143242334	0.0283618001166827	0.363505836371839	-3.90834967774428	Zfand2a
ENSMUSG00000093904.2	2.89834748735962	3.39855404682313	2.62108303994262	0.0283938945897727	0.363510179761754	-3.90946103213247	Tomm20
ENSMUSG00000020808.3	3.07187645176214	1.90943824269236	2.62099139709407	0.0283981087395512	0.363510179761754	-3.90960686160084	Pimreg
ENSMUSG00000013997.10	1.73001368763447	1.2041003745877	2.61924910279217	0.0284783475827922	0.364188930240036	-3.91237924663936	Nit1
ENSMUSG00000032118.16	4.0606777278139	7.0548643584165	2.61905781684322	0.0284871709236838	0.364188930240036	-3.91268361504756	Fez1
ENSMUSG00000113255.1	0.365391379628259	0.165789812714302	2.61855132904261	0.0285105467458654	0.364257377261335	-3.91348951265983	Tes3-ps
ENSMUSG00000021375.11	-1.94614093976019	1.86624510883301	-2.61816094959458	0.0285285770678064	0.364257485593495	-3.91411065421593	Kif13a
ENSMUSG00000059248.13	1.51102305633949	0.647095853428969	2.61657287815789	0.0286020436021582	0.364964965458852	-3.91663737728526	Sept9
ENSMUSG00000025935.10	3.10683892457198	3.96272302580964	2.61510649330386	0.02867005043363	0.36559263331026	-3.9189703556149	Tram1
ENSMUSG00000031513.8	-3.46903570092638	3.3694120905092	-2.61473275913478	0.0286874092831028	0.36559263331026	-3.91956493587199	Leprotl1
ENSMUSG00000053553.11	2.13291239215679	0.878584657734343	2.613790472848	0.0287312228388444	0.365920274743997	-3.92106399835625	3110082I17Rik
ENSMUSG00000039989.7	-3.63294833651905	2.5265236174671	-2.61340039655354	0.0287493800191396	0.365920950218419	-3.92168454645223	Cbx4
ENSMUSG00000007656.13	2.8839478334998	4.48147171608248	2.61206703714498	0.0288115324748785	0.366120204508199	-3.92380563532905	Arpp19
ENSMUSG00000021719.9	1.68217404992928	0.954334244435698	2.61125979808697	0.0288492265812372	0.366120204508199	-3.92508972702193	Rgs7bp
ENSMUSG00000040451.18	-2.29865061046986	1.40258489851487	-2.61124656714358	0.0288498448160561	0.366120204508199	-3.92511077342335	Sgms1
ENSMUSG00000038045.14	-0.266735265108899	0.133367632554449	-2.6112160989049	0.0288512685391129	0.366120204508199	-3.92515923907126	Sult6b1
ENSMUSG00000070520.4	-1.97678689625888	1.87081840947177	-2.61104711032886	0.0288591663431668	0.366120204508199	-3.92542804717498	Nsmce3
ENSMUSG00000029101.16	1.38767986247634	0.704464673079438	2.61073585333929	0.0288737188791841	0.366120204508199	-3.92592315537114	Rgs12
ENSMUSG00000028266.17	-2.71258269978504	2.54083077045376	-2.60850716319736	0.0289781359530086	0.366395289255808	-3.92946809968117	Lmo4
ENSMUSG00000050947.9	2.05538076350893	0.867120825217948	2.60845294784479	0.0289806807583947	0.366395289255808	-3.9295543305605	Amigo1
ENSMUSG00000062115.15	-0.600829137813704	0.296801960539579	-2.60836039033809	0.0289850258211791	0.366395289255808	-3.92970154517878	Rai1
ENSMUSG00000046598.15	-1.06962564116845	0.761956269676633	-2.60820182309996	0.0289924712042425	0.366395289255808	-3.9299537484017	Bdh1
ENSMUSG00000092074.2	1.64136805121606	1.65760641554778	2.60784076206831	0.0290094317072821	0.366395289255808	-3.93052801479149	Dynlt1a
ENSMUSG00000024193.8	-1.61932961258272	0.795051741933839	-2.60764263911279	0.0290187426031156	0.366395289255808	-3.9308431252729	Phf1
ENSMUSG00000016559.14	3.89166791740319	8.68287241742058	2.60756682223684	0.0290223064564886	0.366395289255808	-3.9309637098092	H3f3b
ENSMUSG00000039217.13	4.4952857505875	5.15461616287184	2.60616853288212	0.0290881138239815	0.366930898209343	-3.93318758431492	Il18
ENSMUSG00000046722.14	-2.42261050888146	2.38205002578226	-2.60562353164015	0.029113803870178	0.366930898209343	-3.93405433497436	Cdc42se1
ENSMUSG00000031953.2	-2.07509957063441	1.06123292727287	-2.60550923222895	0.0291191945739059	0.366930898209343	-3.93423611035193	Tmem170
ENSMUSG00000045664.5	-3.55097129305257	2.68524785080686	-2.60466978182264	0.0291588164629511	0.36710340585265	-3.93557110015717	Cdc42ep2
ENSMUSG00000002580.7	3.49325467752793	4.97241251778023	2.60444977229595	0.0291692098653946	0.36710340585265	-3.93592097709468	Mien1
ENSMUSG00000033373.16	-3.13700819455426	1.76718034917485	-2.60277337551197	0.0292485269034698	0.367872573598588	-3.93858681869344	Fntb
ENSMUSG00000056692.13	-2.20451075008888	1.38937425401257	-2.60135912697921	0.0293156099186421	0.368001194629025	-3.94083564833109	Ilrun
ENSMUSG00000056367.14	-1.56736631512798	0.783683157563991	-2.60054240072269	0.029354420956563	0.368001194629025	-3.94213428588174	Actr3b
ENSMUSG00000114133.1	0.191373038084867	0.313250642742705	2.60012654490632	0.0293742024477489	0.368001194629025	-3.94279550206108	Gm20075
ENSMUSG00000026341.16	2.86784053716408	4.4321643553217	2.599819999201	0.0293887928714638	0.368001194629025	-3.94328290665195	Actr3
ENSMUSG00000037938.4	2.53620318104234	0.989924834329662	2.59953019419358	0.0294025932256066	0.368001194629025	-3.94374368816493	Chchd5
ENSMUSG00000026930.15	1.30995582415138	0.653016803436776	2.59862616912532	0.0294456844269596	0.368001194629025	-3.94518102702276	Gpsm1
ENSMUSG00000056185.5	3.02381028562725	1.62131169899759	2.59725570557666	0.029511130404433	0.368001194629025	-3.94735987117541	Snx32
ENSMUSG00000025470.11	2.74994082329268	1.46175634406376	2.59666881668059	0.0295392019279344	0.368001194629025	-3.94829290476561	Zfp511
ENSMUSG00000054364.5	-1.34827227049119	5.63738257442224	-2.59647204838496	0.0295486195947569	0.368001194629025	-3.94860572120359	Rhob
ENSMUSG00000037400.17	1.60556949009501	1.42760106381366	2.59619757335201	0.0295617614986967	0.368001194629025	-3.94904206932121	Atp11b
ENSMUSG00000052387.16	-1.57992859171942	1.53583626834484	-2.59611469317864	0.0295657309722523	0.368001194629025	-3.94917382754704	Trpm3
ENSMUSG00000036529.17	-2.28336097210512	2.02169967298851	-2.59570290345653	0.0295854612557592	0.368001194629025	-3.94982846099697	Sbf1
ENSMUSG00000021756.12	-1.76223666447473	1.32055817592933	-2.59539770109178	0.0296000931368317	0.368001194629025	-3.95031364246395	Il6st
ENSMUSG00000054423.14	-0.78889756030926	0.50622430463189	-2.59518434801055	0.0296103259538799	0.368001194629025	-3.95065280713473	Cadps
ENSMUSG00000005583.16	-0.900739047804477	0.800784875964018	-2.59505702694609	0.0296164342129182	0.368001194629025	-3.95085520639022	Mef2c
ENSMUSG00000098557.1	-1.24839645814784	0.904504234998151	-2.59488261107417	0.0296248039201607	0.368001194629025	-3.95113246941713	Kctd12
ENSMUSG00000063694.5	2.85848981276362	4.71661523570981	2.59474436966476	0.0296314394158098	0.368001194629025	-3.95135222570861	Cycs
ENSMUSG00000041645.14	1.52211656012026	2.23279356123968	2.5946489705017	0.0296360193864215	0.368001194629025	-3.95150387683541	Ddx24
ENSMUSG00000029482.4	-3.67763035633098	1.84051646126999	-2.59460240986742	0.0296382549518799	0.368001194629025	-3.95157789165686	Aacs
ENSMUSG00000038463.8	-2.96471507153522	1.48235753576761	-2.59457246643961	0.0296396927475341	0.368001194629025	-3.95162549096489	Olfml2b
ENSMUSG00000006931.15	3.48484560059201	3.92016025689474	2.5945431279056	0.0296411015662009	0.368001194629025	-3.95167212865183	P3h4
ENSMUSG00000027168.21	1.91266771520754	1.03469824083358	2.59383436405738	0.0296751565118966	0.368197828986159	-3.95279879038553	Pax6
ENSMUSG00000023800.15	2.07664803958259	1.98288404316857	2.59300369885636	0.0297151188533367	0.368467473781375	-3.95411918636599	Tiam2
ENSMUSG00000028861.13	2.64536243733733	4.39080657746148	2.59183384403998	0.0297714912838865	0.368940148270947	-3.95597866901958	Mrps15
ENSMUSG00000040481.17	-2.17150092236047	1.68359923395303	-2.5870743972891	0.0300019515001471	0.371133567702397	-3.96354286474853	Bptf
ENSMUSG00000060032.6	2.45754241068713	5.16133869173797	2.58683318993952	0.0300136789327658	0.371133567702397	-3.96392617550121	H2afj
ENSMUSG00000030868.6	2.12499537754445	5.61133253630871	2.58598191380923	0.0300551046868976	0.371133567702397	-3.96527893575017	Dctn5
ENSMUSG00000022009.1	1.68089056418147	0.771310133661329	2.58593553986249	0.0300573630428738	0.371133567702397	-3.96535262703587	Nufip1
ENSMUSG00000019373.11	2.29412295325471	3.11453892894921	2.58577804862411	0.0300650339557739	0.371133567702397	-3.96560289000035	Cops3
ENSMUSG00000071866.12	3.81018060161828	7.06290805937782	2.58553035678053	0.0300771022553097	0.371133567702397	-3.96599648369953	Ppia
ENSMUSG00000021643.15	2.59613729334987	2.87474160631282	2.58516135355536	0.0300950902719971	0.371133567702397	-3.96658283902354	Serf1
ENSMUSG00000030451.16	-2.06341992873896	1.68247772438219	-2.58487449573642	0.0301090813906173	0.371133567702397	-3.96703865685563	Herc2
ENSMUSG00000037166.5	0.562470726903754	8.89585339191293	2.58477887069759	0.030113746835144	0.371133567702397	-3.96719060405078	Ppp1r14a
ENSMUSG00000034024.8	2.58431943658431	5.18769727851568	2.58373531233662	0.0301647083401149	0.371472126940864	-3.96884876695059	Cct2
ENSMUSG00000029156.11	3.42457185176131	4.28232435483565	2.58346393561913	0.030177975085934	0.371472126940864	-3.96927995902099	Sgcb
ENSMUSG00000075046.7	-0.454251337259879	0.26049672349403	-2.58173219897383	0.0302627728147843	0.371913833760933	-3.97203140670034	Duxf3
ENSMUSG00000091028.1	-3.29703987353999	2.48144049673486	-2.58164005409828	0.0302672915847884	0.371913833760933	-3.97217780413363	Gm10722
ENSMUSG00000044934.13	1.66530201861328	0.68133564388401	2.58138138906603	0.0302799801109971	0.371913833760933	-3.9725887614265	Zfp367
ENSMUSG00000033253.18	1.75036684383286	0.791887410411335	2.58112699109813	0.0302924645502446	0.371913833760933	-3.97299293486553	Szt2
ENSMUSG00000022119.15	-1.29774831073101	1.20865027796907	-2.58085410457274	0.030305862072247	0.371913833760933	-3.97342647693507	Rbm26
ENSMUSG00000017548.15	-1.99850911808773	1.41839201649318	-2.57854313512913	0.030419560139035	0.37304286401057	-3.97709776851851	Suz12
ENSMUSG00000038074.16	2.56466833569833	1.37567411765824	2.57798816941607	0.0304469280086283	0.37304286401057	-3.97797935224381	Fkbp14
ENSMUSG00000048782.15	-3.23312812017334	2.81151748625952	-2.57781743450744	0.0304553527088859	0.37304286401057	-3.97825056668311	Insc
ENSMUSG00000050144.13	-2.15412035951471	1.51696092307291	-2.57748650853564	0.0304716885257001	0.37304286401057	-3.9787762407301	Slc25a44
ENSMUSG00000031631.15	-1.49035794563413	0.989346069797313	-2.57700252039905	0.0304955959974392	0.373109555871816	-3.9795450393516	Cfap97
ENSMUSG00000042770.8	-2.24152811465661	1.43969797722705	-2.57472499339384	0.030608352538977	0.374214664035087	-3.9831625920322	Hebp1
ENSMUSG00000039529.9	-1.6420872860923	0.821043643046152	-2.5744307739769	0.0306229494515156	0.374214664035087	-3.98362989424269	Atp8b1
ENSMUSG00000037071.3	-2.33848405965446	4.09811780512473	-2.5721004451246	0.0307388105101428	0.375278694478348	-3.98733088689879	Scd1
ENSMUSG00000042428.6	-2.76696873899024	1.67764778769997	-2.57193293195353	0.0307471560486911	0.375278694478348	-3.98759691383972	Mgat3
ENSMUSG00000030057.15	3.25335145020189	7.07548080618933	2.57090398022714	0.0307984687089351	0.375304354005891	-3.98923094353287	Cnbp
ENSMUSG00000030060.14	3.12996282162175	2.94791402345483	2.57035529130516	0.0308258664555644	0.375304354005891	-3.99010225945879	Hmces
ENSMUSG00000015461.15	-3.96059878686188	2.31871417159056	-2.56975204712437	0.0308560166458863	0.375304354005891	-3.99106018392218	Atf6b
ENSMUSG00000059343.4	0.187138113647585	0.17515317318216	2.56948227801333	0.0308695093352921	0.375304354005891	-3.99148855657369	Aldoart1
ENSMUSG00000096736.1	-1.38719150004806	0.771242758595314	-2.56942043057105	0.0308726035152408	0.375304354005891	-3.99158676482682	Gm17535
ENSMUSG00000064373.12	4.72981746953719	6.35603164320053	2.56937810101338	0.0308747214104771	0.375304354005891	-3.99165398025099	Selenop
ENSMUSG00000024392.17	-1.41072287229677	1.32704774342337	-2.56928785698522	0.0308792371220956	0.375304354005891	-3.99179727899243	Bag6
ENSMUSG00000027937.15	3.13752210760612	5.57753086893315	2.56770520130391	0.0309585396691919	0.376028065433619	-3.99431028648439	Jtb
ENSMUSG00000033669.8	1.60531892116194	0.667407966662614	2.56735747104102	0.0309759909433493	0.376028065433619	-3.99486240291476	Zfp7
ENSMUSG00000041117.8	-0.118718367186635	0.0593591835933173	-2.56596225788957	0.0310461111055295	0.376653059822907	-3.99707759490293	Ccdc8
ENSMUSG00000027397.14	-2.55169163921289	2.83949280301573	-2.56434142700953	0.0311277709882276	0.377170829675163	-3.99965082323474	Slc20a1
ENSMUSG00000030793.4	-2.13104028034691	1.51713034593912	-2.56401169297718	0.0311444099336511	0.377170829675163	-4.00017428478832	Pycard
ENSMUSG00000009246.14	-0.438349535432926	0.219174767716463	-2.56385518724692	0.0311523106147693	0.377170829675163	-4.00042273899772	Trpm5
ENSMUSG00000019802.13	2.40835908332956	2.14665696682865	2.56363495180842	0.0311634318997388	0.377170829675163	-4.00077236161457	Sec63
ENSMUSG00000025666.16	2.67124215102944	4.20973334050996	2.56254563920062	0.0312184979965408	0.377467184974249	-4.00250158704003	Tmem47
ENSMUSG00000026510.10	1.46721949474368	4.24163157848071	2.56241183303888	0.0312252688144144	0.377467184974249	-4.00271399109961	Trp53bp2
ENSMUSG00000038738.15	1.02096243422963	0.488569530057518	2.56112041870961	0.0312906925872803	0.3780319656749	-4.00476391541735	Shank1
ENSMUSG00000013622.15	3.57327615999104	6.93531930979555	2.5602430575176	0.031335218888526	0.378140322067987	-4.00615652237068	Atraid
ENSMUSG00000095547.1	-1.10693556935703	0.635902232375959	-2.56010067312923	0.0313424509440657	0.378140322067987	-4.00638251907061	Gm10719
ENSMUSG00000037601.11	2.13620004541185	5.25695158647174	2.55983818753774	0.03135578764031	0.378140322067987	-4.00679913996854	Nme1
ENSMUSG00000039298.16	1.05855589471996	1.10745202548778	2.55939424773438	0.0313783568890517	0.378186851187544	-4.0075037558586	Cdk5rap2
ENSMUSG00000020459.14	-3.35573977433914	2.25413314743485	-2.55870531655486	0.0314134135163443	0.378383738970412	-4.00859718984028	Mtif2
ENSMUSG00000047466.10	-1.1562310399015	0.727395397474986	-2.55831138406322	0.0314334766892117	0.378399899250951	-4.00922240197714	8030462N17Rik
ENSMUSG00000071713.6	-1.08517654439074	0.534435126206427	-2.55623238428045	0.0315395749550778	0.379451124400019	-4.01252179860676	Csf2rb
ENSMUSG00000055013.16	-2.0238958723212	2.16185638726789	-2.55447248189691	0.0316296701984305	0.380208416593681	-4.01531452794408	Agap1
ENSMUSG00000002625.10	-2.85593377160911	2.96045449552504	-2.5539672951291	0.0316555801857753	0.380208416593681	-4.01611614807917	Akap8l
ENSMUSG00000032060.10	2.81935977132547	10.4300814387935	2.55390155656543	0.0316589533508394	0.380208416593681	-4.01622045926722	Cryab
ENSMUSG00000034893.9	-1.49398054741371	1.20575347438004	-2.55079521967279	0.0318187580449599	0.381900675537251	-4.02114908589883	Cog3
ENSMUSG00000029155.16	0.928998619227128	0.404159059114319	2.55034163596745	0.0318421603337606	0.381954744608884	-4.02186869600541	Spata18
ENSMUSG00000024772.9	-2.04787206807966	1.74199636854563	-2.54957320213978	0.0318818465774623	0.382050251626709	-4.02308777914749	Ehd1
ENSMUSG00000018293.4	2.68333575737306	6.16939700866441	2.54945555935836	0.0318879267016751	0.382050251626709	-4.02327440969198	Pfn1
ENSMUSG00000064145.12	2.21782037543812	0.95256735825244	2.54871396970555	0.0319262810862076	0.382283171394804	-4.02445085558084	Arih2
ENSMUSG00000036781.13	3.6062290363636	5.61931996711743	2.54806741515321	0.0319597581919551	0.382443662323485	-4.02547650436293	Rps27l
ENSMUSG00000031072.14	2.29024096966725	0.920741596145982	2.54753264491669	0.0319874740357954	0.382443662323485	-4.02632480169009	LTO1
ENSMUSG00000021975.8	2.43085670519862	2.13986172486072	2.54587883866848	0.0320733398460351	0.382443662323485	-4.02894806588623	Ints9
ENSMUSG00000036430.8	-2.8991591101468	3.16715634041329	-2.54587588892318	0.0320734932040274	0.382443662323485	-4.02895274457448	Tbcc
ENSMUSG00000040548.16	-2.44000264692634	1.90850942258503	-2.54562664857077	0.0320864539355049	0.382443662323485	-4.02934807044058	Tex2
ENSMUSG00000030204.10	2.95225180147126	2.91831405714232	2.54537820588279	0.0320993784284897	0.382443662323485	-4.02974212624404	Ddx47
ENSMUSG00000022912.8	-3.66398938738244	1.83359886434197	-2.54527260499057	0.0321048735864663	0.382443662323485	-4.02990961870982	Pros1
ENSMUSG00000047187.9	2.85511216182552	6.35540629907392	2.54525009634443	0.0321060449920973	0.382443662323485	-4.02994531932333	Rab2a
ENSMUSG00000044017.16	-0.265787176101953	0.13609122827552	-2.54517451068924	0.0321099789710545	0.382443662323485	-4.0300652042629	Adgrd1
ENSMUSG00000027284.16	0.528974988514749	0.230920722833516	2.54444515704456	0.0321479642837222	0.382670585455002	-4.03122199474027	Cdan1
ENSMUSG00000015126.9	-3.16205109113468	3.16040570476431	-2.54399812067703	0.0321712686183574	0.382722590532219	-4.0319309954503	Tsr3
ENSMUSG00000071708.11	2.17644532152364	1.2011734019048	2.54297945880582	0.0322244356760045	0.38303245917518	-4.03354653635972	Sms
ENSMUSG00000045672.15	0.721666591642626	0.350559551555788	2.54277309186542	0.0322352173489502	0.38303245917518	-4.03387381277859	Col27a1
ENSMUSG00000034706.16	1.52504573508683	0.664719775365189	2.54138438821767	0.0323078647551929	0.383253263920195	-4.03607606353603	Dnaic2
ENSMUSG00000028525.16	-2.6485592579972	3.58496497781855	-2.54127131389554	0.0323137872655101	0.383253263920195	-4.03625537364384	Pde4b
ENSMUSG00000029469.14	2.26494372648491	1.79271809849329	2.54108761387973	0.0323234112748257	0.383253263920195	-4.03654667782794	Ift81
ENSMUSG00000021891.8	2.01110767672424	1.12917266074919	2.54096862730887	0.0323296464963354	0.383253263920195	-4.03673536056224	Mettl6
ENSMUSG00000016933.17	-2.06430165758367	1.15514135260475	-2.54038573549483	0.0323602090928242	0.383390707024715	-4.03765966379313	Plcg1
ENSMUSG00000022210.7	3.14877238746649	1.65808710129629	2.53919745803142	0.0324226036709021	0.383716370773643	-4.03954385471472	Dhrs4
ENSMUSG00000051344.13	1.6197908534168	0.798113692348732	2.53913919641253	0.0324256660044222	0.383716370773643	-4.03963623426913	Plekhm3
ENSMUSG00000037465.10	-0.612877438125228	0.363671269868659	-2.53817145632114	0.0324765746677127	0.38409393047619	-4.04117064178565	Klf10
ENSMUSG00000025982.13	-3.06634648062134	4.18964472258183	-2.537364304995	0.0325190968753636	0.384371921663655	-4.04245036870192	Sf3b1
ENSMUSG00000026544.6	-2.02421899773883	1.15915882178463	-2.53698010652085	0.0325393568029681	0.38438660415055	-4.04305949136283	Dusp23
ENSMUSG00000022462.7	-2.702278356761	4.34031324632661	-2.53639069216133	0.0325704630328324	0.38439893024388	-4.04399394768714	Slc38a2
ENSMUSG00000028252.20	-2.03166105217241	1.47817384012069	-2.53623969011732	0.0325784369437842	0.38439893024388	-4.044233341476	Ccnc
ENSMUSG00000021576.6	3.63869967660605	4.01809885725126	2.53432500654394	0.0326797152415628	0.385368964097122	-4.04726865805968	Pdcd6
ENSMUSG00000041515.10	-2.41301629636549	1.40993070461303	-2.5337656489084	0.0327093624520303	0.385493664070226	-4.0481553419953	Irf8
ENSMUSG00000020225.10	3.51763078268376	5.41201832300707	2.53283913269536	0.0327585293511023	0.385578240210761	-4.04962398277406	Tmbim4
ENSMUSG00000055430.4	3.6030187718191	4.94598240083408	2.53246800650305	0.0327782445099763	0.385578240210761	-4.05021224307483	Nap1l5
ENSMUSG00000069601.14	-2.28922048721213	2.16442696848003	-2.53243310371656	0.0327800992470739	0.385578240210761	-4.05026756578562	Ank3
ENSMUSG00000033720.12	1.86943884369173	2.54704480236406	2.53219329445699	0.0327928455829358	0.385578240210761	-4.0506476730738	Sfxn5
ENSMUSG00000026887.9	2.32919604055317	1.27782396385861	2.53177692115591	0.0328149884746949	0.385599680018927	-4.05130763017203	Mrrf
ENSMUSG00000020514.8	4.16676699632422	4.23373095769808	2.53144173854933	0.0328328245256567	0.385599680018927	-4.05183888855828	Mrpl22
ENSMUSG00000020115.3	2.32745502719695	1.15848498733835	2.53087630742098	0.0328629348495125	0.385729174900317	-4.05273506563352	Tbk1
ENSMUSG00000037190.12	3.59761206401412	3.50707791527919	2.52988364126991	0.0329158633885333	0.386126193156723	-4.05430832247981	Cyb561d2
ENSMUSG00000037349.9	3.18926184284677	1.28890994910019	2.52888257755067	0.0329693263939168	0.386420088409678	-4.05589480548696	Nudt22
ENSMUSG00000026558.13	1.86362853277567	0.985173370000748	2.52869874627647	0.0329791535972044	0.386420088409678	-4.05618613170252	Uck2
ENSMUSG00000032594.11	-2.15752205974559	2.15713862838567	-2.52777822618039	0.0330284067803463	0.386772976734854	-4.05764488147205	Ip6k1
ENSMUSG00000030769.15	2.77271257204247	1.38461207310927	2.52575047594894	0.0331371639634557	0.387821863363849	-4.06085801009798	Slc5a11
ENSMUSG00000032437.10	2.11949704927014	4.0967224262435	2.52479009957927	0.0331887985987334	0.388201387313425	-4.06237968063408	Stt3b
ENSMUSG00000032501.9	-2.00083214159358	1.21567662862358	-2.52335830172593	0.0332659292451797	0.388878520476329	-4.06464815108578	Trib1
ENSMUSG00000033985.17	-3.4263016958712	2.10578012712568	-2.52282640251951	0.0332946283656963	0.388908883702428	-4.065490821818	Tesk2
ENSMUSG00000024486.6	-2.57929961007269	1.69042014687679	-2.52225502955701	0.0333254850219731	0.388908883702428	-4.06639600271047	Hbegf
ENSMUSG00000068457.14	0.928560693188231	0.499986722995924	2.52190017851193	0.0333446629904967	0.388908883702428	-4.0669581510778	Uty
ENSMUSG00000052889.11	-2.61055386589179	2.22924871036451	-2.52174586863305	0.0333530061429894	0.388908883702428	-4.06720260253827	Prkcb
ENSMUSG00000039046.15	-0.102616660971377	0.0521231749882598	-2.52152902215028	0.0333647340362166	0.388908883702428	-4.06754611851512	Usp6nl
ENSMUSG00000021175.15	2.57099614673481	1.22832931071254	2.52104255235724	0.0333910592592942	0.388947681851516	-4.0683167419123	Cdca7l
ENSMUSG00000038486.9	-3.06020122520931	4.36884678878277	-2.52075648710999	0.0334065493614799	0.388947681851516	-4.06876989228887	Sv2a
ENSMUSG00000017764.2	2.8085848828655	1.12297231888591	2.52008837033411	0.0334427552130418	0.389084836833664	-4.06982821570051	Zswim1
ENSMUSG00000010358.13	-3.80916457546654	2.64322885977197	-2.51925926193915	0.0334877401157674	0.389084836833664	-4.07114150287181	Ifi35
ENSMUSG00000013033.16	-1.70137254607632	1.01260619250276	-2.51908234183794	0.0334973471227609	0.389084836833664	-4.07142173227073	Adgrl1
ENSMUSG00000024603.8	-2.63901561338512	3.33960271101789	-2.51837084221644	0.0335360104780798	0.389084836833664	-4.07254867198533	Dctn4
ENSMUSG00000016554.9	2.34227439192884	2.80774938888434	2.51833293484621	0.0335380716456106	0.389084836833664	-4.072608712001	Eif3d
ENSMUSG00000025962.15	2.67259987504242	1.18590265209498	2.51805718675736	0.0335530689419726	0.389084836833664	-4.07304545498216	Fastkd2
ENSMUSG00000032279.11	2.67837622741649	4.16107585448877	2.51805696744017	0.0335530808728021	0.389084836833664	-4.07304580234457	Idh3a
ENSMUSG00000040631.8	2.76045154379763	1.10702040134101	2.51750503576445	0.0335831193827002	0.389128996005396	-4.07391995829717	Dok4
ENSMUSG00000038084.16	-2.82280830525275	2.01871033241049	-2.51691879039113	0.0336150549493752	0.389128996005396	-4.0748484317827	Opa1
ENSMUSG00000025825.12	3.11966651225062	5.03788355154909	2.51658152398914	0.0336334412579284	0.389128996005396	-4.07538256817343	Iscu
ENSMUSG00000025892.16	1.73995459801567	1.59293147978353	2.51657313941586	0.0336338984772129	0.389128996005396	-4.07539584688491	Gria4
ENSMUSG00000037032.16	-2.09654197952001	2.75591662790443	-2.51578072331001	0.033677137892244	0.389406356451966	-4.07665077460613	Apbb1
ENSMUSG00000002602.16	-2.60708529976239	1.78083026332289	-2.51485237479021	0.0337278656275315	0.38976993714332	-4.07812090516306	Axl
ENSMUSG00000069516.8	-3.86185898916962	2.24936405001936	-2.51252224312977	0.0338555289472537	0.391021686332509	-4.08181056392052	Lyz2
ENSMUSG00000030107.10	-3.68927634830302	2.68319268063789	-2.51149932117846	0.0339117258381939	0.391053710818854	-4.08343016403545	Usp18
ENSMUSG00000035382.9	-0.289984740410013	0.148984199781401	-2.51134697363053	0.0339201034511949	0.391053710818854	-4.08367136916516	Pcsk7
ENSMUSG00000029486.13	2.39040991110025	1.33057606334233	2.51118804302234	0.0339288452801788	0.391053710818854	-4.08392299477607	Mrpl1
ENSMUSG00000034566.10	3.37802678383884	6.64908185157939	2.51106359321802	0.0339356921025268	0.391053710818854	-4.08412002737117	Atp5h
ENSMUSG00000021461.17	2.41651695355239	1.33616117322306	2.50985981963368	0.0340019913792838	0.391520062010704	-4.08602580633895	Fancc
ENSMUSG00000095186.1	-3.3848398790611	3.01791565009268	-2.50949669240533	0.0340220165430286	0.391520062010704	-4.08660067344857	Gm10718
ENSMUSG00000027332.11	-2.05718164234762	2.21101207339552	-2.50901238169683	0.0340487429509401	0.391520062010704	-4.0873673680048	Ivd
ENSMUSG00000017221.14	-2.09510730925194	2.65273017825005	-2.50870639559002	0.0340656394719049	0.391520062010704	-4.0878517526434	Psmd3
ENSMUSG00000036353.13	-3.18146723257175	2.78602815934376	-2.50848287481589	0.03407798758077	0.391520062010704	-4.08820558705834	P2ry12
ENSMUSG00000005981.11	-2.2501355400383	1.1211608951201	-2.5082223396993	0.0340923861636077	0.391520062010704	-4.08861800972151	Trap1
ENSMUSG00000075015.3	-4.05089584197122	4.81032960217722	-2.5074234573007	0.0341365747834212	0.391576334711776	-4.0898825891754	Gm10801
ENSMUSG00000037750.16	-2.69119512129877	2.347939414629	-2.50720435234689	0.0341487041798481	0.391576334711776	-4.09022940824661	Fam222b
ENSMUSG00000019948.4	2.41252390365499	4.13344905880781	2.50679987514566	0.0341711069239382	0.391576334711776	-4.09086963992005	Actr6
ENSMUSG00000021773.11	-2.37049514859642	1.23894591603158	-2.50590112964791	0.0342209384342337	0.391576334711776	-4.09229217763551	Comtd1
ENSMUSG00000022617.15	0.896195569331923	0.877446284194196	2.50562516051254	0.0342362543346846	0.391576334711776	-4.09272896803631	Chkb
ENSMUSG00000021661.16	2.57528330797576	3.26345374887903	2.50560142871387	0.0342375717371774	0.391576334711776	-4.09276652924219	Ankra2
ENSMUSG00000064023.4	-3.7731310641923	1.89498198577291	-2.50540313646279	0.0342485813476444	0.391576334711776	-4.09308037182605	Klk8
ENSMUSG00000032350.9	3.17757423658526	1.78277621870288	2.50515693688614	0.0342622558154861	0.391576334711776	-4.09347003371734	Gclc
ENSMUSG00000025428.15	2.85783861038696	6.3124998640867	2.50496930339222	0.0342726810696788	0.391576334711776	-4.09376699896619	Atp5a1
ENSMUSG00000024811.11	-2.3038471787269	2.37340332686413	-2.50438711688069	0.0343050486477668	0.391576334711776	-4.09468839824917	Tnks2
ENSMUSG00000036442.8	3.32435540772762	1.41099873400936	2.50412419676476	0.0343196761509707	0.391576334711776	-4.09510449954411	Thap11
ENSMUSG00000027201.16	-1.65279543899608	1.47880508910605	-2.50362788298484	0.0343473055056135	0.391576334711776	-4.09588995608064	Myef2
ENSMUSG00000110291.1	2.83085466431183	1.41542733215591	2.50359492251369	0.0343491411757362	0.391576334711776	-4.0959421178913	Gm37419
ENSMUSG00000039323.18	-2.89938041456812	5.25200084453935	-2.50272323275565	0.0343977239752998	0.391909130207869	-4.09732158049329	Igfbp2
ENSMUSG00000067279.3	-3.63920515182399	2.02237771637484	-2.50233121173322	0.0344195953450239	0.391937386542887	-4.09794193736062	Ppp1r3c
ENSMUSG00000028889.17	-2.46959791150009	2.30062751442433	-2.50016760055034	0.0345405570970829	0.393093322098108	-4.10136550951073	Yrdc
ENSMUSG00000078771.10	2.57813839037289	7.03874664671334	2.49911479892402	0.0345995704606456	0.393309868565141	-4.10303124647108	Evi2a
ENSMUSG00000031169.13	-2.46582222609007	2.55955188960942	-2.49890254892138	0.0346114800806498	0.393309868565141	-4.10336705493207	Porcn
ENSMUSG00000033960.6	-0.257366575102708	0.131529252895783	-2.49825721449455	0.0346477158658354	0.393309868565141	-4.10438803657363	Jcad
ENSMUSG00000023913.17	1.87327173438433	7.41854387196674	2.49820568050826	0.0346506111584709	0.393309868565141	-4.10446956668331	Pla2g7
ENSMUSG00000000278.10	-3.57656670305684	2.84938501987031	-2.49809409944769	0.0346568808586244	0.393309868565141	-4.10464609432126	Scpep1
ENSMUSG00000007411.16	-1.13590613831445	1.92055784627095	-2.49719733544189	0.0347073110126514	0.393661150498153	-4.10606478469002	Mark3
ENSMUSG00000066026.14	2.62272093947652	2.9301580763203	2.49560806174655	0.0347968656480489	0.39416253967543	-4.10857885007869	Dhrs3
ENSMUSG00000024571.15	-4.12405116525427	3.87450074350793	-2.49545244413256	0.0348056470454856	0.39416253967543	-4.10882500833087	Gm16286
ENSMUSG00000030020.13	-2.07714890253628	1.92990842870928	-2.49537495648859	0.0348100204492698	0.39416253967543	-4.10894757859688	Prickle2
ENSMUSG00000021102.4	2.3305653027973	4.24444467156818	2.49479784024011	0.0348426102255211	0.394310659506289	-4.10986044581765	Glrx5
ENSMUSG00000033446.7	2.31196511145755	1.27971187684639	2.49389757215239	0.0348935094483606	0.394665703956499	-4.11128440409442	Lpar6
ENSMUSG00000027015.4	0.909692375619518	0.422988408940963	2.49246698894782	0.0349745448346847	0.395201902833292	-4.11354700844032	Cybrd1
ENSMUSG00000028382.15	-1.49936598920449	0.84484467688115	-2.49237041639106	0.0349800219754977	0.395201902833292	-4.11369974027721	Ptbp3
ENSMUSG00000020444.19	2.3723581691328	5.42334711490765	2.49106320084763	0.0350542456758651	0.395819225475187	-4.11576704707582	Guk1
ENSMUSG00000018796.13	1.94909321912564	0.938177385999917	2.48936272637032	0.0351510347561791	0.396690516187545	-4.11845603533997	Acsl1
ENSMUSG00000022311.15	1.22247910086075	1.22238521073172	2.48868312480256	0.0351897917305681	0.396702622583119	-4.11953062393405	Csmd3
ENSMUSG00000034837.12	-0.182969082210871	0.107223066074877	-2.48865561160649	0.0351913616807605	0.396702622583119	-4.1195741269818	Gnat1
ENSMUSG00000114279.1	-0.15923171723156	0.0796158586157802	-2.48827690743301	0.0352129783200528	0.396725037795377	-4.12017291545733	Hist1h2bm
ENSMUSG00000054720.12	-1.98917855388164	2.14944723670566	-2.48777831047351	0.0352414587850487	0.396824715857049	-4.12096125173586	Lrrc8c
ENSMUSG00000040455.17	-1.7574916482061	1.34201139807063	-2.4868848940052	0.035292549534301	0.396963504341627	-4.12237378157764	Usp45
ENSMUSG00000022770.17	-1.86957563142085	1.68654178735849	-2.48579291583636	0.0353550959358697	0.396963504341627	-4.12410014249654	Dlg1
ENSMUSG00000031561.16	1.12627603207446	0.558278489922237	2.4856896327569	0.0353610175337879	0.396963504341627	-4.12426342178854	Tenm3
ENSMUSG00000031304.18	-2.25064824378568	1.10473826628977	-2.48539127356388	0.0353781291396682	0.396963504341627	-4.12473508941302	Il2rg
ENSMUSG00000020436.17	2.3830973937085	1.2936914936938	2.48500567167847	0.0354002566031187	0.396963504341627	-4.12534466389909	Gabrg2
ENSMUSG00000001123.15	-4.33076374399514	2.57359999780394	-2.48465877455522	0.0354201748642623	0.396963504341627	-4.12589304019061	Lgals9
ENSMUSG00000048924.14	-0.349853136645024	0.174926568322512	-2.48453227437205	0.0354274410879852	0.396963504341627	-4.12609300928387	Ccdc125
ENSMUSG00000048807.2	-2.92307864643071	2.46093212480121	-2.48390031658681	0.0354637633660667	0.396963504341627	-4.12709197312394	Slc35e4
ENSMUSG00000039253.7	-2.09727585442054	1.78339137876875	-2.48389687784965	0.0354639611121852	0.396963504341627	-4.12709740878387	Fn3krp
ENSMUSG00000037801.13	0.262609124856414	0.110390979661303	2.48385484752163	0.0354663781742044	0.396963504341627	-4.1271638466192	Iqch
ENSMUSG00000004098.7	-0.369941159362106	0.184483547178122	-2.483785954684	0.0354703403905999	0.396963504341627	-4.1272727459722	Col5a3
ENSMUSG00000038375.15	-3.64151442343548	2.83331543934138	-2.48345354704694	0.0354894642957313	0.396963504341627	-4.12779817843957	Trp53inp2
ENSMUSG00000002767.13	3.82664995393334	4.64161240147062	2.48233272382828	0.0355540230335343	0.39746029022526	-4.12956977062694	Mrpl2
ENSMUSG00000025544.13	1.36784663390141	5.97341168661175	2.48200005358308	0.0355732072539826	0.39746029022526	-4.13009557147451	Tm9sf2
ENSMUSG00000024426.17	2.07217025392067	4.45392888581404	2.48134401912065	0.0356110694115063	0.397663499969815	-4.13113243312383	Atat1
ENSMUSG00000062753.14	2.66690111170257	4.52160499959093	2.48022162894837	0.0356759402352365	0.398167920505025	-4.1329062724485	AI413582
ENSMUSG00000045665.5	-3.768785328511	3.68820927593993	-2.47926267657218	0.0357314585292273	0.398567461254272	-4.13442171545611	Mfsd5
ENSMUSG00000015312.9	-3.0446847948401	1.84572662730834	-2.47821612084652	0.0357921472792015	0.398858280647455	-4.13607549646603	Gadd45b
ENSMUSG00000068856.3	2.02687633590583	3.36407416799105	2.47766783525676	0.0358239829955119	0.398858280647455	-4.13694186167959	Sf3b4
ENSMUSG00000036980.13	1.85950539178547	1.633083434659	2.47748787971447	0.035834438129877	0.398858280647455	-4.13722620928834	Taf6
ENSMUSG00000015149.14	3.43840648732442	5.72936853032602	2.47745299293883	0.0358364653500781	0.398858280647455	-4.13728133348664	Sirt2
ENSMUSG00000035506.16	2.45410508989199	1.05200938913249	2.47631375386155	0.0359027279900086	0.399221429050848	-4.13908136645677	Slc12a8
ENSMUSG00000024371.14	-0.74238040815705	0.365962463706281	-2.47599339933978	0.0359213831481795	0.399221429050848	-4.13958751348239	C2
ENSMUSG00000060002.14	-2.12031313000187	2.38037840383632	-2.47587383032936	0.0359283484783046	0.399221429050848	-4.13977642502815	Chpt1
ENSMUSG00000028917.14	-1.54069294415173	1.38648594960985	-2.47447956905116	0.0360096690958097	0.39990518228819	-4.14197916621347	Plekhm2
ENSMUSG00000003273.14	2.43989363693962	2.01086104051242	2.4728083307466	0.0361073871593054	0.400539240034182	-4.14461923909649	Car11
ENSMUSG00000028089.5	2.76624189984665	1.20401491784407	2.47228359756134	0.0361381232354009	0.400539240034182	-4.14544810835906	Chd1l
ENSMUSG00000030990.18	-1.78695265823448	1.88697324703765	-2.4718992764997	0.0361606513200871	0.400539240034182	-4.14605516501488	Pgap2
ENSMUSG00000037627.16	-0.151210355372129	0.0759199522612319	-2.47138800496886	0.0361906427482543	0.400539240034182	-4.14686272418493	Rgs22
ENSMUSG00000064115.13	-2.9761950340068	2.7465419036068	-2.47131812488161	0.0361947438793471	0.400539240034182	-4.1469730985437	Cadm2
ENSMUSG00000002279.19	-1.66241818022684	1.5154736436174	-2.47103139019795	0.0362115766670957	0.400539240034182	-4.14742598577678	Lmf1
ENSMUSG00000024190.7	2.56133697033014	4.83508647841861	2.47048199088037	0.0362438510858131	0.400539240034182	-4.14829371945295	Dusp1
ENSMUSG00000030876.7	-1.59628734058831	2.34675719209957	-2.47038180891787	0.0362497393679413	0.400539240034182	-4.14845194584289	Mettl9
ENSMUSG00000062647.16	2.02922019915554	5.93320451179804	2.47015909195546	0.0362628331796489	0.400539240034182	-4.14880369917909	Rpl7a
ENSMUSG00000062929.8	3.04323410593162	5.01812354766825	2.46936708747647	0.0363094344568075	0.400539240034182	-4.15005452994743	Cfl2
ENSMUSG00000024983.10	1.07697297415595	0.607560081235674	2.46913573203443	0.0363230586333515	0.400539240034182	-4.15041990297852	Vti1a
ENSMUSG00000075705.12	-2.54042227488906	1.97569759265577	-2.46844078979419	0.0363640134953627	0.400539240034182	-4.15151737295705	Msrb1
ENSMUSG00000060073.9	3.25163149526977	4.55576235664303	2.46808133549383	0.0363852152456804	0.400539240034182	-4.15208501296843	Psma3
ENSMUSG00000027357.16	-1.98134703617326	2.23941196825429	-2.46792796244596	0.0363942654348107	0.400539240034182	-4.15232721135397	Crls1
ENSMUSG00000031367.15	0.315071366967601	0.877198226969657	2.46792053474013	0.0363947037837126	0.400539240034182	-4.15233894072319	Ap1s2
ENSMUSG00000045752.13	3.43039735705989	4.28250231923287	2.46790499861432	0.0363956206711933	0.400539240034182	-4.15236347438488	Tssc4
ENSMUSG00000007739.10	3.23053777083683	4.96104484381583	2.46769683392051	0.03640790804744	0.400539240034182	-4.15269219247576	Cct4
ENSMUSG00000025264.12	2.866502686275	1.60846816326332	2.46743333824799	0.036423467404652	0.400539240034182	-4.15310827882003	Tsr2
ENSMUSG00000030647.8	1.98969644937282	8.27312184256511	2.46707731811445	0.0364445008715322	0.400552610992609	-4.15367045949582	Ndufc2
ENSMUSG00000020263.14	2.48229852461812	4.20984459133021	2.46649059072499	0.0364791908966645	0.400715981740969	-4.15459691503376	Appl2
ENSMUSG00000028655.11	-2.46556745904443	2.61526196347479	-2.46531248776591	0.0365489455055733	0.401236068497061	-4.15645706014501	Mfsd2a
ENSMUSG00000034799.16	1.39056472600912	0.768062200129662	2.46502074845886	0.0365662397670486	0.401236068497061	-4.15691767502213	Unc13a
ENSMUSG00000033352.11	2.89392761118031	1.42606071980564	2.46449523227724	0.0365974129311807	0.401360233404788	-4.15774736845056	Map2k4
ENSMUSG00000079017.3	-4.13006433681523	4.72764782634098	-2.46355333629956	0.0366533518844759	0.401541706381065	-4.15923437846087	Ifi27l2a
ENSMUSG00000015971.5	2.15143744359619	1.78877503019885	2.46354759257162	0.0366536932650437	0.401541706381065	-4.15924344604269	Actr8
ENSMUSG00000026470.14	1.84840046859713	2.34144572018409	2.46248217707796	0.0367170716320357	0.402018121249569	-4.16092535133119	Stx6
ENSMUSG00000003824.12	2.70592153163278	1.54522396956297	2.46154052445287	0.0367731789097187	0.402414451609764	-4.16241178286421	Syce2
ENSMUSG00000059534.8	4.36544586791107	7.65118424013279	2.46017302049731	0.036854812674699	0.403089542089295	-4.1645702729877	Uqcr10
ENSMUSG00000026027.13	2.32010768256185	1.01302504475144	2.45968711517016	0.0368838626043478	0.403189091919458	-4.16533718723364	Stradb
ENSMUSG00000020009.13	-2.88423101268828	2.27777370884316	-2.45817527746473	0.036974394517414	0.403960249722147	-4.16772319494627	Ifngr1
ENSMUSG00000020340.16	-2.6986735837044	1.95738610402937	-2.45680437047558	0.0370566791711436	0.404238678616652	-4.16988657806624	Cyfip2
ENSMUSG00000021290.6	2.88924063839082	5.7584804832409	2.45631574310884	0.0370860518003329	0.404238678616652	-4.17065761743436	Atp5mpl
ENSMUSG00000073155.12	2.41490534307046	3.60985634164322	2.45608120710247	0.0371001586155328	0.404238678616652	-4.17102769937674	1810058I24Rik
ENSMUSG00000051650.11	1.24904748292495	0.683556859560328	2.45559036320335	0.0371296991299581	0.404238678616652	-4.17180219920387	B3gnt2
ENSMUSG00000036737.12	2.13996586265211	0.907717999297732	2.4553949624321	0.0371414654956871	0.404238678616652	-4.17211051396266	Oxsr1
ENSMUSG00000033219.8	-0.216551093748753	0.118393544835086	-2.45501268948421	0.0371644954386392	0.404238678616652	-4.17271367499428	Gm9758
ENSMUSG00000042489.15	1.45964201220194	0.661503095293665	2.45463494191439	0.0371872667656018	0.404238678616652	-4.17330968070011	Clspn
ENSMUSG00000041073.10	-2.72936612721889	1.74555761313846	-2.45421468890014	0.0372126167802754	0.404238678616652	-4.17397273339216	Nacad
ENSMUSG00000043298.8	1.76608746589434	0.891922785530197	2.45412147456522	0.0372182418860829	0.404238678616652	-4.174119799461	Smco3
ENSMUSG00000020745.15	-2.50108955124794	3.35970826080555	-2.45371878126767	0.0372425525510903	0.404238678616652	-4.17475512600433	Pafah1b1
ENSMUSG00000025076.11	2.1624820904846	0.952304586008548	2.45362686833132	0.0372481035743936	0.404238678616652	-4.17490013404177	Casp7
ENSMUSG00000053113.3	-1.44464081794927	0.714284909496073	-2.45331999750223	0.0372666428299569	0.404238678616652	-4.17538426768054	Socs3
ENSMUSG00000005958.15	1.43187509128425	0.695953838912715	2.45320369847361	0.0372736713132125	0.404238678616652	-4.17556774382371	Ephb3
ENSMUSG00000026181.13	1.66395090905553	0.757935894987591	2.45252769805963	0.0373145513414563	0.404238678616652	-4.17663419007702	Ppm1f
ENSMUSG00000034063.8	-0.280907138420705	0.140453569210353	-2.45227834693147	0.0373296417504715	0.404238678616652	-4.17702754980841	4930590J08Rik
ENSMUSG00000043162.7	2.54412640030757	1.77551788725398	2.45156998100803	0.0373725444077889	0.404238678616652	-4.17814498483415	Pyurf
ENSMUSG00000040111.17	-1.5454131413669	0.90133916511799	-2.45155028374163	0.0373737380894617	0.404238678616652	-4.17817605617312	Gramd1b
ENSMUSG00000027469.16	2.35143126560776	1.27792943838079	2.45098304951169	0.0374081296141504	0.404238678616652	-4.17907081888618	Tpx2
ENSMUSG00000039428.11	-2.98324576169554	2.28749965411802	-2.45076629291905	0.0374212799552015	0.404238678616652	-4.17941272456592	Tmem135
ENSMUSG00000052837.6	-2.46014534241854	4.82265380171275	-2.45066961823922	0.0374271465712629	0.404238678616652	-4.17956521484599	Junb
ENSMUSG00000036275.13	1.96475706539708	5.05197432453939	2.45039123785343	0.0374440449661592	0.404238678616652	-4.18000431396728	9530068E07Rik
ENSMUSG00000041836.10	-2.87792669231915	1.78261433543697	-2.44998067749087	0.0374689809276444	0.404238678616652	-4.18065189015776	Ptpre
ENSMUSG00000028648.13	3.17554424140538	6.52114512453694	2.44959619950878	0.0374923477765105	0.404238678616652	-4.18125831039037	Ndufs5
ENSMUSG00000109564.1	-0.300192525804404	0.148489896768399	-2.44957554658037	0.0374936033807399	0.404238678616652	-4.18129088490168	Muc16
ENSMUSG00000030016.14	1.96344316035955	2.49669482173956	2.4492598814034	0.0375127996163573	0.404238678616652	-4.18178875725475	Zfp638
ENSMUSG00000030421.9	1.88596583479582	0.829263640767372	2.44881506803294	0.037539866274785	0.404238678616652	-4.18249030624565	Uri1
ENSMUSG00000001280.13	-1.60038193239753	1.03388631011943	-2.44881488709204	0.0375398772889104	0.404238678616652	-4.182490591617	Sp1
ENSMUSG00000023004.8	1.88854004057069	6.96156232225963	2.44840526861309	0.0375648196126029	0.404256222820256	-4.18313661337977	Tuba1b
ENSMUSG00000033933.13	2.06455269863369	1.84490916490287	2.44813135065256	0.0375815081475985	0.404256222820256	-4.18356860772321	Vhl
ENSMUSG00000024613.16	1.37429670623647	0.772667751628466	2.44756805375128	0.0376158504526616	0.404410409228296	-4.18445695460001	Tcof1
ENSMUSG00000024431.15	-2.08688031961357	2.0513843345748	-2.44661018628023	0.0376743203522626	0.404823691100442	-4.18596748056711	Nr3c1
ENSMUSG00000031516.11	2.69264362734866	4.13487525608385	2.44572743220391	0.0377282855458366	0.404966706063369	-4.18735946788416	Dctn6
ENSMUSG00000026473.16	1.77351967768068	8.49224000193522	2.44518588358335	0.0377614300966221	0.404966706063369	-4.18821337746425	Glul
ENSMUSG00000024319.18	-1.6934562342075	2.14143194063316	-2.44491239042674	0.0377781798201863	0.404966706063369	-4.18864460729269	Vps52
ENSMUSG00000039159.16	-1.1080354006841	1.79888327238351	-2.44491079288266	0.0377782776814289	0.404966706063369	-4.18864712619365	Ube2h
ENSMUSG00000035352.3	-5.72910173082089	4.15507474424043	-2.4447552080719	0.0377878096000155	0.404966706063369	-4.188892440627	Ccl12
ENSMUSG00000019978.16	-3.1900414048442	2.40228234968679	-2.44361681246917	0.0378576266081584	0.405441537701821	-4.19068729763199	Epb41l2
ENSMUSG00000079427.10	1.9164192263965	2.15567045473477	2.44327153887928	0.0378788274359722	0.405441537701821	-4.1912316472048	Mthfsl
ENSMUSG00000021973.9	2.97717433998629	2.00704310288821	2.44305230973859	0.0378922949098921	0.405441537701821	-4.19157727159185	Micu2
ENSMUSG00000049323.8	-0.172471497973684	0.0862357489868419	-2.44231025242089	0.0379379157407691	0.405478936104955	-4.19274711889186	Smcr8
ENSMUSG00000096201.1	-1.0040600715585	0.570262802503928	-2.44197820139225	0.0379583476071762	0.405478936104955	-4.19327057524622	Gm10715
ENSMUSG00000024097.11	2.49931501508427	6.34884502656503	2.44192896296313	0.0379613782963221	0.405478936104955	-4.19334819533256	Srsf7
ENSMUSG00000034647.15	-1.528751293196	1.52821886284691	-2.44131997960876	0.0379988819830103	0.405478936104955	-4.19430818261925	Ankrd12
ENSMUSG00000033730.4	-0.279860036040143	0.152315693632238	-2.4412107587274	0.0380056121616501	0.405478936104955	-4.19448035161881	Egr3
ENSMUSG00000030004.6	3.05676003988963	1.76293006526577	2.44085587799571	0.0380274880869187	0.405478936104955	-4.19503975453442	Nat8
ENSMUSG00000040952.16	2.89824136155455	4.99578526325886	2.44034585934536	0.0380589491941645	0.405478936104955	-4.19584367920375	Rps19
ENSMUSG00000027806.9	1.55060567889268	0.820843686358983	2.44018610894332	0.0380688089292559	0.405478936104955	-4.19609548236319	Tsc22d2
ENSMUSG00000022604.18	-2.60648036617044	1.86492692276188	-2.43923336326784	0.038127664994161	0.405478936104955	-4.19759716938696	Cep97
ENSMUSG00000003039.9	2.15524189425185	3.34145604380222	2.4389130587963	0.038147472258841	0.405478936104955	-4.1981020006281	Fam32a
ENSMUSG00000020921.6	3.11201449438126	1.81279559840797	2.43840433449308	0.0381789522987986	0.405478936104955	-4.19890377684481	Tmem101
ENSMUSG00000024045.6	-1.6726449820624	1.85082071178022	-2.43826573290567	0.0381875335065005	0.405478936104955	-4.19912221529649	Akap8
ENSMUSG00000019763.11	-2.48338184612453	1.85646739933226	-2.43823339374448	0.0381895359903269	0.405478936104955	-4.19917318205896	Rmnd1
ENSMUSG00000021876.15	-3.98745630747094	2.72388931620181	-2.43715700894382	0.0382562469820854	0.405478936104955	-4.20086950696771	Rnase4
ENSMUSG00000021431.15	-1.56900527235156	1.61765646559993	-2.43681171876817	0.0382776716185032	0.405478936104955	-4.20141363877775	Snrnp48
ENSMUSG00000020591.11	2.00125272677328	7.11934316018757	2.43614715821213	0.0383189401072516	0.405478936104955	-4.20246086157863	Ntsr2
ENSMUSG00000028878.11	-4.08218252208115	3.10218171646089	-2.43606518960836	0.0383240333428057	0.405478936104955	-4.20259002534358	Fam76a
ENSMUSG00000029119.9	-1.99204599886269	1.31926487641652	-2.43584823115575	0.038337517624159	0.405478936104955	-4.20293189863702	Man2b2
ENSMUSG00000033998.9	3.06489669170326	3.42660271929974	2.43580819358224	0.0383400065345002	0.405478936104955	-4.20299498746086	Kcnk1
ENSMUSG00000031148.14	-2.90836785252113	1.91565084607651	-2.43570843445777	0.0383462086983909	0.405478936104955	-4.20315218117603	Gpkow
ENSMUSG00000032527.13	-3.13280241933128	2.24151158062286	-2.43559305192218	0.0383533834399015	0.405478936104955	-4.20333399183679	Pccb
ENSMUSG00000070808.4	1.11810090848454	0.587361288845804	2.4345703134699	0.0384170381551791	0.405478936104955	-4.20494547757058	Bicra
ENSMUSG00000026342.10	-2.81261654948396	1.66188283230949	-2.43405928511134	0.0384488837725553	0.405478936104955	-4.20575063983976	Slc35f5
ENSMUSG00000040177.10	1.41778812656449	0.675644662615875	2.43371179737815	0.0384705531118308	0.405478936104955	-4.20629811539607	2310057M21Rik
ENSMUSG00000028938.9	-0.298247638604025	0.149123819302012	-2.4335364135969	0.0384814946720068	0.405478936104955	-4.20657443179665	Galntl5
ENSMUSG00000032485.14	1.82118398477699	2.74442981344047	2.4333232676488	0.0384947962559097	0.405478936104955	-4.20691023771816	Scap
ENSMUSG00000071862.3	-1.90462668308583	1.51129876157691	-2.43319211980651	0.0385029829458119	0.405478936104955	-4.20711685523147	Lrrtm2
ENSMUSG00000032202.11	-0.115944776290805	0.0579723881454023	-2.43306846386318	0.0385107035568009	0.405478936104955	-4.20731166783934	Rab27a
ENSMUSG00000030671.9	2.10293454553553	0.909124812017738	2.43289461416187	0.0385215606884985	0.405478936104955	-4.20758555485294	Pde3b
ENSMUSG00000031563.8	0.84099618146266	0.455124719024769	2.43245646731353	0.0385489370532607	0.405478936104955	-4.20827580700493	Wwc2
ENSMUSG00000041859.10	1.66647837838614	1.09689552495476	2.43212008869458	0.0385699678854717	0.405478936104955	-4.20880571995756	Mcm3
ENSMUSG00000029171.12	-1.77835556104506	0.981733041237469	-2.43203040722741	0.0385755768202799	0.405478936104955	-4.2089469972266	Pgm2
ENSMUSG00000048174.2	3.20582452111161	1.3337618736617	2.43195950164343	0.0385800120336472	0.405478936104955	-4.20905869578011	Tmem81
ENSMUSG00000051504.18	-2.16084160006881	1.92361394409909	-2.43185074862556	0.0385868156291516	0.405478936104955	-4.20923001483025	Siglech
ENSMUSG00000020085.15	-1.13198928233025	0.60884969957408	-2.43167304208506	0.0385979355366086	0.405478936104955	-4.20950995378326	Aifm2
ENSMUSG00000029695.13	0.304413272687274	0.137784713267752	2.43105684344408	0.0386365186518252	0.405673410384774	-4.2104806166172	Aass
ENSMUSG00000031216.13	-0.224426329231068	0.11263636463869	-2.43027517846707	0.0386855177460376	0.405976991008781	-4.21171186792774	Stard8
ENSMUSG00000074220.10	2.39251016779521	1.31480936382726	2.42988529232441	0.0387099811296165	0.406022905340845	-4.21232597727545	Zfp382
ENSMUSG00000038508.7	-0.483137017337166	0.273499528921518	-2.42918302851073	0.0387540835558868	0.406274656032979	-4.21343206928576	Gdf15
ENSMUSG00000024325.8	1.4444310131808	0.692623655016172	2.42869398640988	0.0387848251705649	0.406386151553892	-4.21420229622424	Ring1
ENSMUSG00000028782.14	-1.01775065976869	0.948925378648731	-2.42803357800675	0.0388263776131335	0.406610748350598	-4.215242377209	Adgrb2
ENSMUSG00000021413.9	-1.86928769621904	2.43864592272974	-2.42667509696668	0.0389119919168278	0.407296313113891	-4.21738170165065	Prpf4b
ENSMUSG00000035048.13	1.8034562388052	3.90868911907507	2.42579173845288	0.0389677639674754	0.407668967552077	-4.21877269484122	Anapc13
ENSMUSG00000005054.7	4.11469450081192	5.65926705902494	2.42492009377023	0.0390228745595851	0.407966295548232	-4.22014515567368	Cstb
ENSMUSG00000022946.10	-3.34627860996455	2.36324984704357	-2.42470393680968	0.0390365533143816	0.407966295548232	-4.22048549536741	Dop1b
ENSMUSG00000002325.15	-3.1270678037486	2.24766716713193	-2.42408573990549	0.0390757001802258	0.408164367980735	-4.22145881855931	Irf9
ENSMUSG00000009079.16	2.00646685771411	2.97916010126542	2.42313404116914	0.0391360423075542	0.408496464970322	-4.22295713997592	Ewsr1
ENSMUSG00000020832.14	1.90850452521829	1.02317659634068	2.42294696482708	0.0391479147361723	0.408496464970322	-4.22325165427199	Eral1
ENSMUSG00000001507.16	-0.171795214013223	0.0886632621996087	-2.42260476666498	0.0391696409524082	0.408512271893744	-4.22379036647635	Itga3
ENSMUSG00000023829.9	-0.303724037233703	0.151862018616852	-2.4222115150088	0.0391946234038209	0.408562005280056	-4.22440943405838	Slc22a1
ENSMUSG00000026254.17	-1.43843439006806	1.50073510788295	-2.42149956384301	0.0392398925711437	0.408668565360269	-4.22553016198193	Eif4e2
ENSMUSG00000026335.16	0.943054502757113	1.05380374757941	2.42141482303178	0.03924528425511	0.408668565360269	-4.22566355403745	Pam
ENSMUSG00000040860.16	1.3571960770401	0.647534753792376	2.41882482439476	0.0394104310148387	0.410147163152898	-4.22974011852942	Crocc
ENSMUSG00000021022.9	-1.95760417258896	1.43684294143263	-2.41855209202481	0.0394278615676865	0.410147163152898	-4.23016934429727	Ppp2r3c
ENSMUSG00000047632.11	2.37995064328998	1.05545451352792	2.41800835313049	0.0394626352981301	0.410297728727266	-4.23102505394883	Fgfbp3
ENSMUSG00000053646.13	-2.64639571706407	2.78479501945451	-2.41721024540512	0.039513732024783	0.410428419497029	-4.23228101460451	Plxnb1
ENSMUSG00000074865.11	2.0613551027191	0.904228426872912	2.41717769227365	0.0395158175510201	0.410428419497029	-4.23233224101907	Zfp934
ENSMUSG00000027108.15	-1.91411301522775	1.29356173576879	-2.41574958500706	0.0396074176830789	0.41098975272947	-4.2345794244502	Ola1
ENSMUSG00000014606.14	-2.08480980360465	2.73649141167319	-2.41570111513049	0.0396105302947263	0.41098975272947	-4.23465568954728	Slc25a11
ENSMUSG00000029851.5	-0.134189015920557	0.0688291965280421	-2.41490481133976	0.0396617017878191	0.41130955183961	-4.23590859720347	Tcaf2
ENSMUSG00000050587.14	1.78695198624893	1.64224707705599	2.4140781943438	0.0397148909011595	0.411445110074299	-4.23720912122561	Lrrc4c
ENSMUSG00000062382.9	1.76262166518582	3.26950557068837	2.41406894693003	0.0397154863326221	0.411445110074299	-4.23722366981236	Ftl1-ps1
ENSMUSG00000075402.1	-0.142062238545668	0.0710311192728339	-2.41281459696558	0.0397963350894559	0.412071477883239	-4.23919699539636	Krt76
ENSMUSG00000019873.8	-2.9030391244175	3.14342791949119	-2.41204685764374	0.0398459003437565	0.412373444827448	-4.240404700648	Reep3
ENSMUSG00000073412.6	-4.31176788830085	2.72035418782875	-2.41133362268975	0.039892001878341	0.412523045879993	-4.24152660457142	Lst1
ENSMUSG00000019301.5	-0.259791412243911	0.129895706121955	-2.41051063945243	0.0399452632451281	0.412523045879993	-4.24282106555131	Hsd17b1
ENSMUSG00000017737.2	-0.327118623832892	0.165542638292199	-2.41043369745256	0.0399502463522747	0.412523045879993	-4.24294208264938	Mmp9
ENSMUSG00000034120.18	2.33017690170203	4.31488721547593	2.41029671552801	0.0399591194447629	0.412523045879993	-4.24315753092771	Srsf2
ENSMUSG00000032051.9	2.28223588640582	1.99881388443815	2.41024600573722	0.0399624047018121	0.412523045879993	-4.24323728787292	Fdx1
ENSMUSG00000028514.15	-2.03241632424365	1.91870478974106	-2.40872872937348	0.0400608266483593	0.412923856430382	-4.24562353647199	Usp24
ENSMUSG00000054920.12	-1.72526770651582	1.16558123160384	-2.40867155516583	0.0400645401118373	0.412923856430382	-4.24571345005529	Klhl5
ENSMUSG00000028672.13	2.72596136874816	5.80330322365922	2.40863999951792	0.0400665897972139	0.412923856430382	-4.24576307508666	Hmgcl
ENSMUSG00000025199.16	-2.55688336341262	2.40809307582017	-2.4083881699467	0.0400829510348511	0.412923856430382	-4.24615910296503	Chuk
ENSMUSG00000026523.14	-0.228005608807666	0.118441430070875	-2.40733899438997	0.0401511870420689	0.413416093985887	-4.24780895797537	Wdr64
ENSMUSG00000026288.14	-1.14077605290955	0.838029553093023	-2.40590090559497	0.0402449050053967	0.413973681585915	-4.25007017513427	Inpp5d
ENSMUSG00000029561.17	-3.08571467307101	1.96069182137963	-2.40562198044481	0.0402631073107155	0.413973681585915	-4.2505087218269	Oasl2
ENSMUSG00000071816.5	-0.294459061980124	0.147229530990062	-2.40556564050543	0.0402667849791168	0.413973681585915	-4.25059730250175	Ssxb5
ENSMUSG00000025809.15	-2.32161243878188	2.74820406346785	-2.40475833593512	0.0403195196508257	0.414305099736903	-4.25186654818676	Itgb1
ENSMUSG00000038564.11	1.75485400723801	1.06883715732375	2.4041745017004	0.0403576996398404	0.414486699756328	-4.2527844045815	Ift172
ENSMUSG00000028251.5	2.49464699428119	1.10023103821797	2.40315078834673	0.040424732515361	0.414799098005173	-4.25439370377468	Tstd3
ENSMUSG00000032515.8	-0.696785265555444	0.363175165490066	-2.40284521099092	0.0404447632232891	0.414799098005173	-4.25487405337277	Csrnp1
ENSMUSG00000051180.7	-0.155377705119489	0.0807195346830556	-2.40211445766924	0.0404927044329029	0.414799098005173	-4.25602270875498	Olfr522
ENSMUSG00000072969.2	1.89581735591123	0.796126783015639	2.40206944465833	0.0404956593682281	0.414799098005173	-4.25609346162279	Armcx5
ENSMUSG00000020872.4	-0.147634997449048	0.073817498724524	-2.40196854673246	0.040502283718169	0.414799098005173	-4.25625205526799	Tac4
ENSMUSG00000062234.14	1.91275290230671	1.66722109729146	2.40183197816519	0.0405112517050371	0.414799098005173	-4.25646671487093	Gak
ENSMUSG00000020271.17	-2.05832358083413	2.12894839509531	-2.40107656469156	0.0405608928061293	0.415045468790745	-4.25765403916472	Fbxw11
ENSMUSG00000026854.16	1.52655187173138	0.709182914737092	2.40075725643825	0.0405818939640824	0.415045468790745	-4.25815589242492	Usp20
ENSMUSG00000022255.16	-2.62581218741789	3.17402134924099	-2.40052893824515	0.0405969172669356	0.415045468790745	-4.25851473001474	Mtdh
ENSMUSG00000041453.12	2.5529143755483	4.82046624791539	2.39964227545206	0.0406553120344173	0.415248365403325	-4.25990819851217	Rpl21
ENSMUSG00000016253.12	-3.01520650111934	2.51524751681897	-2.39953030120614	0.0406626924923497	0.415248365403325	-4.26008416907054	Nelfcd
ENSMUSG00000024378.9	-2.74451487019843	1.39510637418504	-2.39929210157385	0.0406783971649803	0.415248365403325	-4.26045850115572	Stard4
ENSMUSG00000049565.16	-0.157889658523976	0.0836836470674391	-2.39888867851334	0.040705008902243	0.415310267507388	-4.26109246701498	Aknad1
ENSMUSG00000006134.4	1.93487349132875	1.49140963273761	2.39853360830683	0.0407284453809822	0.415339726559239	-4.26165043153825	Crkl
ENSMUSG00000032905.5	1.94996795907013	1.95165626715005	2.3975598800547	0.0407927854106235	0.41575956445797	-4.26318048875265	Atg12
ENSMUSG00000014599.10	-2.6549444798707	2.13120746918022	-2.39691093955357	0.0408357209116149	0.41575956445797	-4.26420012980494	Csf1
ENSMUSG00000018800.14	-0.763684159698306	0.666655130172791	-2.39681063904478	0.0408423610497348	0.41575956445797	-4.26435772133309	Abca5
ENSMUSG00000048874.15	-1.88526291612157	1.16403276971123	-2.39662223997274	0.0408548364308222	0.41575956445797	-4.26465372943072	Phf3
ENSMUSG00000025196.4	-0.21898321964196	0.10949160982098	-2.3961284945148	0.0408875491782951	0.41575956445797	-4.26542946974924	Cpn1
ENSMUSG00000043456.17	-1.90883202715261	2.86794235508801	-2.39604574039776	0.0408930345409878	0.41575956445797	-4.26555948463094	Zfp536
ENSMUSG00000034730.17	-2.40155663256947	1.47113608476497	-2.39564932068443	0.0409193214033976	0.415817659228493	-4.26618228742313	Adgrb1
ENSMUSG00000022957.20	-1.31623633821047	0.994891582441535	-2.39458223676517	0.0409901640033338	0.416121739932389	-4.26785865388344	Itsn1
ENSMUSG00000024241.7	-1.59341739745747	0.98927895332622	-2.39457837278783	0.040990420750316	0.416121739932389	-4.2678647238556	Sos1
ENSMUSG00000052560.15	1.07771249895226	0.520371676216927	2.39302195389055	0.0410939691912746	0.41681356412242	-4.27030957240203	Cpne8
ENSMUSG00000064254.6	-2.59117611063198	2.97963609971762	-2.39274452339519	0.0411124539191849	0.41681356412242	-4.27074533331652	Ethe1
ENSMUSG00000049313.8	-2.76218935336927	2.12544635033612	-2.39241634648072	0.0411343304706453	0.41681356412242	-4.27126078945792	Sorl1
ENSMUSG00000013236.17	-2.43791176843867	2.37128451559871	-2.39231546249492	0.041141057808442	0.41681356412242	-4.27141924176279	Ptprs
ENSMUSG00000074582.10	-0.54595914461063	0.374673048230471	-2.39157759510068	0.0411902949580225	0.417012631484486	-4.27257812649471	Arfgef2
ENSMUSG00000037640.15	-2.71086737343347	1.97614028872278	-2.39136139384756	0.0412047329458638	0.417012631484486	-4.27291767648729	Zfp60
ENSMUSG00000037266.18	1.69946017556898	7.65470534295335	2.39089512091465	0.0412358879290213	0.417012631484486	-4.27364995109672	Rsrp1
ENSMUSG00000028284.13	-2.38580534609543	2.39095482040026	-2.3907852253883	0.041243234233994	0.417012631484486	-4.27382253641939	Map3k7
[truncated: 18,213 more rows]
