# Supplementary material for: Glia-derived VCAM1 promotes glioma progression
Source: Front Oncol. 2026 Apr 24;16:1802953. doi: 10.3389/fonc.2026.1802953 (PMC13152763; doi:10.3389/fonc.2026.1802953)
Supplement: Supplementary file 3 [file DataSheet3.csv]

	ONTOLOGY	ID	Description	GeneRatio	BgRatio	pvalue	p.adjust	qvalue	geneID	Count
GO:0048002	BP	GO:0048002	antigen processing and presentation of peptide antigen	16/293	79/28943	9.82E-17	3.90E-13	2.74E-13	H2-T23/Tapbp/Cd74/Ctss/Tap2/H2-Eb1/B2m/Calr/H2-Ab1/Trem2/H2-K1/H2-D1/H2-Aa/H2-Q7/H2-Q9/Fcer1g	16
GO:0019882	BP	GO:0019882	antigen processing and presentation	18/293	128/28943	1.03E-15	2.05E-12	1.44E-12	H2-T23/Tapbp/Cd74/Ctss/Tap2/H2-Eb1/B2m/Calr/H2-Ab1/Trem2/H2-K1/Psmb8/Psme1/H2-D1/H2-Aa/H2-Q7/H2-Q9/Fcer1g	18
GO:0019884	BP	GO:0019884	antigen processing and presentation of exogenous antigen	11/293	40/28943	1.69E-13	2.24E-10	1.57E-10	Tapbp/Cd74/Ctss/Tap2/H2-Eb1/B2m/H2-Ab1/H2-K1/Psme1/H2-Aa/Fcer1g	11
GO:0002478	BP	GO:0002478	antigen processing and presentation of exogenous peptide antigen	10/293	33/28943	7.31E-13	7.26E-10	5.10E-10	Tapbp/Cd74/Ctss/Tap2/H2-Eb1/B2m/H2-Ab1/H2-K1/H2-Aa/Fcer1g	10
GO:0002495	BP	GO:0002495	antigen processing and presentation of peptide antigen via MHC class II	8/293	24/28943	6.41E-11	5.09E-08	3.58E-08	Cd74/Ctss/H2-Eb1/B2m/H2-Ab1/Trem2/H2-Aa/Fcer1g	8
GO:0002504	BP	GO:0002504	antigen processing and presentation of peptide or polysaccharide antigen via MHC class II	8/293	26/28943	1.34E-10	8.86E-08	6.23E-08	Cd74/Ctss/H2-Eb1/B2m/H2-Ab1/Trem2/H2-Aa/Fcer1g	8
GO:0002474	BP	GO:0002474	antigen processing and presentation of peptide antigen via MHC class I	10/293	56/28943	2.29E-10	1.30E-07	9.14E-08	H2-T23/Tapbp/Tap2/B2m/Calr/H2-K1/H2-D1/H2-Q7/H2-Q9/Fcer1g	10
GO:0019886	BP	GO:0019886	antigen processing and presentation of exogenous peptide antigen via MHC class II	7/293	20/28943	7.02E-10	3.49E-07	2.45E-07	Cd74/Ctss/H2-Eb1/B2m/H2-Ab1/H2-Aa/Fcer1g	7
GO:0010001	BP	GO:0010001	glial cell differentiation	17/293	261/28943	1.69E-09	7.47E-07	5.25E-07	Stat3/Rtn4/Itgam/Kcnj10/Wdr1/Trem2/Zfp365/Myrf/Pals1/Cntn2/App/Lrp1/C1qa/Ptn/Csf1r/Ptprz1/Plpp3	17
GO:0002396	BP	GO:0002396	MHC protein complex assembly	6/293	15/28943	4.74E-09	1.71E-06	1.20E-06	Tapbp/H2-Eb1/B2m/Calr/H2-Ab1/H2-Aa	6
GO:0002501	BP	GO:0002501	peptide antigen assembly with MHC protein complex	6/293	15/28943	4.74E-09	1.71E-06	1.20E-06	Tapbp/H2-Eb1/B2m/Calr/H2-Ab1/H2-Aa	6
GO:0042063	BP	GO:0042063	gliogenesis	19/293	363/28943	6.88E-09	2.04E-06	1.43E-06	Stat3/Rtn4/Itgam/Gjc2/Kcnj10/Wdr1/Trem2/Zfp365/Myrf/Pals1/Cntn2/App/Lrp1/C1qa/Ptn/Csf1r/Ptprz1/Plpp3/Zcchc24	19
GO:0002483	BP	GO:0002483	antigen processing and presentation of endogenous peptide antigen	8/293	41/28943	7.17E-09	2.04E-06	1.43E-06	H2-T23/Tapbp/Tap2/B2m/H2-K1/H2-D1/H2-Q7/H2-Q9	8
GO:0019885	BP	GO:0019885	antigen processing and presentation of endogenous peptide antigen via MHC class I	8/293	41/28943	7.17E-09	2.04E-06	1.43E-06	H2-T23/Tapbp/Tap2/B2m/H2-K1/H2-D1/H2-Q7/H2-Q9	8
GO:0045637	BP	GO:0045637	regulation of myeloid cell differentiation	15/293	226/28943	1.21E-08	3.21E-06	2.26E-06	Cd74/C1qc/Stat3/Stat1/B2m/Ppp3ca/Itgam/Zfp36/Trem2/Nfkbia/Rassf2/Csf1r/Hspa9/Zbtb7a/Cnot4	15
GO:0019883	BP	GO:0019883	antigen processing and presentation of endogenous antigen	8/293	44/28943	1.30E-08	3.22E-06	2.26E-06	H2-T23/Tapbp/Tap2/B2m/H2-K1/H2-D1/H2-Q7/H2-Q9	8
GO:1903706	BP	GO:1903706	regulation of hemopoiesis	20/293	435/28943	2.41E-08	5.49E-06	3.86E-06	Cd74/C1qc/Stat3/Stat1/B2m/Ppp3ca/Itgam/Zfp36/Trem2/Clptm1/Nfkbia/Rassf2/Ptn/Csf1r/H2-Aa/Hspa9/Zbtb7a/Mmp14/Zfp609/Cnot4	20
GO:0098883	BP	GO:0098883	synapse pruning	5/293	10/28943	2.48E-08	5.49E-06	3.86E-06	C1qc/Itgam/Trem2/C1qb/C1qa	5
GO:2000737	BP	GO:2000737	negative regulation of stem cell differentiation	7/293	32/28943	2.75E-08	5.75E-06	4.04E-06	Stat3/Lbh/Zfp36/Hnrnpu/Nelfb/Hspa9/Nfe2l2	7
GO:0060560	BP	GO:0060560	developmental growth involved in morphogenesis	16/293	278/28943	2.94E-08	5.85E-06	4.11E-06	Dip2b/Rtn4/Rab21/Clasp2/Mapt/Picalm/Zeb2/Ddr1/Hsp90ab1/Impact/App/Lrp1/Csf1r/Ppp2r3a/Spg20/Ist1	16
GO:0030099	BP	GO:0030099	myeloid cell differentiation	20/293	445/28943	3.50E-08	6.63E-06	4.66E-06	Cd74/C1qc/Stat3/Stat1/B2m/Ppp3ca/Itgam/Zfp36/Wdr1/Trem2/Nfkbia/Rassf2/App/Csf1r/Hspa9/Zbtb7a/Fcer1g/Dnase2a/Snx10/Cnot4	20
GO:0150146	BP	GO:0150146	cell junction disassembly	6/293	21/28943	4.88E-08	8.83E-06	6.20E-06	C1qc/Itgam/Trem2/C1qb/C1qa/Dusp3	6
GO:0002428	BP	GO:0002428	antigen processing and presentation of peptide antigen via MHC class Ib	7/293	35/28943	5.35E-08	9.25E-06	6.50E-06	H2-T23/Tap2/B2m/H2-K1/H2-D1/H2-Q7/H2-Q9	7
GO:0050767	BP	GO:0050767	regulation of neurogenesis	20/293	463/28943	6.68E-08	1.11E-05	7.78E-06	Dip2b/Rtn4/Ptprd/B2m/Ppp3ca/Rab21/Gjc2/Mapt/Picalm/Sox2/Zeb2/Trem2/Zfp365/Lrp1/Ptn/Ptprz1/Spg20/Zcchc24/Ctnna1/Ist1	20
GO:0002475	BP	GO:0002475	antigen processing and presentation via MHC class Ib	7/293	39/28943	1.18E-07	1.87E-05	1.31E-05	H2-T23/Tap2/B2m/H2-K1/H2-D1/H2-Q7/H2-Q9	7
GO:0048545	BP	GO:0048545	response to steroid hormone	14/293	232/28943	1.22E-07	1.87E-05	1.31E-05	Lbh/Acsbg1/Calr/Zfp36/Klf9/Atp1a1/Hnrnpu/Ncoa2/Paqr8/Atp1a2/Zbtb7a/Tmf1/Por/Lcat	14
GO:0002460	BP	GO:0002460	adaptive immune response based on somatic recombination of immune receptors built from immunoglobulin superfamily domains	20/293	486/28943	1.46E-07	2.08E-05	1.46E-05	H2-T23/Cd74/C1qc/Stat3/Ctsc/C4b/Tap2/H2-Eb1/B2m/H2-Ab1/Kdelr1/Trem2/H2-K1/C1qb/H2-D1/C1qa/H2-Aa/H2-Q7/H2-Q9/Fcer1g	20
GO:0048588	BP	GO:0048588	developmental cell growth	15/293	273/28943	1.47E-07	2.08E-05	1.46E-05	Dip2b/Rtn4/Rab21/Clasp2/Mapt/Picalm/Zeb2/Ddr1/Hsp90ab1/Impact/App/Lrp1/Csf1r/Spg20/Ist1	15
GO:0018108	BP	GO:0018108	peptidyl-tyrosine phosphorylation	16/293	320/28943	2.03E-07	2.69E-05	1.89E-05	Cd74/Cadm4/Srcin1/Sh3bp5/Tgfa/Osbp/Trem2/Ddr1/Aatk/Vegfb/App/Csf1r/Parp9/Ptprz1/Plpp3/Mvp	16
GO:0034504	BP	GO:0034504	protein localization to nucleus	16/293	320/28943	2.03E-07	2.69E-05	1.89E-05	Otud7b/Stat3/Apod/Ppp3ca/Calr/Sqstm1/Hnrnpu/Nfkbia/Hsp90ab1/Stk4/App/Nup88/Zbtb7a/Parp9/Ipo5/Ctnna1	16
GO:0018212	BP	GO:0018212	peptidyl-tyrosine modification	16/293	322/28943	2.21E-07	2.83E-05	1.99E-05	Cd74/Cadm4/Srcin1/Sh3bp5/Tgfa/Osbp/Trem2/Ddr1/Aatk/Vegfb/App/Csf1r/Parp9/Ptprz1/Plpp3/Mvp	16
GO:0032103	BP	GO:0032103	positive regulation of response to external stimulus	19/293	459/28943	2.75E-07	3.42E-05	2.40E-05	Cd74/Ctsc/Ctss/Ly86/Calr/Trem2/Nfkbia/Vegfb/App/Lrp1/Pum1/Ptn/Zbp1/Csf1r/Parp9/Wnk1/Fcer1g/Ankrd17/Adam10	19
GO:0021782	BP	GO:0021782	glial cell development	10/293	122/28943	4.93E-07	5.94E-05	4.17E-05	Itgam/Kcnj10/Trem2/Myrf/Pals1/Cntn2/App/Lrp1/C1qa/Csf1r	10
GO:0002449	BP	GO:0002449	lymphocyte mediated immunity	19/293	483/28943	5.95E-07	6.78E-05	4.76E-05	H2-T23/Cd74/C1qc/Ctsc/C4b/Tap2/H2-Eb1/B2m/H2-Ab1/Kdelr1/Trem2/H2-K1/C1qb/H2-D1/C1qa/H2-Aa/H2-Q7/H2-Q9/Fcer1g	19
GO:0061900	BP	GO:0061900	glial cell activation	7/293	49/28943	6.06E-07	6.78E-05	4.76E-05	Ctsc/Itgam/Nampt/Trem2/App/Lrp1/C1qa	7
GO:0001913	BP	GO:0001913	T cell mediated cytotoxicity	8/293	71/28943	6.14E-07	6.78E-05	4.76E-05	H2-T23/Ctsc/Tap2/B2m/H2-K1/H2-D1/H2-Q7/H2-Q9	8
GO:0050730	BP	GO:0050730	regulation of peptidyl-tyrosine phosphorylation	14/293	268/28943	7.02E-07	7.48E-05	5.26E-05	Cd74/Cadm4/Srcin1/Sh3bp5/Tgfa/Osbp/Trem2/Vegfb/App/Csf1r/Parp9/Ptprz1/Plpp3/Mvp	14
GO:0050821	BP	GO:0050821	protein stabilization	12/293	193/28943	7.15E-07	7.48E-05	5.26E-05	Dvl3/Cd74/Rtn4/Calr/Rab21/Per3/Hsp90ab1/Stk4/Rassf2/Usp19/Gnaq/Plpp3	12
GO:0002687	BP	GO:0002687	positive regulation of leukocyte migration	11/293	160/28943	7.75E-07	7.80E-05	5.48E-05	Cd74/Rtn4/Calr/Trem2/Vegfb/App/Ptn/Csf1r/Mmp14/Wnk1/Adam10	11
GO:0001916	BP	GO:0001916	positive regulation of T cell mediated cytotoxicity	7/293	51/28943	8.02E-07	7.80E-05	5.48E-05	H2-T23/Tap2/B2m/H2-K1/H2-D1/H2-Q7/H2-Q9	7
GO:0007409	BP	GO:0007409	axonogenesis	19/293	493/28943	8.08E-07	7.80E-05	5.48E-05	Dip2b/Map1a/Rtn4/Rab21/Clasp2/Zdhhc17/Mapt/Picalm/Llgl1/Zeb2/Hsp90ab1/Cntn2/App/Lrp1/Csf1r/Ctnna2/Ptprz1/Spg20/Ist1	19
GO:0002821	BP	GO:0002821	positive regulation of adaptive immune response	11/293	161/28943	8.24E-07	7.80E-05	5.48E-05	H2-T23/Cd74/Tap2/B2m/H2-Ab1/Trem2/H2-K1/H2-D1/H2-Q7/H2-Q9/Fcer1g	11
GO:0050808	BP	GO:0050808	synapse organization	19/293	496/28943	8.84E-07	8.18E-05	5.74E-05	C1qc/Slc6a1/Ptprd/Srcin1/Itgam/Mapt/Picalm/Ncan/Trem2/C1qb/Zfp365/Srgn/Cntn2/App/C1qa/Ptn/Ctnna2/Sparc/Adam10	19
GO:0010563	BP	GO:0010563	negative regulation of phosphorus metabolic process	18/293	453/28943	1.03E-06	8.58E-05	6.03E-05	Stat3/Cadm4/Srcin1/Sh3bp5/Gadd45a/Mapt/Hnrnpu/Bod1l/Impact/Rassf2/Lrp1/Dnajc3/Gnaq/Mprip/Wnk1/Plpp3/Mvp/Dusp3	18
GO:0034248	BP	GO:0034248	regulation of cellular amide metabolic process	18/293	453/28943	1.03E-06	8.58E-05	6.03E-05	Tob1/Rtn4/Qki/Samd4b/Calr/Zfp36/Picalm/Hnrnpu/Impact/App/Pum1/Rpl22/Dnajc3/Eif4g3/Khdrbs1/Eif5b/Dph5/Nfe2l2	18
GO:0045936	BP	GO:0045936	negative regulation of phosphate metabolic process	18/293	453/28943	1.03E-06	8.58E-05	6.03E-05	Stat3/Cadm4/Srcin1/Sh3bp5/Gadd45a/Mapt/Hnrnpu/Bod1l/Impact/Rassf2/Lrp1/Dnajc3/Gnaq/Mprip/Wnk1/Plpp3/Mvp/Dusp3	18
GO:0030900	BP	GO:0030900	forebrain development	17/293	407/28943	1.04E-06	8.58E-05	6.03E-05	Rtn4/B2m/Ndst1/Itgam/Sox2/Zeb2/Slc1a2/Pals1/Nr2f1/Cntn2/App/Kcna1/Csf1r/Atp1a2/Gnaq/Tra2b/Pou3f3	17
GO:0002476	BP	GO:0002476	antigen processing and presentation of endogenous peptide antigen via MHC class Ib	6/293	34/28943	1.08E-06	8.58E-05	6.03E-05	H2-T23/Tap2/H2-K1/H2-D1/H2-Q7/H2-Q9	6
GO:0002484	BP	GO:0002484	antigen processing and presentation of endogenous peptide antigen via MHC class I via ER pathway	6/293	34/28943	1.08E-06	8.58E-05	6.03E-05	H2-T23/Tap2/H2-K1/H2-D1/H2-Q7/H2-Q9	6
GO:1905475	BP	GO:1905475	regulation of protein localization to membrane	12/293	201/28943	1.10E-06	8.58E-05	6.03E-05	Cltc/Itgam/Clasp2/Picalm/Trem2/Sqstm1/Lrp1/Ptn/Vps4a/Mmp14/Camk2g/Adam10	12
GO:0002699	BP	GO:0002699	positive regulation of immune effector process	15/293	320/28943	1.10E-06	8.58E-05	6.03E-05	H2-T23/Cd74/C4b/Tap2/Rtn4/B2m/Itgam/Trem2/H2-K1/Laptm5/H2-D1/H2-Q7/H2-Q9/Fcer1g/Ankrd17	15
GO:0031589	BP	GO:0031589	cell-substrate adhesion	16/293	371/28943	1.44E-06	0.000109959	7.73E-05	Apod/Calr/Srcin1/Itgam/Clasp2/Ttyh1/Ddr1/Stk4/Cntn2/Lrp1/Mertk/Ptn/Mmp14/Ptprz1/Lamc1/Dusp3	16
GO:0097242	BP	GO:0097242	amyloid-beta clearance	6/293	36/28943	1.54E-06	0.00011575	8.13E-05	Cltc/Itgam/Picalm/Trem2/App/Lrp1	6
GO:0034341	BP	GO:0034341	response to interferon-gamma	10/293	139/28943	1.64E-06	0.000120544	8.47E-05	Cd74/Stat1/H2-Eb1/H2-Ab1/H2-Aa/Ccl4/Irgm2/H2-Q7/H2-Q9/Parp9	10
GO:0001914	BP	GO:0001914	regulation of T cell mediated cytotoxicity	7/293	58/28943	1.96E-06	0.000141761	9.96E-05	H2-T23/Tap2/B2m/H2-K1/H2-D1/H2-Q7/H2-Q9	7
GO:0031345	BP	GO:0031345	negative regulation of cell projection organization	12/293	213/28943	2.02E-06	0.00014325	0.000100653	Dip2b/Rtn4/B2m/Ppp3ca/H2-K1/Zfp365/App/H2-D1/Lrp1/Itm2c/Ptprz1/Spg20	12
GO:0050900	BP	GO:0050900	leukocyte migration	16/293	385/28943	2.32E-06	0.000161834	0.000113711	Cd74/Apod/Rtn4/Calr/Itgam/Wdr1/Trem2/Vegfb/App/Ptn/Csf1r/Ccl4/Mmp14/Wnk1/Fcer1g/Adam10	16
GO:0006913	BP	GO:0006913	nucleocytoplasmic transport	15/293	347/28943	2.99E-06	0.000201238	0.000141397	Stat3/Apod/Ppp3ca/Calr/Prkaca/Sqstm1/Nfkbia/Hsp90ab1/Stk4/Ahcyl1/Nup88/Khdrbs1/Hspa9/Ipo5/Adam10	15
GO:0051169	BP	GO:0051169	nuclear transport	15/293	347/28943	2.99E-06	0.000201238	0.000141397	Stat3/Apod/Ppp3ca/Calr/Prkaca/Sqstm1/Nfkbia/Hsp90ab1/Stk4/Ahcyl1/Nup88/Khdrbs1/Hspa9/Ipo5/Adam10	15
GO:0042326	BP	GO:0042326	negative regulation of phosphorylation	16/293	394/28943	3.12E-06	0.000202635	0.000142379	Stat3/Cadm4/Srcin1/Sh3bp5/Gadd45a/Mapt/Hnrnpu/Impact/Rassf2/Lrp1/Dnajc3/Gnaq/Wnk1/Plpp3/Mvp/Dusp3	16
GO:2000736	BP	GO:2000736	regulation of stem cell differentiation	8/293	88/28943	3.20E-06	0.000202635	0.000142379	Stat3/Lbh/Zfp36/Hnrnpu/Nelfb/Ptn/Hspa9/Nfe2l2	8
GO:0002399	BP	GO:0002399	MHC class II protein complex assembly	4/293	11/28943	3.21E-06	0.000202635	0.000142379	H2-Eb1/B2m/H2-Ab1/H2-Aa	4
GO:0002503	BP	GO:0002503	peptide antigen assembly with MHC class II protein complex	4/293	11/28943	3.21E-06	0.000202635	0.000142379	H2-Eb1/B2m/H2-Ab1/H2-Aa	4
GO:1903829	BP	GO:1903829	positive regulation of protein localization	18/293	493/28943	3.37E-06	0.000209193	0.000146986	Map1a/Rtn4/Itgam/Clasp2/Mapt/Prkaca/Osbp/Trem2/Sqstm1/Hsp90ab1/App/Lrp1/Tmem30a/Ptn/Parp9/Ipo5/Fcer1g/Tm9sf4	18
GO:0001774	BP	GO:0001774	microglial cell activation	6/293	42/28943	3.95E-06	0.000241554	0.000169725	Ctsc/Itgam/Nampt/Trem2/App/C1qa	6
GO:0001912	BP	GO:0001912	positive regulation of leukocyte mediated cytotoxicity	8/293	91/28943	4.12E-06	0.00024494	0.000172104	H2-T23/Tap2/B2m/Itgam/H2-K1/H2-D1/H2-Q7/H2-Q9	8
GO:0002824	BP	GO:0002824	positive regulation of adaptive immune response based on somatic recombination of immune receptors built from immunoglobulin superfamily domains	10/293	154/28943	4.13E-06	0.00024494	0.000172104	H2-T23/Tap2/B2m/H2-Ab1/Trem2/H2-K1/H2-D1/H2-Q7/H2-Q9/Fcer1g	10
GO:0050731	BP	GO:0050731	positive regulation of peptidyl-tyrosine phosphorylation	11/293	191/28943	4.37E-06	0.000255455	0.000179492	Cd74/Srcin1/Tgfa/Osbp/Trem2/Vegfb/App/Csf1r/Parp9/Ptprz1/Plpp3	11
GO:0002579	BP	GO:0002579	positive regulation of antigen processing and presentation	4/293	12/28943	4.78E-06	0.000272758	0.00019165	Cd74/Tap2/H2-Ab1/Trem2	4
GO:0019693	BP	GO:0019693	ribose phosphate metabolic process	17/293	456/28943	4.80E-06	0.000272758	0.00019165	Stat3/Atp6v1a/Acss1/Gpam/Trem2/Ampd2/Ndufs1/App/Nudt4/Tkt/Slc4a4/Fitm2/Atp1a2/Zbtb7a/Adcy9/Mthfd1/Acsl6	17
GO:1903311	BP	GO:1903311	regulation of mRNA metabolic process	14/293	317/28943	5.00E-06	0.000280262	0.000196923	Tob1/Qki/Samd4b/Zfp36/Hnrnpu/Tra2a/Nbas/Ahcyl1/Srsf6/Pum1/Khdrbs1/Snrnp70/Zbtb7a/Tra2b	14
GO:0002685	BP	GO:0002685	regulation of leukocyte migration	12/293	234/28943	5.32E-06	0.00029368	0.000206351	Cd74/Apod/Rtn4/Calr/Trem2/Vegfb/App/Ptn/Csf1r/Mmp14/Wnk1/Adam10	12
GO:0010977	BP	GO:0010977	negative regulation of neuron projection development	10/293	160/28943	5.80E-06	0.000315985	0.000222023	Dip2b/Rtn4/B2m/H2-K1/Zfp365/H2-D1/Lrp1/Itm2c/Ptprz1/Spg20	10
GO:1990138	BP	GO:1990138	neuron projection extension	11/293	200/28943	6.78E-06	0.000361329	0.000253883	Dip2b/Rtn4/Rab21/Clasp2/Mapt/Picalm/Ddr1/Hsp90ab1/Impact/Lrp1/Csf1r	11
GO:0002269	BP	GO:0002269	leukocyte activation involved in inflammatory response	6/293	46/28943	6.82E-06	0.000361329	0.000253883	Ctsc/Itgam/Nampt/Trem2/App/C1qa	6
GO:0150076	BP	GO:0150076	neuroinflammatory response	7/293	70/28943	7.05E-06	0.000368785	0.000259122	Ctsc/Itgam/Nampt/Trem2/App/Lrp1/C1qa	7
GO:0048872	BP	GO:0048872	homeostasis of number of cells	15/293	375/28943	7.60E-06	0.000392685	0.000275915	Cd74/Stat3/Stat1/B2m/Itgam/Zfp36/Gpam/Kmt2a/Rassf2/Mertk/Hspa9/Zbtb7a/Fcer1g/Mthfd1/Dnase2a	15
GO:0002690	BP	GO:0002690	positive regulation of leukocyte chemotaxis	8/293	99/28943	7.73E-06	0.000394276	0.000277033	Cd74/Calr/Vegfb/App/Ptn/Csf1r/Wnk1/Adam10	8
GO:0009150	BP	GO:0009150	purine ribonucleotide metabolic process	16/293	425/28943	8.10E-06	0.000407725	0.000286483	Stat3/Atp6v1a/Acss1/Gpam/Trem2/Ampd2/Ndufs1/App/Nudt4/Slc4a4/Fitm2/Atp1a2/Zbtb7a/Adcy9/Mthfd1/Acsl6	16
GO:0002262	BP	GO:0002262	myeloid cell homeostasis	11/293	206/28943	8.97E-06	0.000445981	0.000313363	Stat3/Stat1/B2m/Itgam/Zfp36/Mertk/Hspa9/Zbtb7a/Fcer1g/Mthfd1/Dnase2a	11
GO:0071383	BP	GO:0071383	cellular response to steroid hormone stimulus	10/293	169/28943	9.40E-06	0.000461644	0.000324368	Lbh/Calr/Zfp36/Klf9/Atp1a1/Hnrnpu/Ncoa2/Atp1a2/Zbtb7a/Tmf1	10
GO:0031343	BP	GO:0031343	positive regulation of cell killing	8/293	102/28943	9.65E-06	0.000467993	0.000328829	H2-T23/Tap2/B2m/Itgam/H2-K1/H2-D1/H2-Q7/H2-Q9	8
GO:2000112	BP	GO:2000112	regulation of cellular macromolecule biosynthetic process	17/293	482/28943	9.91E-06	0.000474542	0.00033343	Tob1/Qki/Samd4b/Calr/Zfp36/Hnrnpu/Impact/App/Pum1/Rpl22/Dnajc3/Eif4g3/Khdrbs1/Soat1/Eif5b/Itm2c/Dph5	17
GO:0032386	BP	GO:0032386	regulation of intracellular transport	14/293	339/28943	1.07E-05	0.000506858	0.000356137	Atp9a/Apod/Rab21/Itgam/Mapt/Prkaca/Mlc1/Hsp90ab1/Tmem30a/Khdrbs1/Dync1h1/Use1/Ipo5/Tm9sf4	14
GO:0048668	BP	GO:0048668	collateral sprouting	5/293	30/28943	1.19E-05	0.000556598	0.000391087	Zeb2/App/Lrp1/Spg20/Ist1	5
GO:0022411	BP	GO:0022411	cellular component disassembly	16/293	439/28943	1.21E-05	0.000559538	0.000393152	C1qc/Map1a/Ctss/Itgam/Clasp2/Wdr1/Trem2/Sqstm1/C1qb/Ddr1/C1qa/Vps4a/Lamc1/Pik3ca/Dnase2a/Dusp3	16
GO:0006417	BP	GO:0006417	regulation of translation	15/293	394/28943	1.36E-05	0.000623228	0.000437903	Tob1/Qki/Samd4b/Calr/Zfp36/Hnrnpu/Impact/App/Pum1/Rpl22/Dnajc3/Eif4g3/Khdrbs1/Eif5b/Dph5	15
GO:0009612	BP	GO:0009612	response to mechanical stimulus	10/293	177/28943	1.41E-05	0.00063577	0.000446715	Atp1a1/Sox2/Nfkbia/Kcna1/Ptn/Got1/Atp1a2/Abhd12/Pik3ca/AU040320	10
GO:0009259	BP	GO:0009259	ribonucleotide metabolic process	16/293	445/28943	1.43E-05	0.00063577	0.000446715	Stat3/Atp6v1a/Acss1/Gpam/Trem2/Ampd2/Ndufs1/App/Nudt4/Slc4a4/Fitm2/Atp1a2/Zbtb7a/Adcy9/Mthfd1/Acsl6	16
GO:1904375	BP	GO:1904375	regulation of protein localization to cell periphery	9/293	141/28943	1.44E-05	0.00063577	0.000446715	Cltc/Picalm/Trem2/Sqstm1/Lrp1/Vps4a/Mmp14/Camk2g/Adam10	9
GO:0007272	BP	GO:0007272	ensheathment of neurons	10/293	178/28943	1.48E-05	0.000639432	0.000449289	Serinc5/Ctsc/Qki/Cldn11/Kcnj10/Myrf/Pals1/Cntn2/Ptn/Ptprz1	10
GO:0008366	BP	GO:0008366	axon ensheathment	10/293	178/28943	1.48E-05	0.000639432	0.000449289	Serinc5/Ctsc/Qki/Cldn11/Kcnj10/Myrf/Pals1/Cntn2/Ptn/Ptprz1	10
GO:0050769	BP	GO:0050769	positive regulation of neurogenesis	13/293	305/28943	1.59E-05	0.000674873	0.000474191	Rtn4/Ptprd/Rab21/Gjc2/Mapt/Picalm/Sox2/Zeb2/Zfp365/Lrp1/Ptn/Ptprz1/Ist1	13
GO:0006163	BP	GO:0006163	purine nucleotide metabolic process	16/293	449/28943	1.60E-05	0.000674873	0.000474191	Stat3/Atp6v1a/Acss1/Gpam/Trem2/Ampd2/Ndufs1/App/Nudt4/Slc4a4/Fitm2/Atp1a2/Zbtb7a/Adcy9/Mthfd1/Acsl6	16
GO:0042176	BP	GO:0042176	regulation of protein catabolic process	14/293	355/28943	1.79E-05	0.00074949	0.00052662	Map1a/Prkaca/Trem2/Hsp90ab1/Psmd1/Ddb1/Psme1/App/Lrp1/Usp19/Ppp2r3a/Tmf1/Wdr91/Zer1	14
GO:0031341	BP	GO:0031341	regulation of cell killing	9/293	146/28943	1.90E-05	0.000787659	0.000553438	H2-T23/Tap2/B2m/Itgam/H2-K1/Hsp90ab1/H2-D1/H2-Q7/H2-Q9	9
GO:0002486	BP	GO:0002486	antigen processing and presentation of endogenous peptide antigen via MHC class I via ER pathway, TAP-independent	5/293	33/28943	1.93E-05	0.000792373	0.000556751	H2-T23/H2-K1/H2-D1/H2-Q7/H2-Q9	5
GO:0031647	BP	GO:0031647	regulation of protein stability	13/293	312/28943	2.01E-05	0.000808477	0.000568066	Dvl3/Cd74/Rtn4/Calr/Rab21/Per3/Hsp90ab1/Stk4/Rassf2/Usp19/Gnaq/Plpp3/Fbxl3	13
GO:0002711	BP	GO:0002711	positive regulation of T cell mediated immunity	7/293	82/28943	2.02E-05	0.000808477	0.000568066	H2-T23/Tap2/B2m/H2-K1/H2-D1/H2-Q7/H2-Q9	7
GO:0002705	BP	GO:0002705	positive regulation of leukocyte mediated immunity	10/293	185/28943	2.07E-05	0.000808477	0.000568066	H2-T23/Tap2/B2m/Itgam/Trem2/H2-K1/H2-D1/H2-Q7/H2-Q9/Fcer1g	10
GO:0007219	BP	GO:0007219	Notch signaling pathway	10/293	185/28943	2.07E-05	0.000808477	0.000568066	Stat3/Sox2/Llgl1/Nfkbia/Sel1l/App/Got1/Zbtb7a/Mmp14/Adam10	10
GO:0021537	BP	GO:0021537	telencephalon development	12/293	268/28943	2.07E-05	0.000808477	0.000568066	Rtn4/Sox2/Zeb2/Slc1a2/Pals1/Nr2f1/Cntn2/Kcna1/Csf1r/Atp1a2/Tra2b/Pou3f3	12
GO:0002456	BP	GO:0002456	T cell mediated immunity	9/293	148/28943	2.12E-05	0.000812558	0.000570933	H2-T23/Ctsc/Tap2/B2m/Kdelr1/H2-K1/H2-D1/H2-Q7/H2-Q9	9
GO:0048813	BP	GO:0048813	dendrite morphogenesis	10/293	186/28943	2.16E-05	0.000812558	0.000570933	Ptprd/Ppp3ca/Srcin1/Rab21/Picalm/Zfp365/Ptn/Ctnna2/Ptprz1/Adam10	10
GO:1903076	BP	GO:1903076	regulation of protein localization to plasma membrane	8/293	114/28943	2.18E-05	0.000812558	0.000570933	Cltc/Picalm/Trem2/Sqstm1/Lrp1/Vps4a/Mmp14/Camk2g	8
GO:0048143	BP	GO:0048143	astrocyte activation	4/293	17/28943	2.21E-05	0.000812558	0.000570933	Trem2/App/Lrp1/C1qa	4
GO:0051895	BP	GO:0051895	negative regulation of focal adhesion assembly	4/293	17/28943	2.21E-05	0.000812558	0.000570933	Apod/Clasp2/Lrp1/Mmp14	4
GO:0150118	BP	GO:0150118	negative regulation of cell-substrate junction organization	4/293	17/28943	2.21E-05	0.000812558	0.000570933	Apod/Clasp2/Lrp1/Mmp14	4
GO:0032388	BP	GO:0032388	positive regulation of intracellular transport	10/293	187/28943	2.27E-05	0.000826523	0.000580745	Rab21/Itgam/Prkaca/Mlc1/Hsp90ab1/Tmem30a/Khdrbs1/Dync1h1/Ipo5/Tm9sf4	10
GO:0030595	BP	GO:0030595	leukocyte chemotaxis	11/293	228/28943	2.31E-05	0.000836162	0.000587518	Cd74/Calr/Itgam/Vegfb/App/Ptn/Csf1r/Ccl4/Wnk1/Fcer1g/Adam10	11
GO:0008088	BP	GO:0008088	axo-dendritic transport	7/293	84/28943	2.36E-05	0.000845627	0.000594169	Map1a/Kif1b/Rab21/Mapt/Hnrnpu/App/Dync1h1	7
GO:0015918	BP	GO:0015918	sterol transport	8/293	116/28943	2.47E-05	0.000866812	0.000609054	Osbp/Trem2/Nfkbia/Lrp1/Vps4a/Soat1/Gramd1a/Lcat	8
GO:0048024	BP	GO:0048024	regulation of mRNA splicing, via spliceosome	8/293	116/28943	2.47E-05	0.000866812	0.000609054	Qki/Hnrnpu/Tra2a/Srsf6/Khdrbs1/Snrnp70/Zbtb7a/Tra2b	8
GO:0050921	BP	GO:0050921	positive regulation of chemotaxis	9/293	151/28943	2.49E-05	0.000866812	0.000609054	Cd74/Calr/Trem2/Vegfb/App/Ptn/Csf1r/Wnk1/Adam10	9
GO:0006898	BP	GO:0006898	receptor-mediated endocytosis	12/293	274/28943	2.58E-05	0.000885233	0.000621998	Cltc/B2m/Rab21/Itgam/Picalm/Micall1/Atad1/Cntn2/App/Lrp1/Fcer1g/AU040320	12
GO:0006644	BP	GO:0006644	phospholipid metabolic process	14/293	367/28943	2.58E-05	0.000885233	0.000621998	Serinc5/Osbp/Gpam/Naaa/Cdipt/Csf1r/Pik3c2b/Lpcat2/Fitm2/Abhd12/Pik3ca/Plpp3/Acsl6/Lcat	14
GO:0007611	BP	GO:0007611	learning or memory	13/293	321/28943	2.71E-05	0.000920352	0.000646673	Slc6a1/Map1a/B2m/Mapt/Picalm/Trem2/Kmt2a/Atad1/Cntn2/App/Ptn/Atp1a2/Ptprz1	13
GO:0010876	BP	GO:0010876	lipid localization	16/293	470/28943	2.78E-05	0.000930397	0.000653731	Atp9a/Apod/Osbp/Trem2/Nfkbia/Lrp1/Tmem30a/Vps4a/Fitm2/Soat1/Ano4/Tmf1/Gramd1a/Ugcg/Acsl6/Lcat	16
GO:0006869	BP	GO:0006869	lipid transport	15/293	419/28943	2.78E-05	0.000930397	0.000653731	Atp9a/Apod/Osbp/Trem2/Nfkbia/Lrp1/Tmem30a/Vps4a/Soat1/Ano4/Tmf1/Gramd1a/Ugcg/Acsl6/Lcat	15
GO:0050684	BP	GO:0050684	regulation of mRNA processing	9/293	154/28943	2.90E-05	0.000962036	0.000675962	Qki/Hnrnpu/Tra2a/Ahcyl1/Srsf6/Khdrbs1/Snrnp70/Zbtb7a/Tra2b	9
GO:0019221	BP	GO:0019221	cytokine-mediated signaling pathway	15/293	421/28943	2.94E-05	0.000966405	0.000679032	Cd74/Stat3/Stat1/Iigp1/Trem2/Nfkbia/Stat2/Laptm5/Zbp1/Csf1r/Ccl4/Parp9/Wnk1/Fcer1g/Ugcg	15
GO:0048708	BP	GO:0048708	astrocyte differentiation	7/293	87/28943	2.97E-05	0.000967284	0.000679649	Stat3/Trem2/Cntn2/App/Lrp1/C1qa/Plpp3	7
GO:0002819	BP	GO:0002819	regulation of adaptive immune response	11/293	239/28943	3.56E-05	0.001151767	0.000809274	H2-T23/Cd74/Tap2/B2m/H2-Ab1/Trem2/H2-K1/H2-D1/H2-Q7/H2-Q9/Fcer1g	11
GO:0008593	BP	GO:0008593	regulation of Notch signaling pathway	7/293	90/28943	3.70E-05	0.001185827	0.000833206	Stat3/Sox2/Llgl1/Nfkbia/Zbtb7a/Mmp14/Adam10	7
GO:0046777	BP	GO:0046777	protein autophosphorylation	11/293	241/28943	3.84E-05	0.001214351	0.000853248	Prkaca/Ddr1/Aatk/Stk4/Impact/Rassf2/Csf1r/Hspa9/Wnk1/Camk2g/Mvp	11
GO:0072521	BP	GO:0072521	purine-containing compound metabolic process	16/293	483/28943	3.85E-05	0.001214351	0.000853248	Stat3/Atp6v1a/Acss1/Gpam/Trem2/Ampd2/Ndufs1/App/Nudt4/Slc4a4/Fitm2/Atp1a2/Zbtb7a/Adcy9/Mthfd1/Acsl6	16
GO:0002708	BP	GO:0002708	positive regulation of lymphocyte mediated immunity	9/293	160/28943	3.92E-05	0.001227519	0.0008625	H2-T23/Tap2/B2m/Trem2/H2-K1/H2-D1/H2-Q7/H2-Q9/Fcer1g	9
GO:0061387	BP	GO:0061387	regulation of extent of cell growth	8/293	124/28943	4.00E-05	0.001242581	0.000873083	Dip2b/Rtn4/Rab21/Clasp2/Mapt/Lrp1/Spg20/Ist1	8
GO:0097529	BP	GO:0097529	myeloid leukocyte migration	11/293	243/28943	4.14E-05	0.001277104	0.00089734	Cd74/Rtn4/Itgam/Wdr1/Trem2/Vegfb/App/Csf1r/Ccl4/Mmp14/Fcer1g	11
GO:0010720	BP	GO:0010720	positive regulation of cell development	14/293	384/28943	4.23E-05	0.001285904	0.000903524	Rtn4/Ptprd/Calr/Rab21/Gjc2/Mapt/Picalm/Sox2/Zeb2/Zfp365/Lrp1/Ptn/Ptprz1/Ist1	14
GO:0001910	BP	GO:0001910	regulation of leukocyte mediated cytotoxicity	8/293	125/28943	4.24E-05	0.001285904	0.000903524	H2-T23/Tap2/B2m/Itgam/H2-K1/H2-D1/H2-Q7/H2-Q9	8
GO:0002688	BP	GO:0002688	regulation of leukocyte chemotaxis	8/293	126/28943	4.48E-05	0.001350877	0.000949176	Cd74/Calr/Vegfb/App/Ptn/Csf1r/Wnk1/Adam10	8
GO:0002573	BP	GO:0002573	myeloid leukocyte differentiation	11/293	246/28943	4.63E-05	0.001384324	0.000972677	Cd74/C1qc/Ppp3ca/Itgam/Trem2/Rassf2/App/Csf1r/Zbtb7a/Fcer1g/Snx10	11
GO:0045807	BP	GO:0045807	positive regulation of endocytosis	8/293	127/28943	4.74E-05	0.001407872	0.000989223	B2m/Ppp3ca/Rab21/Picalm/Trem2/Atad1/App/Lrp1	8
GO:0050678	BP	GO:0050678	regulation of epithelial cell proliferation	15/293	442/28943	5.11E-05	0.001506197	0.001058309	Stat3/Stat1/Mtss1/Rtn4/B2m/Zfp36/Klf9/Tgfa/Sox2/Stk4/Vegfb/Srsf6/Ptn/Krit1/Sparc	15
GO:0045685	BP	GO:0045685	regulation of glial cell differentiation	7/293	95/28943	5.24E-05	0.001531784	0.001076288	Rtn4/Wdr1/Trem2/Zfp365/Cntn2/Ptn/Ptprz1	7
GO:0098657	BP	GO:0098657	import into cell	11/293	250/28943	5.36E-05	0.00154887	0.001088293	Slc6a1/Ppp3ca/Kcnj10/Atp1a1/Slc1a2/Trem2/Slc6a11/Atp1a2/Wnk1/Slc39a14/Acsl6	11
GO:0002577	BP	GO:0002577	regulation of antigen processing and presentation	4/293	21/28943	5.38E-05	0.00154887	0.001088293	Cd74/Tap2/H2-Ab1/Trem2	4
GO:0021543	BP	GO:0021543	pallium development	9/293	167/28943	5.47E-05	0.001565832	0.001100211	Rtn4/Sox2/Zeb2/Pals1/Nr2f1/Kcna1/Csf1r/Tra2b/Pou3f3	9
GO:0001504	BP	GO:0001504	neurotransmitter uptake	5/293	41/28943	5.71E-05	0.001622502	0.00114003	Slc6a1/Kcnj10/Slc1a2/Slc6a11/Atp1a2	5
GO:0001909	BP	GO:0001909	leukocyte mediated cytotoxicity	9/293	169/28943	6.00E-05	0.001692772	0.001189404	H2-T23/Ctsc/Tap2/B2m/Itgam/H2-K1/H2-D1/H2-Q7/H2-Q9	9
GO:0032535	BP	GO:0032535	regulation of cellular component size	14/293	398/28943	6.21E-05	0.001737572	0.001220882	Dip2b/Rtn4/Rab21/Clasp2/Mapt/Picalm/Wdr1/Hsp90ab1/Arpc1b/Cntn2/Lrp1/Pik3ca/Spg20/Ist1	14
GO:2000008	BP	GO:2000008	regulation of protein localization to cell surface	5/293	42/28943	6.43E-05	0.001788283	0.001256514	Map1a/Picalm/Hsp90ab1/Fcer1g/Tm9sf4	5
GO:0048638	BP	GO:0048638	regulation of developmental growth	14/293	402/28943	6.90E-05	0.001905848	0.001339119	Dip2b/Stat3/Rtn4/Rab21/Clasp2/Mapt/Picalm/Gpam/Stk4/App/Lrp1/Pik3ca/Spg20/Ist1	14
GO:2000010	BP	GO:2000010	positive regulation of protein localization to cell surface	4/293	23/28943	7.83E-05	0.0021392	0.001503081	Map1a/Hsp90ab1/Fcer1g/Tm9sf4	4
GO:0042552	BP	GO:0042552	myelination	9/293	175/28943	7.86E-05	0.0021392	0.001503081	Serinc5/Ctsc/Qki/Kcnj10/Myrf/Pals1/Cntn2/Ptn/Ptprz1	9
GO:0045862	BP	GO:0045862	positive regulation of proteolysis	13/293	357/28943	8.01E-05	0.002166985	0.001522604	Stat3/Stat1/Ctsc/Picalm/Ctsd/Trem2/Psme1/Laptm5/Cntn2/App/Mmp14/Zer1/Ist1	13
GO:0060964	BP	GO:0060964	regulation of miRNA-mediated gene silencing	5/293	44/28943	8.08E-05	0.002169747	0.001524544	Stat3/Ppp3ca/Zfp36/Nr2f1/Pum1	5
GO:0051348	BP	GO:0051348	negative regulation of transferase activity	11/293	262/28943	8.15E-05	0.002174266	0.00152772	Srcin1/Sh3bp5/Gadd45a/Zfp36/Mapt/Hnrnpu/Dnajc3/Gnaq/Wnk1/Mvp/Dusp3	11
GO:0050890	BP	GO:0050890	cognition	13/293	358/28943	8.24E-05	0.002178744	0.001530866	Slc6a1/Map1a/B2m/Mapt/Picalm/Trem2/Kmt2a/Atad1/Cntn2/App/Ptn/Atp1a2/Ptprz1	13
GO:0030522	BP	GO:0030522	intracellular receptor signaling pathway	10/293	218/28943	8.27E-05	0.002178744	0.001530866	Stat3/Lbh/Calr/Klf9/Nfkbia/Ncoa2/Pum1/Zbtb7a/Tmf1/Ankrd17	10
GO:0006606	BP	GO:0006606	protein import into nucleus	9/293	177/28943	8.57E-05	0.002218839	0.001559038	Stat3/Apod/Ppp3ca/Sqstm1/Nfkbia/Hsp90ab1/Stk4/Nup88/Ipo5	9
GO:0055088	BP	GO:0055088	lipid homeostasis	9/293	177/28943	8.57E-05	0.002218839	0.001559038	Rtn4/Gpam/Trem2/Ampd2/Got1/Med13/Fitm2/Soat1/Lcat	9
GO:1903050	BP	GO:1903050	regulation of proteolysis involved in protein catabolic process	10/293	219/28943	8.59E-05	0.002218839	0.001559038	Ctsc/Map1a/Prkaca/Trem2/Hsp90ab1/Psme1/Laptm5/Usp19/Tmf1/Zer1	10
GO:0050807	BP	GO:0050807	regulation of synapse organization	11/293	264/28943	8.72E-05	0.002223674	0.001562436	Ptprd/Srcin1/Picalm/Ncan/Trem2/Srgn/App/Ptn/Ctnna2/Sparc/Adam10	11
GO:0007159	BP	GO:0007159	leukocyte cell-cell adhesion	14/293	411/28943	8.72E-05	0.002223674	0.001562436	Cd74/H2-Eb1/B2m/Ppp3ca/Itgam/H2-Ab1/Gpam/Laptm5/Zdhhc21/H2-Aa/Lgals8/Wnk1/Zfp609/Dusp3	14
GO:0002697	BP	GO:0002697	regulation of immune effector process	15/293	464/28943	8.80E-05	0.002227369	0.001565032	H2-T23/Cd74/C4b/Tap2/Rtn4/B2m/Itgam/Trem2/H2-K1/Laptm5/H2-D1/H2-Q7/H2-Q9/Fcer1g/Ankrd17	15
GO:0006890	BP	GO:0006890	retrograde vesicle-mediated transport, Golgi to endoplasmic reticulum	5/293	45/28943	9.01E-05	0.002267672	0.00159335	Atp9a/Kdelr1/Nbas/Use1/Plpp3	5
GO:1903828	BP	GO:1903828	negative regulation of protein localization	10/293	221/28943	9.27E-05	0.002273108	0.00159717	Otud7b/Map1a/Apod/Cltc/Ppp3ca/Srcin1/Mapt/Picalm/App/Ctnna1	10
GO:0007162	BP	GO:0007162	negative regulation of cell adhesion	12/293	313/28943	9.27E-05	0.002273108	0.00159717	Cd74/Apod/Srcin1/Clasp2/Laptm5/Lrp1/H2-Aa/Mmp14/Ptprz1/Wnk1/Adam10/Dusp3	12
GO:0051481	BP	GO:0051481	negative regulation of cytosolic calcium ion concentration	4/293	24/28943	9.32E-05	0.002273108	0.00159717	Atp2b1/Lrp1/Got1/Atp1a2	4
GO:1990000	BP	GO:1990000	amyloid fibril formation	4/293	24/28943	9.32E-05	0.002273108	0.00159717	B2m/Mapt/Trem2/App	4
GO:2000637	BP	GO:2000637	positive regulation of miRNA-mediated gene silencing	4/293	24/28943	9.32E-05	0.002273108	0.00159717	Stat3/Zfp36/Nr2f1/Pum1	4
GO:0016358	BP	GO:0016358	dendrite development	12/293	315/28943	9.84E-05	0.002359062	0.001657564	Map1a/Ptprd/Ppp3ca/Srcin1/Rab21/Picalm/Zfp365/App/Ptn/Ctnna2/Ptprz1/Adam10	12
GO:0042391	BP	GO:0042391	regulation of membrane potential	15/293	469/28943	9.90E-05	0.002359062	0.001657564	B2m/Ppp3ca/Kcnj10/Mapt/Atp1a1/Wdr1/Trem2/Ndufs1/App/Kcna1/Slc4a4/Ptn/Got1/Gnaq/Spg20	15
GO:0002822	BP	GO:0002822	regulation of adaptive immune response based on somatic recombination of immune receptors built from immunoglobulin superfamily domains	10/293	223/28943	9.98E-05	0.002359062	0.001657564	H2-T23/Tap2/B2m/H2-Ab1/Trem2/H2-K1/H2-D1/H2-Q7/H2-Q9/Fcer1g	10
GO:0008654	BP	GO:0008654	phospholipid biosynthetic process	10/293	223/28943	9.98E-05	0.002359062	0.001657564	Serinc5/Osbp/Gpam/Cdipt/Pik3c2b/Lpcat2/Fitm2/Pik3ca/Acsl6/Lcat	10
GO:0060147	BP	GO:0060147	regulation of post-transcriptional gene silencing	5/293	46/28943	0.000100272	0.002359062	0.001657564	Stat3/Ppp3ca/Zfp36/Nr2f1/Pum1	5
GO:1900368	BP	GO:1900368	regulation of post-transcriptional gene silencing by RNA	5/293	46/28943	0.000100272	0.002359062	0.001657564	Stat3/Ppp3ca/Zfp36/Nr2f1/Pum1	5
GO:0050770	BP	GO:0050770	regulation of axonogenesis	9/293	181/28943	0.000101657	0.002363677	0.001660807	Dip2b/Rtn4/Mapt/Picalm/Zeb2/Cntn2/Lrp1/Spg20/Ist1	9
GO:0051170	BP	GO:0051170	import into nucleus	9/293	181/28943	0.000101657	0.002363677	0.001660807	Stat3/Apod/Ppp3ca/Sqstm1/Nfkbia/Hsp90ab1/Stk4/Nup88/Ipo5	9
GO:0051962	BP	GO:0051962	positive regulation of nervous system development	13/293	366/28943	0.000102734	0.002374823	0.001668638	Rtn4/Ptprd/Rab21/Gjc2/Mapt/Picalm/Sox2/Zeb2/Zfp365/Lrp1/Ptn/Ptprz1/Ist1	13
GO:0030098	BP	GO:0030098	lymphocyte differentiation	15/293	471/28943	0.000103739	0.002384194	0.001675223	Cd74/Stat3/B2m/H2-Ab1/Kdelr1/Clptm1/Laptm5/Mertk/Rpl22/H2-Aa/Lgals8/Zbtb7a/Mmp14/Fcer1g/Zfp609	15
GO:0042982	BP	GO:0042982	amyloid precursor protein metabolic process	6/293	74/28943	0.000106351	0.002430187	0.001707539	Rtn4/Picalm/App/Soat1/Itm2c/Adam10	6
GO:0010810	BP	GO:0010810	regulation of cell-substrate adhesion	10/293	225/28943	0.000107407	0.002430942	0.00170807	Apod/Calr/Clasp2/Ddr1/Stk4/Lrp1/Ptn/Mmp14/Ptprz1/Dusp3	10
GO:0090287	BP	GO:0090287	regulation of cellular response to growth factor stimulus	12/293	318/28943	0.000107607	0.002430942	0.00170807	Tob1/Cadm4/Zdhhc17/Fgfrl1/Zeb2/Pals1/Hsp90ab1/Vegfb/Lrp1/Got1/Zbtb7a/Spg20	12
GO:0002761	BP	GO:0002761	regulation of myeloid leukocyte differentiation	8/293	143/28943	0.000109448	0.002444633	0.001717689	Cd74/C1qc/Ppp3ca/Itgam/Trem2/Rassf2/Csf1r/Zbtb7a	8
GO:0060148	BP	GO:0060148	positive regulation of post-transcriptional gene silencing	4/293	25/28943	0.000110058	0.002444633	0.001717689	Stat3/Zfp36/Nr2f1/Pum1	4
GO:1900370	BP	GO:1900370	positive regulation of post-transcriptional gene silencing by RNA	4/293	25/28943	0.000110058	0.002444633	0.001717689	Stat3/Zfp36/Nr2f1/Pum1	4
GO:0033673	BP	GO:0033673	negative regulation of kinase activity	10/293	226/28943	0.000111393	0.002460538	0.001728865	Srcin1/Sh3bp5/Gadd45a/Mapt/Hnrnpu/Dnajc3/Gnaq/Wnk1/Mvp/Dusp3	10
GO:0050803	BP	GO:0050803	regulation of synapse structure or activity	11/293	272/28943	0.000113473	0.002492655	0.001751432	Ptprd/Srcin1/Picalm/Ncan/Trem2/Srgn/App/Ptn/Ctnna2/Sparc/Adam10	11
GO:1903037	BP	GO:1903037	regulation of leukocyte cell-cell adhesion	13/293	371/28943	0.000117537	0.00256773	0.001804182	Cd74/H2-Eb1/B2m/Ppp3ca/H2-Ab1/Gpam/Laptm5/Zdhhc21/H2-Aa/Lgals8/Wnk1/Zfp609/Dusp3	13
GO:0010996	BP	GO:0010996	response to auditory stimulus	4/293	26/28943	0.000129036	0.002803533	0.001969866	Ptn/Atp1a2/Abhd12/AU040320	4
GO:2000146	BP	GO:2000146	negative regulation of cell motility	12/293	325/28943	0.000131891	0.002849989	0.002002507	Cd74/Stat3/Apod/Calr/Gadd45a/Clasp2/Lrp1/Ptn/Nfe2l2/Krit1/Ctnna1/Dusp3	12
GO:0050920	BP	GO:0050920	regulation of chemotaxis	10/293	231/28943	0.000133247	0.00286374	0.002012169	Cd74/Calr/Trem2/Vegfb/App/Ptn/Csf1r/Wnk1/Adam10/Dusp3	10
GO:0060966	BP	GO:0060966	regulation of gene silencing by RNA	5/293	49/28943	0.00013608	0.002908889	0.002043893	Stat3/Ppp3ca/Zfp36/Nr2f1/Pum1	5
GO:1990778	BP	GO:1990778	protein localization to cell periphery	13/293	377/28943	0.000137701	0.002922033	0.002053128	Kif1b/Cltc/Clasp2/Picalm/Trem2/Sqstm1/Pals1/Lrp1/Vps4a/Mmp14/Fcer1g/Camk2g/Adam10	13
GO:1903313	BP	GO:1903313	positive regulation of mRNA metabolic process	8/293	148/28943	0.000138911	0.002922033	0.002053128	Tob1/Samd4b/Zfp36/Hnrnpu/Tra2a/Pum1/Snrnp70/Tra2b	8
GO:1901652	BP	GO:1901652	response to peptide	14/293	430/28943	0.000139909	0.002922033	0.002053128	Stat3/Stat1/Serpina3n/Atp2b1/Gpam/Trem2/Nfkbia/Stat2/Ncoa2/Ahcyl1/App/Lrp1/Nfe2l2/Slc39a14	14
GO:0002709	BP	GO:0002709	regulation of T cell mediated immunity	7/293	111/28943	0.000140369	0.002922033	0.002053128	H2-T23/Tap2/B2m/H2-K1/H2-D1/H2-Q7/H2-Q9	7
GO:0008344	BP	GO:0008344	adult locomotory behavior	7/293	111/28943	0.000140369	0.002922033	0.002053128	Kcnj10/Mapt/Cntn2/App/Pum1/Atp1a2/Abhd12	7
GO:0061097	BP	GO:0061097	regulation of protein tyrosine kinase activity	6/293	78/28943	0.00014256	0.002952186	0.002074315	Srcin1/Sh3bp5/Tgfa/App/Csf1r/Mvp	6
GO:0050680	BP	GO:0050680	negative regulation of epithelial cell proliferation	9/293	190/28943	0.000146822	0.003024678	0.002125251	Stat1/Mtss1/B2m/Klf9/Sox2/Stk4/Ptn/Krit1/Sparc	9
GO:0030301	BP	GO:0030301	cholesterol transport	7/293	112/28943	0.000148449	0.00304243	0.002137723	Osbp/Trem2/Nfkbia/Lrp1/Vps4a/Soat1/Lcat	7
GO:0048863	BP	GO:0048863	stem cell differentiation	11/293	282/28943	0.000155615	0.00316668	0.002225026	Stat3/Lbh/Zfp36/Sox2/Zeb2/Hnrnpu/Nelfb/Pum1/Ptn/Hspa9/Nfe2l2	11
GO:0046486	BP	GO:0046486	glycerolipid metabolic process	13/293	382/28943	0.000156715	0.00316668	0.002225026	Serinc5/Gpam/Naaa/Cdipt/Sel1l/Csf1r/Pik3c2b/Lpcat2/Fitm2/Abhd12/Pik3ca/Acsl6/Lcat	13
GO:0045639	BP	GO:0045639	positive regulation of myeloid cell differentiation	7/293	113/28943	0.0001569	0.00316668	0.002225026	Cd74/Stat3/Stat1/Ppp3ca/Itgam/Trem2/Csf1r	7
GO:0031330	BP	GO:0031330	negative regulation of cellular catabolic process	10/293	236/28943	0.000158617	0.003185164	0.002238014	Stat3/Tob1/Map1a/Zfp36/Nampt/Trem2/Hnrnpu/Hsp90ab1/Nbas/Nrbp2	10
GO:0110011	BP	GO:0110011	regulation of basement membrane organization	3/293	11/28943	0.000159542	0.003187637	0.002239751	Clasp2/Phldb1/Lamc1	3
GO:0045646	BP	GO:0045646	regulation of erythrocyte differentiation	5/293	51/28943	0.000164892	0.00327806	0.002303286	Stat3/Stat1/B2m/Zfp36/Hspa9	5
GO:0043161	BP	GO:0043161	proteasome-mediated ubiquitin-dependent protein catabolic process	14/293	438/28943	0.000169235	0.003347648	0.002352181	Map1a/Calr/Ubr1/Hsp90ab1/Psmd1/Ddb1/Trim9/Marchf6/Usp19/Spop/Nfe2l2/Zer1/Fbxl3/Psmd8	14
GO:0009749	BP	GO:0009749	response to glucose	9/293	194/28943	0.000171696	0.003379526	0.00237458	Ppp3ca/Prkaca/Osbp/Gpam/Selenot/Lrp1/Tra2b/Pik3ca/Slc39a14	9
GO:0071333	BP	GO:0071333	cellular response to glucose stimulus	8/293	153/28943	0.000174626	0.003420257	0.002403199	Ppp3ca/Prkaca/Osbp/Selenot/Lrp1/Tra2b/Pik3ca/Slc39a14	8
GO:0016064	BP	GO:0016064	immunoglobulin mediated immune response	11/293	286/28943	0.000175853	0.003427401	0.002408219	Cd74/C1qc/C4b/H2-Eb1/B2m/H2-Ab1/Trem2/C1qb/C1qa/H2-Aa/Fcer1g	11
GO:1904035	BP	GO:1904035	regulation of epithelial cell apoptotic process	7/293	116/28943	0.000184621	0.003580742	0.002515962	Zfp36/Stk4/Srsf6/Spop/Tmf1/Nfe2l2/Krit1	7
GO:0022407	BP	GO:0022407	regulation of cell-cell adhesion	15/293	497/28943	0.000186056	0.003591053	0.002523206	Cd74/H2-Eb1/B2m/Ppp3ca/H2-Ab1/Sox2/Gpam/Laptm5/Zdhhc21/H2-Aa/Lgals8/Wnk1/Zfp609/Plpp3/Dusp3	15
GO:0071331	BP	GO:0071331	cellular response to hexose stimulus	8/293	155/28943	0.000190878	0.003663539	0.002574137	Ppp3ca/Prkaca/Osbp/Selenot/Lrp1/Tra2b/Pik3ca/Slc39a14	8
GO:0019724	BP	GO:0019724	B cell mediated immunity	11/293	289/28943	0.000192459	0.003663539	0.002574137	Cd74/C1qc/C4b/H2-Eb1/B2m/H2-Ab1/Trem2/C1qb/C1qa/H2-Aa/Fcer1g	11
GO:0009746	BP	GO:0009746	response to hexose	9/293	197/28943	0.000192575	0.003663539	0.002574137	Ppp3ca/Prkaca/Osbp/Gpam/Selenot/Lrp1/Tra2b/Pik3ca/Slc39a14	9
GO:0071326	BP	GO:0071326	cellular response to monosaccharide stimulus	8/293	156/28943	0.000199458	0.003768488	0.002647878	Ppp3ca/Prkaca/Osbp/Selenot/Lrp1/Tra2b/Pik3ca/Slc39a14	8
GO:0098739	BP	GO:0098739	import across plasma membrane	9/293	198/28943	0.000199988	0.003768488	0.002647878	Slc6a1/Ppp3ca/Kcnj10/Atp1a1/Slc1a2/Atp1a2/Wnk1/Slc39a14/Acsl6	9
GO:0034284	BP	GO:0034284	response to monosaccharide	9/293	200/28943	0.000215525	0.00403518	0.002835266	Ppp3ca/Prkaca/Osbp/Gpam/Selenot/Lrp1/Tra2b/Pik3ca/Slc39a14	9
GO:0048709	BP	GO:0048709	oligodendrocyte differentiation	7/293	119/28943	0.00021617	0.00403518	0.002835266	Kcnj10/Wdr1/Zfp365/Myrf/Cntn2/Ptn/Ptprz1	7
GO:0015850	BP	GO:0015850	organic hydroxy compound transport	11/293	294/28943	0.000223089	0.004126496	0.002899429	Rtn4/Osbp/Trem2/Nfkbia/Lrp1/Vps4a/Soat1/Tmf1/Fcer1g/Gramd1a/Lcat	11
GO:0070997	BP	GO:0070997	neuron death	14/293	450/28943	0.000223138	0.004126496	0.002899429	Stat3/Itgam/Mapt/Picalm/Trem2/Aatk/Hsp90ab1/Vegfb/App/Lrp1/C1qa/Nrbp2/Ptprz1/Pik3ca	14
GO:0001933	BP	GO:0001933	negative regulation of protein phosphorylation	12/293	346/28943	0.000234851	0.004312442	0.003030081	Cadm4/Srcin1/Sh3bp5/Gadd45a/Impact/Rassf2/Lrp1/Dnajc3/Gnaq/Plpp3/Mvp/Dusp3	12
GO:0001961	BP	GO:0001961	positive regulation of cytokine-mediated signaling pathway	5/293	55/28943	0.000236274	0.004312442	0.003030081	Cd74/Trem2/Laptm5/Zbp1/Parp9	5
GO:0010038	BP	GO:0010038	response to metal ion	11/293	296/28943	0.000236447	0.004312442	0.003030081	B2m/Ppp3ca/Kcnj10/Mapt/Sox2/Ahcyl1/App/Kcna1/Wnk1/Nfe2l2/Lcat	11
GO:1901214	BP	GO:1901214	regulation of neuron death	13/293	399/28943	0.000239234	0.00434335	0.003051798	Stat3/Itgam/Mapt/Picalm/Trem2/Hsp90ab1/Vegfb/App/Lrp1/C1qa/Nrbp2/Ptprz1/Pik3ca	13
GO:0051384	BP	GO:0051384	response to glucocorticoid	6/293	86/28943	0.000243925	0.004408384	0.003097493	Acsbg1/Zfp36/Klf9/Hnrnpu/Por/Lcat	6
GO:0070507	BP	GO:0070507	regulation of microtubule cytoskeleton organization	8/293	161/28943	0.000247249	0.004448252	0.003125506	Map1a/Cltc/Clasp2/Mapt/Hnrnpu/Senp6/Phldb1/Dync1h1	8
GO:0098659	BP	GO:0098659	inorganic cation import across plasma membrane	7/293	122/28943	0.00025193	0.004491816	0.003156116	Slc6a1/Ppp3ca/Kcnj10/Atp1a1/Atp1a2/Wnk1/Slc39a14	7
GO:0099587	BP	GO:0099587	inorganic ion import across plasma membrane	7/293	122/28943	0.00025193	0.004491816	0.003156116	Slc6a1/Ppp3ca/Kcnj10/Atp1a1/Atp1a2/Wnk1/Slc39a14	7
GO:1902105	BP	GO:1902105	regulation of leukocyte differentiation	12/293	349/28943	0.000254049	0.00450937	0.003168449	Cd74/C1qc/Ppp3ca/Itgam/Trem2/Clptm1/Rassf2/Csf1r/H2-Aa/Zbtb7a/Mmp14/Zfp609	12
GO:1901889	BP	GO:1901889	negative regulation of cell junction assembly	4/293	31/28943	0.000260982	0.004591438	0.003226113	Apod/Clasp2/Lrp1/Mmp14	4
GO:1905523	BP	GO:1905523	positive regulation of macrophage migration	4/293	31/28943	0.000260982	0.004591438	0.003226113	Rtn4/Trem2/Csf1r/Mmp14	4
GO:0030316	BP	GO:0030316	osteoclast differentiation	7/293	123/28943	0.000264855	0.004639048	0.003259566	Ppp3ca/Trem2/Rassf2/Csf1r/Zbtb7a/Fcer1g/Snx10	7
GO:0061351	BP	GO:0061351	neural precursor cell proliferation	9/293	206/28943	0.000268276	0.00467836	0.003287188	Gjc2/Sox2/Zeb2/Kcna1/Ptn/Ptprz1/Pou3f3/Ctnna1/Acsl6	9
GO:0042590	BP	GO:0042590	antigen processing and presentation of exogenous peptide antigen via MHC class I	3/293	13/28943	0.000272416	0.00468885	0.003294559	Tapbp/H2-K1/Fcer1g	3
GO:1901533	BP	GO:1901533	negative regulation of hematopoietic progenitor cell differentiation	3/293	13/28943	0.000272416	0.00468885	0.003294559	Zfp36/Hspa9/Nfe2l2	3
GO:1903977	BP	GO:1903977	positive regulation of glial cell migration	3/293	13/28943	0.000272416	0.00468885	0.003294559	Trem2/Lrp1/Ptprz1	3
GO:1905954	BP	GO:1905954	positive regulation of lipid localization	7/293	124/28943	0.000278308	0.00476962	0.003351311	Trem2/Nfkbia/Lrp1/Tmem30a/Fitm2/Tmf1/Acsl6	7
GO:0071322	BP	GO:0071322	cellular response to carbohydrate stimulus	8/293	164/28943	0.000280165	0.004780837	0.003359192	Ppp3ca/Prkaca/Osbp/Selenot/Lrp1/Tra2b/Pik3ca/Slc39a14	8
GO:0045745	BP	GO:0045745	positive regulation of G protein-coupled receptor signaling pathway	4/293	32/28943	0.000295903	0.004994843	0.003509561	Klk6/Cntn2/App/Slc39a14	4
GO:0098810	BP	GO:0098810	neurotransmitter reuptake	4/293	32/28943	0.000295903	0.004994843	0.003509561	Slc6a1/Kcnj10/Slc1a2/Slc6a11	4
GO:0016032	BP	GO:0016032	viral process	12/293	355/28943	0.000296475	0.004994843	0.003509561	Cd74/Stat1/Zfp36/Trim59/Hsp90ab1/Ddb1/Zbp1/Csf1r/Vps4a/AU040320/Slc20a2/Ist1	12
GO:0045665	BP	GO:0045665	negative regulation of neuron differentiation	6/293	90/28943	0.000312319	0.005239583	0.003681524	Rtn4/B2m/Calr/Sox2/Cntn2/App	6
GO:0008361	BP	GO:0008361	regulation of cell size	9/293	211/28943	0.000320024	0.005346285	0.003756497	Dip2b/Rtn4/Rab21/Clasp2/Mapt/Hsp90ab1/Lrp1/Spg20/Ist1	9
GO:0050768	BP	GO:0050768	negative regulation of neurogenesis	8/293	168/28943	0.00032954	0.005471108	0.003844202	Dip2b/Rtn4/B2m/Ppp3ca/Trem2/Ptn/Spg20/Ctnna1	8
GO:0050766	BP	GO:0050766	positive regulation of phagocytosis	6/293	91/28943	0.000331561	0.005471108	0.003844202	C4b/Calr/Trem2/Lrp1/Mertk/Fcer1g	6
GO:0072659	BP	GO:0072659	protein localization to plasma membrane	11/293	308/28943	0.000331624	0.005471108	0.003844202	Cltc/Clasp2/Picalm/Trem2/Sqstm1/Pals1/Lrp1/Vps4a/Mmp14/Fcer1g/Camk2g	11
GO:0040013	BP	GO:0040013	negative regulation of locomotion	12/293	360/28943	0.000336286	0.005525095	0.003882135	Cd74/Stat3/Apod/Calr/Gadd45a/Clasp2/Lrp1/Ptn/Nfe2l2/Krit1/Ctnna1/Dusp3	12
GO:0035435	BP	GO:0035435	phosphate ion transmembrane transport	3/293	14/28943	0.000344118	0.005607424	0.003939983	Ank/Slc25a3/Slc20a2	3
GO:1902036	BP	GO:1902036	regulation of hematopoietic stem cell differentiation	3/293	14/28943	0.000344118	0.005607424	0.003939983	Zfp36/Hspa9/Nfe2l2	3
GO:0009743	BP	GO:0009743	response to carbohydrate	9/293	214/28943	0.00035485	0.005758707	0.00404628	Ppp3ca/Prkaca/Osbp/Gpam/Selenot/Lrp1/Tra2b/Pik3ca/Slc39a14	9
GO:0034250	BP	GO:0034250	positive regulation of cellular amide metabolic process	8/293	170/28943	0.000356764	0.005766233	0.004051568	Tob1/Picalm/Hnrnpu/Impact/Dnajc3/Eif4g3/Khdrbs1/Nfe2l2	8
GO:0030336	BP	GO:0030336	negative regulation of cell migration	11/293	312/28943	0.000369767	0.005952206	0.004182239	Cd74/Stat3/Apod/Calr/Gadd45a/Clasp2/Lrp1/Ptn/Nfe2l2/Krit1/Dusp3	11
GO:0090322	BP	GO:0090322	regulation of superoxide metabolic process	4/293	34/28943	0.000375594	0.006021613	0.004231007	Itgam/Mapt/App/Nfe2l2	4
GO:0000381	BP	GO:0000381	regulation of alternative mRNA splicing, via spliceosome	5/293	61/28943	0.000384589	0.006086948	0.004276914	Hnrnpu/Srsf6/Khdrbs1/Zbtb7a/Tra2b	5
GO:0010812	BP	GO:0010812	negative regulation of cell-substrate adhesion	5/293	61/28943	0.000384589	0.006086948	0.004276914	Apod/Clasp2/Lrp1/Mmp14/Ptprz1	5
GO:0060760	BP	GO:0060760	positive regulation of response to cytokine stimulus	5/293	61/28943	0.000384589	0.006086948	0.004276914	Cd74/Trem2/Laptm5/Zbp1/Parp9	5
GO:0051961	BP	GO:0051961	negative regulation of nervous system development	8/293	172/28943	0.000385792	0.006086948	0.004276914	Dip2b/Rtn4/B2m/Ppp3ca/Trem2/Ptn/Spg20/Ctnna1	8
GO:0060326	BP	GO:0060326	cell chemotaxis	11/293	314/28943	0.000390181	0.006131851	0.004308465	Cd74/Calr/Itgam/Vegfb/App/Ptn/Csf1r/Ccl4/Wnk1/Fcer1g/Adam10	11
GO:0001678	BP	GO:0001678	cellular glucose homeostasis	8/293	173/28943	0.000401011	0.006277244	0.004410623	Ppp3ca/Prkaca/Osbp/Selenot/Lrp1/Tra2b/Pik3ca/Slc39a14	8
GO:0031960	BP	GO:0031960	response to corticosteroid	6/293	95/28943	0.000417998	0.006517483	0.004579424	Acsbg1/Zfp36/Klf9/Hnrnpu/Por/Lcat	6
GO:0014002	BP	GO:0014002	astrocyte development	4/293	35/28943	0.000420701	0.00653402	0.004591043	Trem2/App/Lrp1/C1qa	4
GO:0036376	BP	GO:0036376	sodium ion export across plasma membrane	3/293	15/28943	0.000426931	0.006604977	0.0046409	Atp1a1/Slc4a4/Atp1a2	3
GO:0007044	BP	GO:0007044	cell-substrate junction assembly	6/293	96/28943	0.000442129	0.006813578	0.004787471	Apod/Clasp2/Lrp1/Mmp14/Lamc1/Dusp3	6
GO:0046390	BP	GO:0046390	ribose phosphate biosynthetic process	9/293	221/28943	0.000448404	0.006883613	0.00483668	Stat3/Acss1/Trem2/Ampd2/Ndufs1/Tkt/Adcy9/Mthfd1/Acsl6	9
GO:0014013	BP	GO:0014013	regulation of gliogenesis	7/293	135/28943	0.000465843	0.007057744	0.004959031	Rtn4/Gjc2/Trem2/Zfp365/Ptn/Ptprz1/Zcchc24	7
GO:0042157	BP	GO:0042157	lipoprotein metabolic process	7/293	135/28943	0.000465843	0.007057744	0.004959031	Apod/Zdhhc17/Ctsd/Zdhhc21/Abhd12/Ugcg/Lcat	7
GO:0072594	BP	GO:0072594	establishment of protein localization to organelle	13/293	428/28943	0.000465999	0.007057744	0.004959031	Stat3/Apod/Ppp3ca/Mapt/Sec62/Sqstm1/Nfkbia/Hsp90ab1/Stk4/Laptm5/Nup88/Vps4a/Ipo5	13
GO:1903034	BP	GO:1903034	regulation of response to wounding	8/293	177/28943	0.000466848	0.007057744	0.004959031	Cadm4/Clasp2/Vegfb/Srsf6/Lrp1/Ptn/Nfe2l2/Plpp3	8
GO:0051893	BP	GO:0051893	regulation of focal adhesion assembly	5/293	64/28943	0.000480885	0.007215088	0.005069587	Apod/Clasp2/Lrp1/Mmp14/Dusp3	5
GO:0090109	BP	GO:0090109	regulation of cell-substrate junction assembly	5/293	64/28943	0.000480885	0.007215088	0.005069587	Apod/Clasp2/Lrp1/Mmp14/Dusp3	5
GO:1901222	BP	GO:1901222	regulation of NIK/NF-kappaB signaling	6/293	98/28943	0.000493641	0.007332954	0.005152404	Calr/Trem2/Laptm5/Rassf2/App/Rtkn2	6
GO:0016050	BP	GO:0016050	vesicle organization	11/293	323/28943	0.000494145	0.007332954	0.005152404	Picalm/Osbp/Zeb2/Sqstm1/Washc4/Srgn/Trim9/Vps4a/Tmf1/AU040320/Snx10	11
GO:0046034	BP	GO:0046034	ATP metabolic process	9/293	224/28943	0.000494274	0.007332954	0.005152404	Stat3/Atp6v1a/Trem2/Ampd2/Ndufs1/App/Slc4a4/Atp1a2/Zbtb7a	9
GO:0001906	BP	GO:0001906	cell killing	10/293	273/28943	0.000504513	0.007438605	0.005226638	H2-T23/Ctsc/Tap2/B2m/Itgam/H2-K1/Hsp90ab1/H2-D1/H2-Q7/H2-Q9	10
GO:0009895	BP	GO:0009895	negative regulation of catabolic process	11/293	324/28943	0.000507008	0.007438605	0.005226638	Stat3/Tob1/Map1a/Zfp36/Nampt/Trem2/Hnrnpu/Hsp90ab1/Nbas/Usp19/Nrbp2	11
GO:0022409	BP	GO:0022409	positive regulation of cell-cell adhesion	11/293	324/28943	0.000507008	0.007438605	0.005226638	Cd74/H2-Eb1/B2m/Ppp3ca/H2-Ab1/Sox2/Gpam/H2-Aa/Lgals8/Zfp609/Plpp3	11
GO:0050863	BP	GO:0050863	regulation of T cell activation	12/293	378/28943	0.000519234	0.007579013	0.005325294	Cd74/H2-Eb1/B2m/Ppp3ca/H2-Ab1/Gpam/Clptm1/Laptm5/H2-Aa/Lgals8/Zfp609/Dusp3	12
GO:0055075	BP	GO:0055075	potassium ion homeostasis	4/293	37/28943	0.000522296	0.007579013	0.005325294	Kcnj10/Atp1a1/Atp1a2/Wnk1	4
GO:0071711	BP	GO:0071711	basement membrane organization	4/293	37/28943	0.000522296	0.007579013	0.005325294	Ctss/Clasp2/Phldb1/Lamc1	4
GO:0048675	BP	GO:0048675	axon extension	7/293	138/28943	0.00053142	0.007683371	0.00539862	Dip2b/Rtn4/Rab21/Clasp2/Mapt/Hsp90ab1/Lrp1	7
GO:0006650	BP	GO:0006650	glycerophospholipid metabolic process	10/293	277/28943	0.000564714	0.008135157	0.005716061	Serinc5/Gpam/Naaa/Cdipt/Csf1r/Pik3c2b/Lpcat2/Abhd12/Pik3ca/Lcat	10
GO:0031623	BP	GO:0031623	receptor internalization	7/293	140/28943	0.000579074	0.008171036	0.005741271	Cltc/Picalm/Atad1/Cntn2/App/Lrp1/Fcer1g	7
GO:0001953	BP	GO:0001953	negative regulation of cell-matrix adhesion	4/293	38/28943	0.000579128	0.008171036	0.005741271	Apod/Clasp2/Lrp1/Mmp14	4
GO:0022617	BP	GO:0022617	extracellular matrix disassembly	4/293	38/28943	0.000579128	0.008171036	0.005741271	Ctss/Clasp2/Ddr1/Lamc1	4
GO:1903580	BP	GO:1903580	positive regulation of ATP metabolic process	4/293	38/28943	0.000579128	0.008171036	0.005741271	Stat3/Trem2/App/Slc4a4	4
GO:0032092	BP	GO:0032092	positive regulation of protein binding	6/293	101/28943	0.000579535	0.008171036	0.005741271	B2m/Hsp90ab1/Stk4/App/Lrp1/Krit1	6
GO:0032370	BP	GO:0032370	positive regulation of lipid transport	6/293	101/28943	0.000579535	0.008171036	0.005741271	Trem2/Nfkbia/Lrp1/Tmem30a/Tmf1/Acsl6	6
GO:0033674	BP	GO:0033674	positive regulation of kinase activity	13/293	440/28943	0.000602869	0.00846999	0.005951328	Dvl3/Cd74/Srcin1/Tgfa/Zeb2/Trem2/Ddr1/Hsp90ab1/Rassf2/App/Mertk/Csf1r/Pik3ca	13
GO:0150115	BP	GO:0150115	cell-substrate junction organization	6/293	102/28943	0.000610603	0.008548441	0.00600645	Apod/Clasp2/Lrp1/Mmp14/Lamc1/Dusp3	6
GO:0002706	BP	GO:0002706	regulation of lymphocyte mediated immunity	9/293	231/28943	0.000616424	0.008599659	0.006042438	H2-T23/Tap2/B2m/Trem2/H2-K1/H2-D1/H2-Q7/H2-Q9/Fcer1g	9
GO:0016322	BP	GO:0016322	neuron remodeling	3/293	17/28943	0.000628554	0.00873822	0.006139796	App/C1qa/Gnaq	3
GO:0006820	BP	GO:0006820	anion transport	14/293	500/28943	0.000636406	0.008816551	0.006194834	Slc38a3/Slc6a1/Ank/Kcnj10/Ttyh1/Slc25a3/Slc1a2/Slc4a2/Slc6a11/Ahcyl1/Slc4a4/Slc35b1/Ano4/Slc20a2	14
GO:0061136	BP	GO:0061136	regulation of proteasomal protein catabolic process	8/293	186/28943	0.000647308	0.008936444	0.006279075	Map1a/Prkaca/Trem2/Hsp90ab1/Psme1/Usp19/Tmf1/Zer1	8
GO:0034329	BP	GO:0034329	cell junction assembly	13/293	445/28943	0.000669178	0.009160082	0.006436211	Apod/Ptprd/Cldn11/Clasp2/Mapt/Prkaca/Wdr1/App/Lrp1/Mmp14/Lamc1/Ctnna1/Dusp3	13
GO:0007612	BP	GO:0007612	learning	8/293	187/28943	0.000670418	0.009160082	0.006436211	Slc6a1/Map1a/Kmt2a/Atad1/Cntn2/App/Ptn/Atp1a2	8
GO:0043484	BP	GO:0043484	regulation of RNA splicing	8/293	187/28943	0.000670418	0.009160082	0.006436211	Qki/Hnrnpu/Tra2a/Srsf6/Khdrbs1/Snrnp70/Zbtb7a/Tra2b	8
GO:0007229	BP	GO:0007229	integrin-mediated signaling pathway	6/293	104/28943	0.000676603	0.009169057	0.006442518	Itgam/Ptn/Lamc1/Fcer1g/Plpp3/Ctnna1	6
GO:0042116	BP	GO:0042116	macrophage activation	6/293	104/28943	0.000676603	0.009169057	0.006442518	Ctsc/Itgam/Nampt/Trem2/App/C1qa	6
GO:0150116	BP	GO:0150116	regulation of cell-substrate junction organization	5/293	69/28943	0.0006803	0.009169057	0.006442518	Apod/Clasp2/Lrp1/Mmp14/Dusp3	5
GO:1901224	BP	GO:1901224	positive regulation of NIK/NF-kappaB signaling	5/293	69/28943	0.0006803	0.009169057	0.006442518	Calr/Trem2/Laptm5/App/Rtkn2	5
GO:0007163	BP	GO:0007163	establishment or maintenance of cell polarity	9/293	235/28943	0.000696643	0.009357605	0.006574998	Clasp2/Wdr1/Llgl1/Pals1/Hsp90ab1/Cyth1/Fat1/Krit1/Ctnna1	9
GO:0030534	BP	GO:0030534	adult behavior	8/293	189/28943	0.000718636	0.009620528	0.006759737	Kcnj10/Mapt/Slc1a2/Cntn2/App/Pum1/Atp1a2/Abhd12	8
GO:0070206	BP	GO:0070206	protein trimerization	3/293	18/28943	0.000748635	0.009955086	0.006994811	Cd74/Slc1a2/App	3
GO:1900221	BP	GO:1900221	regulation of amyloid-beta clearance	3/293	18/28943	0.000748635	0.009955086	0.006994811	Trem2/App/Lrp1	3
GO:0050729	BP	GO:0050729	positive regulation of inflammatory response	7/293	148/28943	0.000804707	0.010629615	0.00746876	Ctsc/Ctss/Trem2/Nfkbia/App/Zbp1/Fcer1g	7
GO:1904019	BP	GO:1904019	epithelial cell apoptotic process	7/293	148/28943	0.000804707	0.010629615	0.00746876	Zfp36/Stk4/Srsf6/Spop/Tmf1/Nfe2l2/Krit1	7
GO:0043270	BP	GO:0043270	positive regulation of ion transport	11/293	343/28943	0.000810021	0.010664386	0.007493191	Slc38a3/Slc6a1/Ctss/Rtn4/Ppp3ca/Atp2b1/Gjc2/Trem2/Ahcyl1/Kcna1/Wnk1	11
GO:0032922	BP	GO:0032922	circadian regulation of gene expression	5/293	72/28943	0.000826352	0.01084348	0.007619029	Nampt/Hnrnpu/Per3/Kmt2a/Ncoa2	5
GO:0061081	BP	GO:0061081	positive regulation of myeloid leukocyte cytokine production involved in immune response	4/293	42/28943	0.000850746	0.011090377	0.007792508	Cd74/Rtn4/Laptm5/Fcer1g	4
GO:1900181	BP	GO:1900181	negative regulation of protein localization to nucleus	4/293	42/28943	0.000850746	0.011090377	0.007792508	Otud7b/Apod/App/Ctnna1	4
GO:0030516	BP	GO:0030516	regulation of axon extension	6/293	109/28943	0.000865838	0.011250233	0.007904829	Dip2b/Rtn4/Rab21/Clasp2/Mapt/Lrp1	6
GO:0030218	BP	GO:0030218	erythrocyte differentiation	7/293	150/28943	0.000870724	0.011276865	0.007923541	Stat3/Stat1/B2m/Zfp36/Hspa9/Zbtb7a/Dnase2a	7
GO:0002763	BP	GO:0002763	positive regulation of myeloid leukocyte differentiation	5/293	73/28943	0.000879866	0.011321512	0.007954912	Cd74/Ppp3ca/Itgam/Trem2/Csf1r	5
GO:0034394	BP	GO:0034394	protein localization to cell surface	5/293	73/28943	0.000879866	0.011321512	0.007954912	Map1a/Picalm/Hsp90ab1/Fcer1g/Tm9sf4	5
GO:0042593	BP	GO:0042593	glucose homeostasis	10/293	294/28943	0.000890884	0.011426309	0.008028546	Stat3/Ppp3ca/Prkaca/Osbp/Selenot/Lrp1/Spop/Tra2b/Pik3ca/Slc39a14	10
GO:1900180	BP	GO:1900180	regulation of protein localization to nucleus	7/293	151/28943	0.000905296	0.011572927	0.008131565	Otud7b/Apod/Hsp90ab1/App/Parp9/Ipo5/Ctnna1	7
GO:0032642	BP	GO:0032642	regulation of chemokine production	6/293	110/28943	0.000908137	0.011572927	0.008131565	Cd74/Apod/Trem2/App/Lrp1/Csf1r	6
GO:0033500	BP	GO:0033500	carbohydrate homeostasis	10/293	295/28943	0.000914084	0.011611498	0.008158667	Stat3/Ppp3ca/Prkaca/Osbp/Selenot/Lrp1/Spop/Tra2b/Pik3ca/Slc39a14	10
GO:0045981	BP	GO:0045981	positive regulation of nucleotide metabolic process	4/293	43/28943	0.000930599	0.01170905	0.00822721	Stat3/Trem2/App/Slc4a4	4
GO:0090224	BP	GO:0090224	regulation of spindle organization	4/293	43/28943	0.000930599	0.01170905	0.00822721	Cltc/Hnrnpu/Senp6/Dync1h1	4
GO:1900544	BP	GO:1900544	positive regulation of purine nucleotide metabolic process	4/293	43/28943	0.000930599	0.01170905	0.00822721	Stat3/Trem2/App/Slc4a4	4
GO:0015698	BP	GO:0015698	inorganic anion transport	7/293	152/28943	0.000940941	0.011801829	0.008292401	Slc6a1/Ank/Ttyh1/Slc25a3/Slc4a2/Ano4/Slc20a2	7
GO:0030518	BP	GO:0030518	intracellular steroid hormone receptor signaling pathway	6/293	111/28943	0.00095201	0.0118658	0.008337349	Lbh/Calr/Klf9/Ncoa2/Zbtb7a/Tmf1	6
GO:0106027	BP	GO:0106027	neuron projection organization	6/293	111/28943	0.00095201	0.0118658	0.008337349	Map1a/Srcin1/Trem2/Zfp365/App/Adam10	6
GO:0050870	BP	GO:0050870	positive regulation of T cell activation	9/293	246/28943	0.000962101	0.0119541	0.008399391	Cd74/H2-Eb1/B2m/Ppp3ca/H2-Ab1/Gpam/H2-Aa/Lgals8/Zfp609	9
GO:0007259	BP	GO:0007259	receptor signaling pathway via JAK-STAT	8/293	198/28943	0.000971372	0.012031694	0.008453912	Stat3/Stat1/Ptprd/Gadd45a/Osbp/Stat2/Csf1r/Parp9	8
GO:1903578	BP	GO:1903578	regulation of ATP metabolic process	5/293	75/28943	0.000994581	0.012225379	0.008590002	Stat3/Trem2/App/Slc4a4/Zbtb7a	5
GO:0071346	BP	GO:0071346	cellular response to interferon-gamma	6/293	112/28943	0.000997494	0.012225379	0.008590002	Stat1/H2-Ab1/Ccl4/H2-Q7/H2-Q9/Parp9	6
GO:1905477	BP	GO:1905477	positive regulation of protein localization to membrane	6/293	112/28943	0.000997494	0.012225379	0.008590002	Itgam/Clasp2/Trem2/Sqstm1/Lrp1/Ptn	6
GO:0002683	BP	GO:0002683	negative regulation of immune system process	13/293	465/28943	0.000999308	0.012225379	0.008590002	Cd74/C1qc/Apod/Tap2/Gpam/Trem2/Stat2/Laptm5/Mertk/H2-Aa/Hspa9/Fcer1g/Dusp3	13
GO:0006633	BP	GO:0006633	fatty acid biosynthetic process	7/293	154/28943	0.001015543	0.012385882	0.008702777	Cd74/Acsbg1/Qki/Acss1/Scd2/Fads6/Acadl	7
GO:0045948	BP	GO:0045948	positive regulation of translational initiation	3/293	20/28943	0.001030342	0.012522431	0.008798722	Impact/Dnajc3/Khdrbs1	3
GO:0001764	BP	GO:0001764	neuron migration	8/293	200/28943	0.001036187	0.012522431	0.008798722	Stat3/Mapt/Nr2f1/Cntn2/Ctnna2/Ptprz1/Zfp609/AU040320	8
GO:0009152	BP	GO:0009152	purine ribonucleotide biosynthetic process	8/293	200/28943	0.001036187	0.012522431	0.008798722	Stat3/Acss1/Trem2/Ampd2/Ndufs1/Adcy9/Mthfd1/Acsl6	8
GO:0021987	BP	GO:0021987	cerebral cortex development	6/293	113/28943	0.00104463	0.012586212	0.008843537	Rtn4/Sox2/Pals1/Nr2f1/Tra2b/Pou3f3	6
GO:0006814	BP	GO:0006814	sodium ion transport	9/293	250/28943	0.001076897	0.012889165	0.009056402	Slc38a3/Slc6a1/Atp1a1/Slc6a11/Ahcyl1/Slc4a4/Atp1a2/Wnk1/Slc20a2	9
GO:0006914	BP	GO:0006914	autophagy	13/293	469/28943	0.0010795	0.012889165	0.009056402	Stat3/Cltc/Iigp1/Mapt/Nampt/Ctsd/Trem2/Sqstm1/Pik3c2b/Vps4a/Nrbp2/Lgals8/Gramd1a	13
GO:0061919	BP	GO:0061919	process utilizing autophagic mechanism	13/293	469/28943	0.0010795	0.012889165	0.009056402	Stat3/Cltc/Iigp1/Mapt/Nampt/Ctsd/Trem2/Sqstm1/Pik3c2b/Vps4a/Nrbp2/Lgals8/Gramd1a	13
GO:0098656	BP	GO:0098656	anion transmembrane transport	8/293	202/28943	0.001104416	0.013102605	0.009206374	Slc6a1/Ank/Kcnj10/Slc25a3/Slc1a2/Slc35b1/Ano4/Slc20a2	8
GO:0061098	BP	GO:0061098	positive regulation of protein tyrosine kinase activity	4/293	45/28943	0.001105871	0.013102605	0.009206374	Srcin1/Tgfa/App/Csf1r	4
GO:0009205	BP	GO:0009205	purine ribonucleoside triphosphate metabolic process	9/293	251/28943	0.001107262	0.013102605	0.009206374	Stat3/Atp6v1a/Trem2/Ampd2/Ndufs1/App/Slc4a4/Atp1a2/Zbtb7a	9
GO:0002703	BP	GO:0002703	regulation of leukocyte mediated immunity	10/293	303/28943	0.001118131	0.01319196	0.009269158	H2-T23/Tap2/B2m/Itgam/Trem2/H2-K1/H2-D1/H2-Q7/H2-Q9/Fcer1g	10
GO:0006470	BP	GO:0006470	protein dephosphorylation	9/293	252/28943	0.001138317	0.013368862	0.009393456	Ptprd/Ppp3ca/Bod1l/Ptp4a2/Hsp90ab1/Ppp2r3a/Ptprz1/Mprip/Dusp3	9
GO:0048771	BP	GO:0048771	tissue remodeling	8/293	203/28943	0.00113985	0.013368862	0.009393456	Ctss/Ppp3ca/Rassf2/Lrp1/Ptn/Csf1r/Mmp14/Snx10	8
GO:0098661	BP	GO:0098661	inorganic anion transmembrane transport	5/293	78/28943	0.001186995	0.013840158	0.009724605	Slc6a1/Ank/Slc25a3/Ano4/Slc20a2	5
GO:2000379	BP	GO:2000379	positive regulation of reactive oxygen species metabolic process	5/293	78/28943	0.001186995	0.013840158	0.009724605	Itgam/Gadd45a/Mapt/App/Nfe2l2	5
GO:0030225	BP	GO:0030225	macrophage differentiation	4/293	46/28943	0.001201643	0.013952489	0.009803533	C1qc/Itgam/App/Csf1r	4
GO:0048511	BP	GO:0048511	rhythmic process	10/293	306/28943	0.001203648	0.013952489	0.009803533	Tef/Klf9/Nampt/Hnrnpu/Per3/Kmt2a/Ddb1/Ncoa2/Ptn/Fbxl3	10
GO:0097696	BP	GO:0097696	receptor signaling pathway via STAT	8/293	205/28943	0.00121344	0.014025109	0.009854559	Stat3/Stat1/Ptprd/Gadd45a/Osbp/Stat2/Csf1r/Parp9	8
GO:0052548	BP	GO:0052548	regulation of endopeptidase activity	11/293	361/28943	0.001222868	0.014093108	0.009902337	Stat3/Stat1/Serpina3n/Picalm/Sox2/Ctsd/Psmb8/Psme1/Laptm5/App/Por	11
GO:0006397	BP	GO:0006397	mRNA processing	13/293	476/28943	0.001232782	0.014166301	0.009953765	Qki/Prkaca/Hnrnpu/Tra2a/Tcerg1/Ahcyl1/Srsf6/App/Zrsr1/Khdrbs1/Snrnp70/Zbtb7a/Tra2b	13
GO:0032602	BP	GO:0032602	chemokine production	6/293	117/28943	0.001250491	0.014318855	0.010060955	Cd74/Apod/Trem2/App/Lrp1/Csf1r	6
GO:0000380	BP	GO:0000380	alternative mRNA splicing, via spliceosome	5/293	79/28943	0.001256861	0.014318855	0.010060955	Hnrnpu/Srsf6/Khdrbs1/Zbtb7a/Tra2b	5
GO:1903036	BP	GO:1903036	positive regulation of response to wounding	5/293	79/28943	0.001256861	0.014318855	0.010060955	Vegfb/Lrp1/Ptn/Nfe2l2/Plpp3	5
GO:0007613	BP	GO:0007613	memory	7/293	160/28943	0.001267571	0.014399606	0.010117694	Slc6a1/Map1a/Mapt/Trem2/Atad1/App/Ptn	7
GO:0051047	BP	GO:0051047	positive regulation of secretion	12/293	420/28943	0.001289196	0.014591562	0.01025257	Slc6a1/Rtn4/Ppp3ca/Itgam/Clasp2/Osbp/Trem2/Selenot/Lrp1/Vps4a/Tmf1/Fcer1g	12
GO:0007628	BP	GO:0007628	adult walking behavior	4/293	47/28943	0.001303071	0.014591562	0.01025257	Kcnj10/Mapt/Cntn2/Abhd12	4
GO:0009144	BP	GO:0009144	purine nucleoside triphosphate metabolic process	9/293	257/28943	0.001304336	0.014591562	0.01025257	Stat3/Atp6v1a/Trem2/Ampd2/Ndufs1/App/Slc4a4/Atp1a2/Zbtb7a	9
GO:0009199	BP	GO:0009199	ribonucleoside triphosphate metabolic process	9/293	257/28943	0.001304336	0.014591562	0.01025257	Stat3/Atp6v1a/Trem2/Ampd2/Ndufs1/App/Slc4a4/Atp1a2/Zbtb7a	9
GO:0038061	BP	GO:0038061	NIK/NF-kappaB signaling	6/293	118/28943	0.001306488	0.014591562	0.01025257	Calr/Trem2/Laptm5/Rassf2/App/Rtkn2	6
GO:0043401	BP	GO:0043401	steroid hormone mediated signaling pathway	6/293	118/28943	0.001306488	0.014591562	0.01025257	Lbh/Calr/Klf9/Ncoa2/Zbtb7a/Tmf1	6
GO:0007009	BP	GO:0007009	plasma membrane organization	7/293	161/28943	0.001313949	0.014633787	0.010282238	Mtss1/Micall1/Myrf/Pals1/Vps4a/Ano4/Ugcg	7
GO:0099173	BP	GO:0099173	postsynapse organization	8/293	208/28943	0.001330876	0.014780902	0.010385606	Ptprd/Srcin1/Trem2/Zfp365/Srgn/App/Ptn/Adam10	8
GO:0034101	BP	GO:0034101	erythrocyte homeostasis	7/293	162/28943	0.001361644	0.015080492	0.01059611	Stat3/Stat1/B2m/Zfp36/Hspa9/Zbtb7a/Dnase2a	7
GO:1901342	BP	GO:1901342	regulation of vasculature development	10/293	312/28943	0.001390719	0.015236637	0.010705823	Stat3/Stat1/Rtn4/Gadd45a/Vegfb/Ptn/Nfe2l2/Krit1/Sparc/Adam10	10
GO:0007405	BP	GO:0007405	neuroblast proliferation	5/293	81/28943	0.001405646	0.015236637	0.010705823	Sox2/Kcna1/Ptn/Ctnna1/Acsl6	5
GO:0007568	BP	GO:0007568	aging	5/293	81/28943	0.001405646	0.015236637	0.010705823	Apod/Arhgef12/Slc1a2/C1qa/Gnaq	5
GO:0043124	BP	GO:0043124	negative regulation of I-kappaB kinase/NF-kappaB signaling	4/293	48/28943	0.001410332	0.015236637	0.010705823	Otud7b/Stat1/Trim59/Trem2	4
GO:1990573	BP	GO:1990573	potassium ion import across plasma membrane	4/293	48/28943	0.001410332	0.015236637	0.010705823	Kcnj10/Atp1a1/Atp1a2/Wnk1	4
GO:0051701	BP	GO:0051701	biological process involved in interaction with host	7/293	163/28943	0.001410681	0.015236637	0.010705823	Cd74/Trim59/Hsp90ab1/Ddb1/Vps4a/AU040320/Ist1	7
GO:0097530	BP	GO:0097530	granulocyte migration	7/293	163/28943	0.001410681	0.015236637	0.010705823	Cd74/Rtn4/Itgam/Wdr1/Csf1r/Ccl4/Fcer1g	7
GO:0021953	BP	GO:0021953	central nervous system neuron differentiation	8/293	210/28943	0.001414064	0.015236637	0.010705823	B2m/Sox2/Zeb2/Pals1/Hsp90ab1/Cntn2/Csf1r/Gnaq	8
GO:1902107	BP	GO:1902107	positive regulation of leukocyte differentiation	8/293	210/28943	0.001414064	0.015236637	0.010705823	Cd74/Ppp3ca/Itgam/Trem2/Csf1r/H2-Aa/Mmp14/Zfp609	8
GO:1903708	BP	GO:1903708	positive regulation of hemopoiesis	8/293	210/28943	0.001414064	0.015236637	0.010705823	Cd74/Ppp3ca/Itgam/Trem2/Csf1r/H2-Aa/Mmp14/Zfp609	8
GO:0071675	BP	GO:0071675	regulation of mononuclear cell migration	6/293	120/28943	0.001424211	0.015304498	0.010753505	Apod/Calr/App/Csf1r/Wnk1/Adam10	6
GO:0001503	BP	GO:0001503	ossification	12/293	426/28943	0.00145255	0.01556695	0.010937913	Tob1/Mtss1/Ank/Ppp3ca/Atp2b1/Prkaca/Sox2/Srgn/Rassf2/Ptn/Mmp14/Snx10	12
GO:0010721	BP	GO:0010721	negative regulation of cell development	8/293	211/28943	0.001457179	0.01557458	0.010943274	Dip2b/Rtn4/B2m/Ppp3ca/Trem2/Ptn/Spg20/Ctnna1	8
GO:0009260	BP	GO:0009260	ribonucleotide biosynthetic process	8/293	212/28943	0.001501331	0.016003464	0.011244624	Stat3/Acss1/Trem2/Ampd2/Ndufs1/Adcy9/Mthfd1/Acsl6	8
GO:0002831	BP	GO:0002831	regulation of response to biotic stimulus	11/293	371/28943	0.001518568	0.016068509	0.011290327	Cd74/Stat1/Tap2/Ly86/Trem2/Stat2/Pum1/Zbp1/Parp9/Nfe2l2/Ankrd17	11
GO:0006110	BP	GO:0006110	regulation of glycolytic process	4/293	49/28943	0.001523599	0.016068509	0.011290327	Stat3/App/Slc4a4/Zbtb7a	4
GO:1905521	BP	GO:1905521	regulation of macrophage migration	4/293	49/28943	0.001523599	0.016068509	0.011290327	Rtn4/Trem2/Csf1r/Mmp14	4
GO:2000404	BP	GO:2000404	regulation of T cell migration	4/293	49/28943	0.001523599	0.016068509	0.011290327	Apod/App/Wnk1/Adam10	4
GO:0019076	BP	GO:0019076	viral release from host cell	3/293	23/28943	0.001565137	0.016330984	0.011474752	Ddb1/Vps4a/Ist1	3
GO:0035891	BP	GO:0035891	exit from host cell	3/293	23/28943	0.001565137	0.016330984	0.011474752	Ddb1/Vps4a/Ist1	3
GO:0045056	BP	GO:0045056	transcytosis	3/293	23/28943	0.001565137	0.016330984	0.011474752	Cltc/Picalm/Lrp1	3
GO:0048670	BP	GO:0048670	regulation of collateral sprouting	3/293	23/28943	0.001565137	0.016330984	0.011474752	Lrp1/Spg20/Ist1	3
GO:0009165	BP	GO:0009165	nucleotide biosynthetic process	9/293	264/28943	0.001569023	0.016330984	0.011474752	Stat3/Acss1/Nampt/Trem2/Ampd2/Ndufs1/Adcy9/Mthfd1/Acsl6	9
GO:0045017	BP	GO:0045017	glycerolipid biosynthetic process	8/293	214/28943	0.001592817	0.016535352	0.011618348	Gpam/Cdipt/Pik3c2b/Lpcat2/Fitm2/Pik3ca/Acsl6/Lcat	8
GO:0050764	BP	GO:0050764	regulation of phagocytosis	6/293	123/28943	0.001615751	0.016729756	0.011754944	C4b/Calr/Trem2/Lrp1/Mertk/Fcer1g	6
GO:0090659	BP	GO:0090659	walking behavior	4/293	50/28943	0.001643046	0.016968179	0.011922469	Kcnj10/Mapt/Cntn2/Abhd12	4
GO:0051222	BP	GO:0051222	positive regulation of protein transport	10/293	321/28943	0.001715099	0.017666412	0.012413073	Itgam/Prkaca/Osbp/Trem2/Hsp90ab1/App/Lrp1/Tmem30a/Ipo5/Tm9sf4	10
GO:0006164	BP	GO:0006164	purine nucleotide biosynthetic process	8/293	217/28943	0.001738269	0.017755509	0.012475675	Stat3/Acss1/Trem2/Ampd2/Ndufs1/Adcy9/Mthfd1/Acsl6	8
GO:0032886	BP	GO:0032886	regulation of microtubule-based process	9/293	268/28943	0.001738628	0.017755509	0.012475675	Map1a/Cltc/Clasp2/Mapt/Hnrnpu/Senp6/Phldb1/Dync1li1/Dync1h1	9
GO:0002720	BP	GO:0002720	positive regulation of cytokine production involved in immune response	5/293	85/28943	0.001741612	0.017755509	0.012475675	Cd74/Rtn4/B2m/Laptm5/Fcer1g	5
GO:0045670	BP	GO:0045670	regulation of osteoclast differentiation	5/293	85/28943	0.001741612	0.017755509	0.012475675	Ppp3ca/Trem2/Rassf2/Csf1r/Zbtb7a	5
GO:1901653	BP	GO:1901653	cellular response to peptide	10/293	322/28943	0.001754636	0.017825884	0.012525124	Stat3/Atp2b1/Gpam/Trem2/Ncoa2/Ahcyl1/App/Lrp1/Nfe2l2/Slc39a14	10
GO:0008038	BP	GO:0008038	neuron recognition	4/293	51/28943	0.001768846	0.017825884	0.012525124	Rtn4/Cntn2/App/Ptprz1	4
GO:0021879	BP	GO:0021879	forebrain neuron differentiation	4/293	51/28943	0.001768846	0.017825884	0.012525124	B2m/Sox2/Csf1r/Gnaq	4
GO:0008090	BP	GO:0008090	retrograde axonal transport	3/293	24/28943	0.001775415	0.017825884	0.012525124	Map1a/Kif1b/Dync1h1	3
GO:0010447	BP	GO:0010447	response to acidic pH	3/293	24/28943	0.001775415	0.017825884	0.012525124	Slc38a3/Ctss/Impact	3
GO:0032930	BP	GO:0032930	positive regulation of superoxide anion generation	3/293	24/28943	0.001775415	0.017825884	0.012525124	Itgam/Mapt/App	3
GO:1901293	BP	GO:1901293	nucleoside phosphate biosynthetic process	9/293	269/28943	0.001783244	0.017859386	0.012548663	Stat3/Acss1/Nampt/Trem2/Ampd2/Ndufs1/Adcy9/Mthfd1/Acsl6	9
GO:0010950	BP	GO:0010950	positive regulation of endopeptidase activity	7/293	170/28943	0.001793723	0.017919202	0.012590692	Stat3/Stat1/Picalm/Ctsd/Psme1/Laptm5/App	7
GO:0010927	BP	GO:0010927	cellular component assembly involved in morphogenesis	6/293	126/28943	0.001826267	0.01818511	0.012777529	Clasp2/Wdr1/Pals1/Phldb1/Tmf1/AU040320	6
GO:0014015	BP	GO:0014015	positive regulation of gliogenesis	5/293	86/28943	0.001834062	0.01818511	0.012777529	Rtn4/Gjc2/Zfp365/Ptn/Ptprz1	5
GO:0048041	BP	GO:0048041	focal adhesion assembly	5/293	86/28943	0.001834062	0.01818511	0.012777529	Apod/Clasp2/Lrp1/Mmp14/Dusp3	5
GO:0055067	BP	GO:0055067	monovalent inorganic cation homeostasis	7/293	171/28943	0.001854447	0.018341495	0.012887411	Kcnj10/Atp1a1/Slc4a2/Slc4a4/Atp1a2/Wnk1/Tm9sf4	7
GO:0044000	BP	GO:0044000	movement in host	6/293	127/28943	0.001900859	0.01871054	0.013146716	Cd74/Trim59/Ddb1/Vps4a/AU040320/Ist1	6
GO:0035196	BP	GO:0035196	miRNA processing	4/293	52/28943	0.001901172	0.01871054	0.013146716	Stat3/Ppp3ca/Nr2f1/Pum1	4
GO:0062013	BP	GO:0062013	positive regulation of small molecule metabolic process	7/293	172/28943	0.001916753	0.018817313	0.013221738	Cd74/Stat3/Trem2/Ddb1/App/Slc4a4/Por	7
GO:1903039	BP	GO:1903039	positive regulation of leukocyte cell-cell adhesion	9/293	272/28943	0.001922616	0.01882838	0.013229514	Cd74/H2-Eb1/B2m/Ppp3ca/H2-Ab1/Gpam/H2-Aa/Lgals8/Zfp609	9
GO:0031346	BP	GO:0031346	positive regulation of cell projection organization	12/293	441/28943	0.001936956	0.018922203	0.013295438	Ptprd/Rab21/Mapt/Picalm/Zeb2/Lrp1/Tmem30a/Ptn/Ptprz1/Nfe2l2/Acsl6/Ist1	12
GO:0034764	BP	GO:0034764	positive regulation of transmembrane transport	9/293	273/28943	0.001970961	0.019207205	0.013495691	Ctss/Ppp3ca/Gjc2/Slc1a2/Trem2/Kcna1/Wnk1/Nfe2l2/Acsl6	9
GO:0001952	BP	GO:0001952	regulation of cell-matrix adhesion	6/293	128/28943	0.001977734	0.019226094	0.013508962	Apod/Clasp2/Ddr1/Lrp1/Mmp14/Dusp3	6
GO:0007413	BP	GO:0007413	axonal fasciculation	3/293	25/28943	0.002002509	0.0192346	0.013514939	Rtn4/Cntn2/Ptprz1	3
GO:0106030	BP	GO:0106030	neuron projection fasciculation	3/293	25/28943	0.002002509	0.0192346	0.013514939	Rtn4/Cntn2/Ptprz1	3
GO:1903798	BP	GO:1903798	regulation of miRNA maturation	3/293	25/28943	0.002002509	0.0192346	0.013514939	Stat3/Ppp3ca/Nr2f1	3
GO:1903975	BP	GO:1903975	regulation of glial cell migration	3/293	25/28943	0.002002509	0.0192346	0.013514939	Trem2/Lrp1/Ptprz1	3
GO:1901888	BP	GO:1901888	regulation of cell junction assembly	8/293	222/28943	0.002003837	0.0192346	0.013514939	Apod/Ptprd/Clasp2/Prkaca/App/Lrp1/Mmp14/Dusp3	8
GO:0010631	BP	GO:0010631	epithelial cell migration	10/293	328/28943	0.002007636	0.0192346	0.013514939	Rtn4/Calr/Gadd45a/Clasp2/Zeb2/Lgals8/Nfe2l2/Krit1/Plpp3/Sparc	10
GO:0050798	BP	GO:0050798	activated T cell proliferation	4/293	53/28943	0.002040194	0.019499549	0.013701102	Ppp3ca/Itgam/Gpam/Laptm5	4
GO:0051402	BP	GO:0051402	neuron apoptotic process	10/293	329/28943	0.002052527	0.019570378	0.013750869	Itgam/Trem2/Aatk/Hsp90ab1/Vegfb/App/Lrp1/Nrbp2/Ptprz1/Pik3ca	10
GO:0009141	BP	GO:0009141	nucleoside triphosphate metabolic process	9/293	275/28943	0.002070562	0.019695103	0.013838506	Stat3/Atp6v1a/Trem2/Ampd2/Ndufs1/App/Slc4a4/Atp1a2/Zbtb7a	9
GO:0090132	BP	GO:0090132	epithelium migration	10/293	330/28943	0.002098225	0.0199106	0.013989922	Rtn4/Calr/Gadd45a/Clasp2/Zeb2/Lgals8/Nfe2l2/Krit1/Plpp3/Sparc	10
GO:0010970	BP	GO:0010970	transport along microtubule	7/293	175/28943	0.002113447	0.020007295	0.014057863	Map1a/Kif1b/Rab21/Mapt/Hnrnpu/App/Dync1h1	7
GO:1900542	BP	GO:1900542	regulation of purine nucleotide metabolic process	5/293	89/28943	0.002132983	0.020144276	0.014154111	Stat3/Trem2/App/Slc4a4/Zbtb7a	5
GO:0072522	BP	GO:0072522	purine-containing compound biosynthetic process	8/293	225/28943	0.002177891	0.020403452	0.014336218	Stat3/Acss1/Trem2/Ampd2/Ndufs1/Adcy9/Mthfd1/Acsl6	8
GO:0035088	BP	GO:0035088	establishment or maintenance of apical/basal cell polarity	4/293	54/28943	0.002186084	0.020403452	0.014336218	Wdr1/Llgl1/Pals1/Fat1	4
GO:0045687	BP	GO:0045687	positive regulation of glial cell differentiation	4/293	54/28943	0.002186084	0.020403452	0.014336218	Rtn4/Zfp365/Ptn/Ptprz1	4
GO:0061245	BP	GO:0061245	establishment or maintenance of bipolar cell polarity	4/293	54/28943	0.002186084	0.020403452	0.014336218	Wdr1/Llgl1/Pals1/Fat1	4
GO:0071709	BP	GO:0071709	membrane assembly	4/293	54/28943	0.002186084	0.020403452	0.014336218	Ptprd/Picalm/Vps4a/Ugcg	4
GO:0090130	BP	GO:0090130	tissue migration	10/293	332/28943	0.00219208	0.020411502	0.014341874	Rtn4/Calr/Gadd45a/Clasp2/Zeb2/Lgals8/Nfe2l2/Krit1/Plpp3/Sparc	10
GO:1902903	BP	GO:1902903	regulation of supramolecular fiber organization	11/293	389/28943	0.002197543	0.020414563	0.014344025	Mtss1/Map1a/Clasp2/Mapt/Wdr1/Trem2/Washc4/Arpc1b/App/Ctnna2/Pik3ca	11
GO:0030282	BP	GO:0030282	bone mineralization	6/293	131/28943	0.00222251	0.020598372	0.014473176	Mtss1/Ank/Atp2b1/Srgn/Ptn/Snx10	6
GO:0002523	BP	GO:0002523	leukocyte migration involved in inflammatory response	3/293	26/28943	0.002246875	0.020631816	0.014496674	Rtn4/Itgam/Ptn	3
GO:0006817	BP	GO:0006817	phosphate ion transport	3/293	26/28943	0.002246875	0.020631816	0.014496674	Ank/Slc25a3/Slc20a2	3
GO:0010742	BP	GO:0010742	macrophage derived foam cell differentiation	3/293	26/28943	0.002246875	0.020631816	0.014496674	Stat1/Nfkbia/Soat1	3
GO:0071108	BP	GO:0071108	protein K48-linked deubiquitination	3/293	26/28943	0.002246875	0.020631816	0.014496674	Otud7b/Mindy2/Usp19	3
GO:0001776	BP	GO:0001776	leukocyte homeostasis	6/293	132/28943	0.002308969	0.021153133	0.014862971	Cd74/Itgam/Gpam/Mertk/Fcer1g/Mthfd1	6
GO:0006790	BP	GO:0006790	sulfur compound metabolic process	10/293	335/28943	0.002339174	0.021380588	0.01502279	Ndst1/Acss1/Slc1a2/Gpam/Ahcyl1/Fitm2/Hspa9/Nfe2l2/Mthfd1/Acsl6	10
GO:1901216	BP	GO:1901216	positive regulation of neuron death	6/293	133/28943	0.002397936	0.021782331	0.015305069	Itgam/Mapt/Picalm/App/C1qa/Ptprz1	6
GO:1990266	BP	GO:1990266	neutrophil migration	6/293	133/28943	0.002397936	0.021782331	0.015305069	Cd74/Rtn4/Itgam/Wdr1/Ccl4/Fcer1g	6
GO:0031214	BP	GO:0031214	biomineral tissue development	7/293	179/28943	0.002399563	0.021782331	0.015305069	Mtss1/Ank/Atp2b1/Slc4a2/Srgn/Ptn/Snx10	7
GO:1904951	BP	GO:1904951	positive regulation of establishment of protein localization	10/293	337/28943	0.002441569	0.022113164	0.015537524	Itgam/Prkaca/Osbp/Trem2/Hsp90ab1/App/Lrp1/Tmem30a/Ipo5/Tm9sf4	10
GO:0010952	BP	GO:0010952	positive regulation of peptidase activity	7/293	180/28943	0.002475543	0.022366786	0.015715728	Stat3/Stat1/Picalm/Ctsd/Psme1/Laptm5/App	7
GO:0022604	BP	GO:0022604	regulation of cell morphogenesis	10/293	338/28943	0.002494099	0.022366786	0.015715728	Ptprd/Calr/Rab21/Picalm/Wdr1/Cntn2/Ptn/Csf1r/Fitm2/Sparc	10
GO:0007249	BP	GO:0007249	I-kappaB kinase/NF-kappaB signaling	8/293	230/28943	0.002494176	0.022366786	0.015715728	Cd74/Otud7b/Stat1/Trim59/Trem2/Sqstm1/Nfkbia/Ankrd17	8
GO:0048713	BP	GO:0048713	regulation of oligodendrocyte differentiation	4/293	56/28943	0.002499141	0.022366786	0.015715728	Wdr1/Zfp365/Ptn/Ptprz1	4
GO:0070918	BP	GO:0070918	small regulatory ncRNA processing	4/293	56/28943	0.002499141	0.022366786	0.015715728	Stat3/Ppp3ca/Nr2f1/Pum1	4
GO:0000289	BP	GO:0000289	nuclear-transcribed mRNA poly(A) tail shortening	3/293	27/28943	0.00250895	0.022366786	0.015715728	Tob1/Samd4b/Zfp36	3
GO:0070920	BP	GO:0070920	regulation of production of small RNA involved in gene silencing by RNA	3/293	27/28943	0.00250895	0.022366786	0.015715728	Stat3/Ppp3ca/Nr2f1	3
GO:0050732	BP	GO:0050732	negative regulation of peptidyl-tyrosine phosphorylation	4/293	57/28943	0.002666643	0.023613751	0.016591892	Cadm4/Srcin1/Sh3bp5/Mvp	4
GO:1903053	BP	GO:1903053	regulation of extracellular matrix organization	4/293	57/28943	0.002666643	0.023613751	0.016591892	Clasp2/Ddr1/Phldb1/Lamc1	4
GO:2001222	BP	GO:2001222	regulation of neuron migration	4/293	57/28943	0.002666643	0.023613751	0.016591892	Stat3/Ctnna2/Ptprz1/Zfp609	4
GO:0001558	BP	GO:0001558	regulation of cell growth	12/293	459/28943	0.002685642	0.023729142	0.01667297	Dip2b/Rtn4/Rab21/Clasp2/Mapt/Picalm/Ddr1/Lrp1/Mmp14/Spg20/Adam10/Ist1	12
GO:0007160	BP	GO:0007160	cell-matrix adhesion	8/293	233/28943	0.002700532	0.023807796	0.016728236	Apod/Itgam/Clasp2/Ddr1/Cntn2/Lrp1/Mmp14/Dusp3	8
GO:0000375	BP	GO:0000375	RNA splicing, via transesterification reactions	9/293	287/28943	0.002755608	0.024132816	0.016956607	Qki/Hnrnpu/Tra2a/Srsf6/Zrsr1/Khdrbs1/Snrnp70/Zbtb7a/Tra2b	9
GO:0000377	BP	GO:0000377	RNA splicing, via transesterification reactions with bulged adenosine as nucleophile	9/293	287/28943	0.002755608	0.024132816	0.016956607	Qki/Hnrnpu/Tra2a/Srsf6/Zrsr1/Khdrbs1/Snrnp70/Zbtb7a/Tra2b	9
GO:0000398	BP	GO:0000398	mRNA splicing, via spliceosome	9/293	287/28943	0.002755608	0.024132816	0.016956607	Qki/Hnrnpu/Tra2a/Srsf6/Zrsr1/Khdrbs1/Snrnp70/Zbtb7a/Tra2b	9
GO:0001959	BP	GO:0001959	regulation of cytokine-mediated signaling pathway	6/293	137/28943	0.002779807	0.024160504	0.016976061	Cd74/Trem2/Stat2/Laptm5/Zbp1/Parp9	6
GO:0061041	BP	GO:0061041	regulation of wound healing	6/293	137/28943	0.002779807	0.024160504	0.016976061	Cadm4/Clasp2/Vegfb/Srsf6/Nfe2l2/Plpp3	6
GO:0032928	BP	GO:0032928	regulation of superoxide anion generation	3/293	28/28943	0.002789153	0.024160504	0.016976061	Itgam/Mapt/App	3
GO:0090077	BP	GO:0090077	foam cell differentiation	3/293	28/28943	0.002789153	0.024160504	0.016976061	Stat1/Nfkbia/Soat1	3
GO:1900151	BP	GO:1900151	regulation of nuclear-transcribed mRNA catabolic process, deadenylation-dependent decay	3/293	28/28943	0.002789153	0.024160504	0.016976061	Tob1/Zfp36/Hnrnpu	3
GO:0071674	BP	GO:0071674	mononuclear cell migration	7/293	184/28943	0.002798142	0.024185677	0.016993748	Apod/Calr/App/Csf1r/Ccl4/Wnk1/Adam10	7
GO:0006140	BP	GO:0006140	regulation of nucleotide metabolic process	5/293	95/28943	0.002835121	0.024399222	0.017143793	Stat3/Trem2/App/Slc4a4/Zbtb7a	5
GO:0044272	BP	GO:0044272	sulfur compound biosynthetic process	5/293	95/28943	0.002835121	0.024399222	0.017143793	Acss1/Slc1a2/Nfe2l2/Mthfd1/Acsl6	5
GO:0017015	BP	GO:0017015	regulation of transforming growth factor beta receptor signaling pathway	6/293	138/28943	0.002882006	0.024725192	0.017372832	Zeb2/Pals1/Hsp90ab1/Lrp1/Got1/Zbtb7a	6
GO:0051607	BP	GO:0051607	defense response to virus	9/293	289/28943	0.002885435	0.024725192	0.017372832	Serinc5/Stat1/Gpam/Stat2/Pum1/Zbp1/H2-Q9/Parp9/Ankrd17	9
GO:0030100	BP	GO:0030100	regulation of endocytosis	8/293	236/28943	0.002919995	0.02496753	0.017543107	B2m/Ppp3ca/Rab21/Picalm/Trem2/Atad1/App/Lrp1	8
GO:0043523	BP	GO:0043523	regulation of neuron apoptotic process	9/293	290/28943	0.002952136	0.025134249	0.01766025	Itgam/Trem2/Hsp90ab1/Vegfb/App/Lrp1/Nrbp2/Ptprz1/Pik3ca	9
GO:0140546	BP	GO:0140546	defense response to symbiont	9/293	290/28943	0.002952136	0.025134249	0.01766025	Serinc5/Stat1/Gpam/Stat2/Pum1/Zbp1/H2-Q9/Parp9/Ankrd17	9
GO:0009615	BP	GO:0009615	response to virus	10/293	347/28943	0.003008857	0.025562429	0.017961105	Serinc5/Stat1/Gpam/Stat2/Pum1/Zbp1/Lgals8/H2-Q9/Parp9/Ankrd17	10
GO:0042987	BP	GO:0042987	amyloid precursor protein catabolic process	4/293	59/28943	0.003024422	0.025639875	0.018015522	Rtn4/Picalm/App/Adam10	4
GO:1905952	BP	GO:1905952	regulation of lipid localization	7/293	187/28943	0.003060531	0.02589079	0.018191824	Trem2/Nfkbia/Lrp1/Tmem30a/Fitm2/Tmf1/Acsl6	7
GO:0001780	BP	GO:0001780	neutrophil homeostasis	3/293	29/28943	0.003087883	0.025901734	0.018199513	Itgam/Mertk/Mthfd1	3
GO:0022010	BP	GO:0022010	central nervous system myelination	3/293	29/28943	0.003087883	0.025901734	0.018199513	Kcnj10/Myrf/Cntn2	3
GO:0032291	BP	GO:0032291	axon ensheathment in central nervous system	3/293	29/28943	0.003087883	0.025901734	0.018199513	Kcnj10/Myrf/Cntn2	3
GO:0090169	BP	GO:0090169	regulation of spindle assembly	3/293	29/28943	0.003087883	0.025901734	0.018199513	Hnrnpu/Senp6/Dync1h1	3
GO:0021954	BP	GO:0021954	central nervous system neuron development	5/293	97/28943	0.003102434	0.025914448	0.018208447	Zeb2/Pals1/Hsp90ab1/Cntn2/Gnaq	5
GO:0061157	BP	GO:0061157	mRNA destabilization	5/293	97/28943	0.003102434	0.025914448	0.018208447	Tob1/Samd4b/Zfp36/Hnrnpu/Pum1	5
GO:0110148	BP	GO:0110148	biomineralization	7/293	188/28943	0.003152047	0.026273666	0.018460846	Mtss1/Ank/Atp2b1/Slc4a2/Srgn/Ptn/Snx10	7
GO:1903844	BP	GO:1903844	regulation of cellular response to transforming growth factor beta stimulus	6/293	141/28943	0.003205505	0.026520619	0.018634365	Zeb2/Pals1/Hsp90ab1/Lrp1/Got1/Zbtb7a	6
GO:0031641	BP	GO:0031641	regulation of myelination	4/293	60/28943	0.003215025	0.026520619	0.018634365	Ctsc/Myrf/Ptn/Ptprz1	4
GO:0033363	BP	GO:0033363	secretory granule organization	4/293	60/28943	0.003215025	0.026520619	0.018634365	Osbp/Srgn/Tmf1/AU040320	4
GO:0043470	BP	GO:0043470	regulation of carbohydrate catabolic process	4/293	60/28943	0.003215025	0.026520619	0.018634365	Stat3/App/Slc4a4/Zbtb7a	4
GO:1900015	BP	GO:1900015	regulation of cytokine production involved in inflammatory response	4/293	60/28943	0.003215025	0.026520619	0.018634365	Stat3/Apod/Trem2/Pld4	4
GO:0050772	BP	GO:0050772	positive regulation of axonogenesis	5/293	98/28943	0.003242692	0.026693462	0.01875581	Mapt/Picalm/Zeb2/Lrp1/Ist1	5
GO:0016311	BP	GO:0016311	dephosphorylation	10/293	351/28943	0.003263285	0.026807484	0.018835927	Ptprd/Ppp3ca/Bod1l/Ptp4a2/Hsp90ab1/Ppp2r3a/Ptprz1/Mprip/Plpp3/Dusp3	10
GO:0045727	BP	GO:0045727	positive regulation of translation	6/293	142/28943	0.003319127	0.027209998	0.019118748	Tob1/Hnrnpu/Impact/Dnajc3/Eif4g3/Khdrbs1	6
GO:0002532	BP	GO:0002532	production of molecular mediator involved in inflammatory response	5/293	99/28943	0.003387458	0.027419555	0.01926599	Stat3/Apod/Trem2/Fcer1g/Pld4	5
GO:0062207	BP	GO:0062207	regulation of pattern recognition receptor signaling pathway	5/293	99/28943	0.003387458	0.027419555	0.01926599	Rtn4/Trem2/App/Pum1/Ankrd17	5
GO:0032366	BP	GO:0032366	intracellular sterol transport	3/293	30/28943	0.003405523	0.027419555	0.01926599	Osbp/Vps4a/Gramd1a	3
GO:0060907	BP	GO:0060907	positive regulation of macrophage cytokine production	3/293	30/28943	0.003405523	0.027419555	0.01926599	Cd74/Rtn4/Laptm5	3
GO:0061099	BP	GO:0061099	negative regulation of protein tyrosine kinase activity	3/293	30/28943	0.003405523	0.027419555	0.01926599	Srcin1/Sh3bp5/Mvp	3
GO:1903523	BP	GO:1903523	negative regulation of blood circulation	3/293	30/28943	0.003405523	0.027419555	0.01926599	Atp1a1/App/Atp1a2	3
GO:0006446	BP	GO:0006446	regulation of translational initiation	4/293	61/28943	0.003413652	0.027419555	0.01926599	Impact/Dnajc3/Khdrbs1/Eif5b	4
GO:0031663	BP	GO:0031663	lipopolysaccharide-mediated signaling pathway	4/293	61/28943	0.003413652	0.027419555	0.01926599	Stat1/Ly86/Trem2/Nfkbia	4
GO:0044091	BP	GO:0044091	membrane biogenesis	4/293	61/28943	0.003413652	0.027419555	0.01926599	Ptprd/Picalm/Vps4a/Ugcg	4
GO:0140115	BP	GO:0140115	export across plasma membrane	4/293	61/28943	0.003413652	0.027419555	0.01926599	Atp2b1/Atp1a1/Slc4a4/Atp1a2	4
GO:0032411	BP	GO:0032411	positive regulation of transporter activity	6/293	143/28943	0.003435723	0.027513417	0.019331942	Ctss/Ppp3ca/Trem2/Kmt2a/Kcna1/Wnk1	6
GO:0043122	BP	GO:0043122	regulation of I-kappaB kinase/NF-kappaB signaling	7/293	191/28943	0.003439177	0.027513417	0.019331942	Cd74/Otud7b/Stat1/Trim59/Trem2/Sqstm1/Ankrd17	7
GO:0001818	BP	GO:0001818	negative regulation of cytokine production	9/293	297/28943	0.003453854	0.027575348	0.019375456	Otud7b/Apod/Atp2b1/Zfp36/Trem2/Hsp90ab1/Srgn/Laptm5/Mertk	9
GO:0006836	BP	GO:0006836	neurotransmitter transport	8/293	243/28943	0.003486186	0.027777708	0.019517642	Slc6a1/Kcnj10/Prkaca/Slc1a2/Cyth1/Slc6a11/Trim9/Atp1a2	8
GO:0046394	BP	GO:0046394	carboxylic acid biosynthetic process	9/293	298/28943	0.003530686	0.028076018	0.019727246	Cd74/Acsbg1/Qki/Acss1/Scd2/Fads6/Got1/Acadl/Mthfd1	9
GO:0006813	BP	GO:0006813	potassium ion transport	8/293	244/28943	0.003573564	0.028360259	0.019926964	Kcnj10/Atp1a1/Kcna6/Trem2/Kcna1/Atp1a2/Gnaq/Wnk1	8
GO:0016053	BP	GO:0016053	organic acid biosynthetic process	9/293	299/28943	0.003608856	0.028561426	0.020068311	Cd74/Acsbg1/Qki/Acss1/Scd2/Fads6/Got1/Acadl/Mthfd1	9
GO:0021872	BP	GO:0021872	forebrain generation of neurons	4/293	62/28943	0.003620462	0.028561426	0.020068311	B2m/Sox2/Csf1r/Gnaq	4
GO:0048260	BP	GO:0048260	positive regulation of receptor-mediated endocytosis	4/293	62/28943	0.003620462	0.028561426	0.020068311	B2m/Rab21/Atad1/App	4
GO:0032970	BP	GO:0032970	regulation of actin filament-based process	11/293	416/28943	0.003659777	0.028661663	0.020138741	Mtss1/Clasp2/Atp1a1/Wdr1/Washc4/Arpc1b/Lrp1/Csf1r/Ctnna2/Atp1a2/Pik3ca	11
GO:0008203	BP	GO:0008203	cholesterol metabolic process	6/293	145/28943	0.003678023	0.028661663	0.020138741	App/Lrp1/Soat1/Acadl/Por/Lcat	6
GO:0090316	BP	GO:0090316	positive regulation of intracellular protein transport	6/293	145/28943	0.003678023	0.028661663	0.020138741	Itgam/Prkaca/Hsp90ab1/Tmem30a/Ipo5/Tm9sf4	6
GO:0060070	BP	GO:0060070	canonical Wnt signaling pathway	9/293	300/28943	0.003688377	0.028661663	0.020138741	Dvl3/Sox2/Zeb2/Stk4/App/Ppp2r3a/Gnaq/Wnk1/Plpp3	9
GO:0036473	BP	GO:0036473	cell death in response to oxidative stress	5/293	101/28943	0.003690838	0.028661663	0.020138741	Itgam/Mapt/Trem2/App/Nfe2l2	5
GO:0045185	BP	GO:0045185	maintenance of protein location	5/293	101/28943	0.003690838	0.028661663	0.020138741	Kdelr1/Hnrnpu/Nfkbia/Srgn/Mprip	5
GO:0050779	BP	GO:0050779	RNA destabilization	5/293	101/28943	0.003690838	0.028661663	0.020138741	Tob1/Samd4b/Zfp36/Hnrnpu/Pum1	5
GO:1903312	BP	GO:1903312	negative regulation of mRNA metabolic process	5/293	101/28943	0.003690838	0.028661663	0.020138741	Tob1/Zfp36/Hnrnpu/Nbas/Srsf6	5
GO:0045454	BP	GO:0045454	cell redox homeostasis	3/293	31/28943	0.003742438	0.02894784	0.02033982	Selenot/Nfe2l2/Krit1	3
GO:0051099	BP	GO:0051099	positive regulation of binding	7/293	194/28943	0.003745823	0.02894784	0.02033982	B2m/Hsp90ab1/Stk4/App/Lrp1/Parp9/Krit1	7
GO:0045787	BP	GO:0045787	positive regulation of cell cycle	10/293	358/28943	0.003749532	0.02894784	0.02033982	Calr/Tgfa/Hnrnpu/App/Dync1li1/Usp19/Eif4g3/Dync1h1/Ankrd17/Dusp3	10
GO:0006066	BP	GO:0006066	alcohol metabolic process	10/293	359/28943	0.003823448	0.029434732	0.020681928	Naaa/App/Lrp1/Nudt4/Got1/Soat1/Acadl/Plpp3/Por/Lcat	10
GO:0000288	BP	GO:0000288	nuclear-transcribed mRNA catabolic process, deadenylation-dependent decay	4/293	63/28943	0.003835614	0.029434732	0.020681928	Tob1/Samd4b/Zfp36/Hnrnpu	4
GO:0042551	BP	GO:0042551	neuron maturation	4/293	63/28943	0.003835614	0.029434732	0.020681928	Cntn2/App/C1qa/Gnaq	4
GO:0061014	BP	GO:0061014	positive regulation of mRNA catabolic process	5/293	102/28943	0.003849613	0.029434732	0.020681928	Tob1/Samd4b/Zfp36/Hnrnpu/Pum1	5
GO:0097061	BP	GO:0097061	dendritic spine organization	5/293	102/28943	0.003849613	0.029434732	0.020681928	Srcin1/Trem2/Zfp365/App/Adam10	5
GO:0060759	BP	GO:0060759	regulation of response to cytokine stimulus	6/293	147/28943	0.003932784	0.030011678	0.021087312	Cd74/Trem2/Stat2/Laptm5/Zbp1/Parp9	6
GO:0010632	BP	GO:0010632	regulation of epithelial cell migration	8/293	248/28943	0.003940165	0.030011678	0.021087312	Rtn4/Calr/Gadd45a/Clasp2/Nfe2l2/Krit1/Plpp3/Sparc	8
GO:0033344	BP	GO:0033344	cholesterol efflux	4/293	64/28943	0.004059263	0.030576976	0.021484511	Trem2/Nfkbia/Lrp1/Soat1	4
GO:0002367	BP	GO:0002367	cytokine production involved in immune response	6/293	148/28943	0.004064956	0.030576976	0.021484511	Cd74/Rtn4/B2m/Kdelr1/Laptm5/Fcer1g	6
GO:0071887	BP	GO:0071887	leukocyte apoptotic process	6/293	148/28943	0.004064956	0.030576976	0.021484511	Cd74/Itgam/Kdelr1/Gpam/Mertk/Fcer1g	6
GO:0006887	BP	GO:0006887	exocytosis	11/293	422/28943	0.004072016	0.030576976	0.021484511	Atp9a/Srcin1/Rab21/Itgam/Clasp2/Prkaca/Llgl1/Cyth1/Trim9/Vps4a/Fcer1g	11
GO:0010259	BP	GO:0010259	multicellular organism aging	3/293	32/28943	0.004098976	0.030576976	0.021484511	Arhgef12/Slc1a2/Gnaq	3
GO:0010875	BP	GO:0010875	positive regulation of cholesterol efflux	3/293	32/28943	0.004098976	0.030576976	0.021484511	Trem2/Nfkbia/Lrp1	3
GO:0030511	BP	GO:0030511	positive regulation of transforming growth factor beta receptor signaling pathway	3/293	32/28943	0.004098976	0.030576976	0.021484511	Zeb2/Hsp90ab1/Got1	3
GO:0048714	BP	GO:0048714	positive regulation of oligodendrocyte differentiation	3/293	32/28943	0.004098976	0.030576976	0.021484511	Zfp365/Ptn/Ptprz1	3
GO:0072574	BP	GO:0072574	hepatocyte proliferation	3/293	32/28943	0.004098976	0.030576976	0.021484511	Rtn4/Tgfa/Ptn	3
GO:0072575	BP	GO:0072575	epithelial cell proliferation involved in liver morphogenesis	3/293	32/28943	0.004098976	0.030576976	0.021484511	Rtn4/Tgfa/Ptn	3
GO:1903846	BP	GO:1903846	positive regulation of cellular response to transforming growth factor beta stimulus	3/293	32/28943	0.004098976	0.030576976	0.021484511	Zeb2/Hsp90ab1/Got1	3
GO:0031349	BP	GO:0031349	positive regulation of defense response	9/293	305/28943	0.004106838	0.030578252	0.021485407	Cd74/Ctsc/Ctss/Trem2/Nfkbia/App/Zbp1/Parp9/Fcer1g	9
GO:0043467	BP	GO:0043467	regulation of generation of precursor metabolites and energy	6/293	149/28943	0.004200386	0.03121633	0.021933745	Stat3/Prkaca/App/Slc4a4/Zbtb7a/Pik3ca	6
GO:1903532	BP	GO:1903532	positive regulation of secretion by cell	10/293	365/28943	0.004291537	0.031716081	0.022284888	Rtn4/Itgam/Clasp2/Osbp/Trem2/Selenot/Lrp1/Vps4a/Tmf1/Fcer1g	10
GO:0098930	BP	GO:0098930	axonal transport	4/293	65/28943	0.004291562	0.031716081	0.022284888	Map1a/Kif1b/Rab21/Dync1h1	4
GO:2000401	BP	GO:2000401	regulation of lymphocyte migration	4/293	65/28943	0.004291562	0.031716081	0.022284888	Apod/App/Wnk1/Adam10	4
GO:0006109	BP	GO:0006109	regulation of carbohydrate metabolic process	7/293	199/28943	0.004302535	0.031738182	0.022300417	Stat3/Cltc/Ddb1/Ncoa2/App/Slc4a4/Zbtb7a	7
GO:0046849	BP	GO:0046849	bone remodeling	5/293	105/28943	0.004355241	0.031778987	0.022329088	Ctss/Rassf2/Ptn/Csf1r/Snx10	5
GO:0003056	BP	GO:0003056	regulation of vascular associated smooth muscle contraction	2/293	10/28943	0.004356023	0.031778987	0.022329088	Atp2b1/Zdhhc21	2
GO:0051823	BP	GO:0051823	regulation of synapse structural plasticity	2/293	10/28943	0.004356023	0.031778987	0.022329088	Ncan/Ctnna2	2
GO:1900147	BP	GO:1900147	regulation of Schwann cell migration	2/293	10/28943	0.004356023	0.031778987	0.022329088	Lrp1/Ptprz1	2
GO:1900246	BP	GO:1900246	positive regulation of RIG-I signaling pathway	2/293	10/28943	0.004356023	0.031778987	0.022329088	Pum1/Ankrd17	2
GO:1990535	BP	GO:1990535	neuron projection maintenance	2/293	10/28943	0.004356023	0.031778987	0.022329088	Map1a/App	2
GO:0045765	BP	GO:0045765	regulation of angiogenesis	9/293	308/28943	0.004375178	0.031860271	0.022386201	Stat3/Stat1/Rtn4/Gadd45a/Vegfb/Ptn/Nfe2l2/Krit1/Sparc	9
GO:0015931	BP	GO:0015931	nucleobase-containing compound transport	7/293	200/28943	0.004421004	0.032135121	0.022579321	Qki/Zfp36/Mapt/Slc29a3/Nup88/Slc35b1/Khdrbs1	7
GO:0051259	BP	GO:0051259	protein complex oligomerization	8/293	253/28943	0.004438508	0.032203482	0.022627354	Cd74/B2m/Mapt/Kcna6/Slc1a2/Stk4/App/Kcna1	8
GO:1904646	BP	GO:1904646	cellular response to amyloid-beta	3/293	33/28943	0.004475468	0.0324125	0.022774218	Trem2/App/Lrp1	3
GO:0002534	BP	GO:0002534	cytokine production involved in inflammatory response	4/293	66/28943	0.004532665	0.032668936	0.022954399	Stat3/Apod/Trem2/Pld4	4
GO:0072678	BP	GO:0072678	T cell migration	4/293	66/28943	0.004532665	0.032668936	0.022954399	Apod/App/Wnk1/Adam10	4
GO:0062012	BP	GO:0062012	regulation of small molecule metabolic process	10/293	368/28943	0.004541954	0.032668936	0.022954399	Cd74/Stat3/Trem2/Ddb1/Ncoa2/App/Slc4a4/Acadl/Zbtb7a/Por	10
GO:0017157	BP	GO:0017157	regulation of exocytosis	8/293	254/28943	0.004543743	0.032668936	0.022954399	Atp9a/Rab21/Itgam/Clasp2/Cyth1/Trim9/Vps4a/Fcer1g	8
GO:0043434	BP	GO:0043434	response to peptide hormone	10/293	369/28943	0.004627937	0.033214219	0.023337535	Stat3/Stat1/Serpina3n/Atp2b1/Gpam/Stat2/Ncoa2/Ahcyl1/Nfe2l2/Slc39a14	10
GO:0001505	BP	GO:0001505	regulation of neurotransmitter levels	8/293	255/28943	0.004650885	0.033242486	0.023357397	Slc6a1/Kcnj10/Prkaca/Slc1a2/Cyth1/Slc6a11/Trim9/Atp1a2	8
GO:0006469	BP	GO:0006469	negative regulation of protein kinase activity	7/293	202/28943	0.004665319	0.033242486	0.023357397	Srcin1/Sh3bp5/Gadd45a/Dnajc3/Gnaq/Mvp/Dusp3	7
GO:0007179	BP	GO:0007179	transforming growth factor beta receptor signaling pathway	7/293	202/28943	0.004665319	0.033242486	0.023357397	Stat3/Zeb2/Pals1/Hsp90ab1/Lrp1/Got1/Zbtb7a	7
GO:0034612	BP	GO:0034612	response to tumor necrosis factor	7/293	202/28943	0.004665319	0.033242486	0.023357397	Stat1/Zfp36/Nfkbia/Laptm5/Ccl4/Nfe2l2/Adam10	7
GO:0070167	BP	GO:0070167	regulation of biomineral tissue development	5/293	107/28943	0.004717543	0.033554475	0.023576611	Ank/Atp2b1/Slc4a2/Srgn/Ptn	5
GO:0035725	BP	GO:0035725	sodium ion transmembrane transport	6/293	153/28943	0.004775642	0.033776372	0.023732524	Slc6a1/Atp1a1/Slc6a11/Slc4a4/Atp1a2/Wnk1	6
GO:0006611	BP	GO:0006611	protein export from nucleus	4/293	67/28943	0.004782721	0.033776372	0.023732524	Calr/Prkaca/Ahcyl1/Hspa9	4
GO:0007032	BP	GO:0007032	endosome organization	4/293	67/28943	0.004782721	0.033776372	0.023732524	Sqstm1/Washc4/Vps4a/Snx10	4
GO:1905517	BP	GO:1905517	macrophage migration	4/293	67/28943	0.004782721	0.033776372	0.023732524	Rtn4/Trem2/Csf1r/Mmp14	4
GO:0034976	BP	GO:0034976	response to endoplasmic reticulum stress	8/293	257/28943	0.004870981	0.034286706	0.024091104	Calr/Sel1l/App/Marchf6/Dnajc3/Usp19/Spop/Nfe2l2	8
GO:0072576	BP	GO:0072576	liver morphogenesis	3/293	34/28943	0.004872231	0.034286706	0.024091104	Rtn4/Tgfa/Ptn	3
GO:0032755	BP	GO:0032755	positive regulation of interleukin-6 production	5/293	108/28943	0.004906498	0.034466848	0.024217678	Cd74/Stat3/Laptm5/App/Fcer1g	5
GO:0016125	BP	GO:0016125	sterol metabolic process	6/293	154/28943	0.004928078	0.03455739	0.024281296	App/Lrp1/Soat1/Acadl/Por/Lcat	6
GO:0006801	BP	GO:0006801	superoxide metabolic process	4/293	68/28943	0.005041878	0.03523092	0.024754543	Itgam/Mapt/App/Nfe2l2	4
GO:0061082	BP	GO:0061082	myeloid leukocyte cytokine production	4/293	68/28943	0.005041878	0.03523092	0.024754543	Cd74/Rtn4/Laptm5/Fcer1g	4
GO:0016051	BP	GO:0016051	carbohydrate biosynthetic process	7/293	205/28943	0.00505071	0.03523092	0.024754543	Cltc/Ndst1/Gpd2/Ddb1/Ugp2/Got1/Slc39a14	7
GO:0016525	BP	GO:0016525	negative regulation of angiogenesis	5/293	109/28943	0.00510076	0.035393758	0.02486896	Stat1/Gadd45a/Ptn/Krit1/Sparc	5
GO:0072676	BP	GO:0072676	lymphocyte migration	5/293	109/28943	0.00510076	0.035393758	0.02486896	Apod/App/Ccl4/Wnk1/Adam10	5
GO:0110149	BP	GO:0110149	regulation of biomineralization	5/293	109/28943	0.00510076	0.035393758	0.02486896	Ank/Atp2b1/Slc4a2/Srgn/Ptn	5
GO:0032409	BP	GO:0032409	regulation of transporter activity	9/293	317/28943	0.005262937	0.036136248	0.02539066	Ctss/Ppp3ca/Trem2/Kmt2a/Ahcyl1/App/Kcna1/Atp1a2/Wnk1	9
GO:0035090	BP	GO:0035090	maintenance of apical/basal cell polarity	2/293	11/28943	0.005288574	0.036136248	0.02539066	Wdr1/Llgl1	2
GO:0036135	BP	GO:0036135	Schwann cell migration	2/293	11/28943	0.005288574	0.036136248	0.02539066	Lrp1/Ptprz1	2
GO:0061517	BP	GO:0061517	macrophage proliferation	2/293	11/28943	0.005288574	0.036136248	0.02539066	Trem2/Csf1r	2
GO:1900454	BP	GO:1900454	positive regulation of long-term synaptic depression	2/293	11/28943	0.005288574	0.036136248	0.02539066	Mapt/App	2
GO:1902959	BP	GO:1902959	regulation of aspartic-type endopeptidase activity involved in amyloid precursor protein catabolic process	2/293	11/28943	0.005288574	0.036136248	0.02539066	Picalm/App	2
GO:0045672	BP	GO:0045672	positive regulation of osteoclast differentiation	3/293	35/28943	0.005289561	0.036136248	0.02539066	Ppp3ca/Trem2/Csf1r	3
GO:1903203	BP	GO:1903203	regulation of oxidative stress-induced neuron death	3/293	35/28943	0.005289561	0.036136248	0.02539066	Itgam/Trem2/App	3
GO:2000406	BP	GO:2000406	positive regulation of T cell migration	3/293	35/28943	0.005289561	0.036136248	0.02539066	App/Wnk1/Adam10	3
GO:0030705	BP	GO:0030705	cytoskeleton-dependent intracellular transport	7/293	207/28943	0.005320622	0.036223958	0.025452289	Map1a/Kif1b/Rab21/Mapt/Hnrnpu/App/Dync1h1	7
GO:0071805	BP	GO:0071805	potassium ion transmembrane transport	7/293	207/28943	0.005320622	0.036223958	0.025452289	Kcnj10/Atp1a1/Kcna6/Trem2/Kcna1/Atp1a2/Wnk1	7
GO:0032368	BP	GO:0032368	regulation of lipid transport	6/293	157/28943	0.005406847	0.036748076	0.025820553	Trem2/Nfkbia/Lrp1/Tmem30a/Tmf1/Acsl6	6
GO:0030111	BP	GO:0030111	regulation of Wnt signaling pathway	9/293	319/28943	0.005477933	0.037167682	0.026115384	Sox2/Zeb2/Stk4/App/Lrp1/Ppp2r3a/Gnaq/Wnk1/Plpp3	9
GO:0099175	BP	GO:0099175	regulation of postsynapse organization	5/293	111/28943	0.005505522	0.037227818	0.026157638	Ptprd/Srcin1/Srgn/App/Adam10	5
GO:2000181	BP	GO:2000181	negative regulation of blood vessel morphogenesis	5/293	111/28943	0.005505522	0.037227818	0.026157638	Stat1/Gadd45a/Ptn/Krit1/Sparc	5
GO:1902652	BP	GO:1902652	secondary alcohol metabolic process	6/293	158/28943	0.005573749	0.037404382	0.026281698	App/Lrp1/Soat1/Acadl/Por/Lcat	6
GO:0008347	BP	GO:0008347	glial cell migration	4/293	70/28943	0.005588079	0.037404382	0.026281698	Rtn4/Trem2/Lrp1/Ptprz1	4
GO:0032507	BP	GO:0032507	maintenance of protein location in cell	4/293	70/28943	0.005588079	0.037404382	0.026281698	Kdelr1/Hnrnpu/Srgn/Mprip	4
GO:0071677	BP	GO:0071677	positive regulation of mononuclear cell migration	4/293	70/28943	0.005588079	0.037404382	0.026281698	Calr/App/Wnk1/Adam10	4
GO:1902373	BP	GO:1902373	negative regulation of mRNA catabolic process	4/293	70/28943	0.005588079	0.037404382	0.026281698	Tob1/Zfp36/Hnrnpu/Nbas	4
GO:1904036	BP	GO:1904036	negative regulation of epithelial cell apoptotic process	4/293	70/28943	0.005588079	0.037404382	0.026281698	Srsf6/Tmf1/Nfe2l2/Krit1	4
GO:0072330	BP	GO:0072330	monocarboxylic acid biosynthetic process	7/293	209/28943	0.005601217	0.037429312	0.026299215	Cd74/Acsbg1/Qki/Acss1/Scd2/Fads6/Acadl	7
GO:0042060	BP	GO:0042060	wound healing	10/293	380/28943	0.005660882	0.037764541	0.026534759	Cadm4/Clasp2/Ddr1/Vegfb/Srsf6/Mertk/Vps4a/Nfe2l2/Fcer1g/Plpp3	10
GO:1901343	BP	GO:1901343	negative regulation of vasculature development	5/293	112/28943	0.005716178	0.038069553	0.026749072	Stat1/Gadd45a/Ptn/Krit1/Sparc	5
GO:0048026	BP	GO:0048026	positive regulation of mRNA splicing, via spliceosome	3/293	36/28943	0.005727745	0.038082798	0.026758378	Tra2a/Snrnp70/Tra2b	3
GO:0009416	BP	GO:0009416	response to light stimulus	9/293	322/28943	0.005813101	0.038532257	0.027074185	Slc1a2/Per3/Kmt2a/Ddb1/Impact/App/Atp1a2/Fbxl3/Tmem161a	9
GO:0044270	BP	GO:0044270	cellular nitrogen compound catabolic process	11/293	443/28943	0.005814727	0.038532257	0.027074185	Tob1/Samd4b/Zfp36/Hnrnpu/Nbas/Pum1/Nudt4/Fitm2/Acadl/Por/Dnase2a	11
GO:0010634	BP	GO:0010634	positive regulation of epithelial cell migration	6/293	160/28943	0.005918808	0.03915671	0.027512948	Rtn4/Calr/Clasp2/Nfe2l2/Plpp3/Sparc	6
GO:0030004	BP	GO:0030004	cellular monovalent inorganic cation homeostasis	5/293	113/28943	0.005932453	0.039181784	0.027530566	Atp1a1/Slc4a2/Slc4a4/Atp1a2/Tm9sf4	5
GO:0007626	BP	GO:0007626	locomotory behavior	8/293	266/28943	0.005961784	0.039310206	0.0276208	Kcnj10/Mapt/Cntn2/Ncoa2/App/Pum1/Atp1a2/Abhd12	8
GO:0052547	BP	GO:0052547	regulation of peptidase activity	11/293	445/28943	0.006007335	0.039544973	0.027785756	Stat3/Stat1/Serpina3n/Picalm/Sox2/Ctsd/Psmb8/Psme1/Laptm5/App/Por	11
GO:2000113	BP	GO:2000113	negative regulation of cellular macromolecule biosynthetic process	7/293	212/28943	0.006042705	0.039712057	0.027903156	Tob1/Samd4b/Calr/Zfp36/Hnrnpu/Pum1/Itm2c	7
GO:1901215	BP	GO:1901215	negative regulation of neuron death	8/293	267/28943	0.00609358	0.039858777	0.028006247	Stat3/Hsp90ab1/Vegfb/App/Lrp1/Nrbp2/Ptprz1/Pik3ca	8
GO:0016482	BP	GO:0016482	cytosolic transport	6/293	161/28943	0.006097061	0.039858777	0.028006247	Atp9a/Kif1b/Cltc/Rab21/Laptm5/Wdr91	6
GO:2000377	BP	GO:2000377	regulation of reactive oxygen species metabolic process	6/293	161/28943	0.006097061	0.039858777	0.028006247	Stat3/Itgam/Gadd45a/Mapt/App/Nfe2l2	6
GO:0036475	BP	GO:0036475	neuron death in response to oxidative stress	3/293	37/28943	0.006187049	0.039858777	0.028006247	Itgam/Trem2/App	3
GO:0045746	BP	GO:0045746	negative regulation of Notch signaling pathway	3/293	37/28943	0.006187049	0.039858777	0.028006247	Nfkbia/Zbtb7a/Mmp14	3
GO:0034249	BP	GO:0034249	negative regulation of cellular amide metabolic process	7/293	213/28943	0.006195487	0.039858777	0.028006247	Tob1/Rtn4/Samd4b/Calr/Zfp36/Hnrnpu/Pum1	7
GO:0030217	BP	GO:0030217	T cell differentiation	9/293	326/28943	0.006284373	0.039858777	0.028006247	Cd74/Stat3/B2m/Kdelr1/Clptm1/Rpl22/H2-Aa/Fcer1g/Zfp609	9
GO:0070372	BP	GO:0070372	regulation of ERK1 and ERK2 cascade	9/293	326/28943	0.006284373	0.039858777	0.028006247	Cd74/Zdhhc17/Trem2/Vegfb/App/Lrp1/Csf1r/Ccl4/Dusp3	9
GO:0006072	BP	GO:0006072	glycerol-3-phosphate metabolic process	2/293	12/28943	0.006304063	0.039858777	0.028006247	Gpam/Gpd2	2
GO:0033210	BP	GO:0033210	leptin-mediated signaling pathway	2/293	12/28943	0.006304063	0.039858777	0.028006247	Stat3/Ugcg	2
GO:0036005	BP	GO:0036005	response to macrophage colony-stimulating factor	2/293	12/28943	0.006304063	0.039858777	0.028006247	Trem2/Csf1r	2
GO:0036006	BP	GO:0036006	cellular response to macrophage colony-stimulating factor stimulus	2/293	12/28943	0.006304063	0.039858777	0.028006247	Trem2/Csf1r	2
GO:0036092	BP	GO:0036092	phosphatidylinositol-3-phosphate biosynthetic process	2/293	12/28943	0.006304063	0.039858777	0.028006247	Pik3c2b/Pik3ca	2
GO:0043650	BP	GO:0043650	dicarboxylic acid biosynthetic process	2/293	12/28943	0.006304063	0.039858777	0.028006247	Got1/Mthfd1	2
GO:0045647	BP	GO:0045647	negative regulation of erythrocyte differentiation	2/293	12/28943	0.006304063	0.039858777	0.028006247	Zfp36/Hspa9	2
GO:0061635	BP	GO:0061635	regulation of protein complex stability	2/293	12/28943	0.006304063	0.039858777	0.028006247	Tapbp/Sqstm1	2
GO:0070444	BP	GO:0070444	oligodendrocyte progenitor proliferation	2/293	12/28943	0.006304063	0.039858777	0.028006247	Gjc2/Ptprz1	2
GO:0070445	BP	GO:0070445	regulation of oligodendrocyte progenitor proliferation	2/293	12/28943	0.006304063	0.039858777	0.028006247	Gjc2/Ptprz1	2
GO:0070863	BP	GO:0070863	positive regulation of protein exit from endoplasmic reticulum	2/293	12/28943	0.006304063	0.039858777	0.028006247	Tmem30a/Tm9sf4	2
GO:0097090	BP	GO:0097090	presynaptic membrane organization	2/293	12/28943	0.006304063	0.039858777	0.028006247	Ptprd/Cntn2	2
GO:1900272	BP	GO:1900272	negative regulation of long-term synaptic potentiation	2/293	12/28943	0.006304063	0.039858777	0.028006247	App/Ptn	2
GO:1905245	BP	GO:1905245	regulation of aspartic-type peptidase activity	2/293	12/28943	0.006304063	0.039858777	0.028006247	Picalm/App	2
GO:2000674	BP	GO:2000674	regulation of type B pancreatic cell apoptotic process	2/293	12/28943	0.006304063	0.039858777	0.028006247	Srsf6/Spop	2
GO:0002253	BP	GO:0002253	activation of immune response	11/293	448/28943	0.006305627	0.039858777	0.028006247	C1qc/C4b/Trem2/C1qb/Laptm5/C1qa/Zbp1/Khdrbs1/Wnk1/Fcer1g/Dusp3	11
GO:0090068	BP	GO:0090068	positive regulation of cell cycle process	8/293	269/28943	0.006363803	0.040162667	0.028219771	Tgfa/Hnrnpu/App/Dync1li1/Usp19/Eif4g3/Dync1h1/Ankrd17	8
GO:0009755	BP	GO:0009755	hormone-mediated signaling pathway	6/293	163/28943	0.00646525	0.04067379	0.028578904	Lbh/Calr/Klf9/Ncoa2/Zbtb7a/Tmf1	6
GO:0033135	BP	GO:0033135	regulation of peptidyl-serine phosphorylation	6/293	163/28943	0.00646525	0.04067379	0.028578904	Gadd45a/Hsp90ab1/Stk4/Rassf2/App/Pik3ca	6
GO:0048168	BP	GO:0048168	regulation of neuronal synaptic plasticity	4/293	73/28943	0.006479227	0.040697324	0.028595441	Kcnj10/Kmt2a/Cntn2/App	4
GO:0016055	BP	GO:0016055	Wnt signaling pathway	11/293	451/28943	0.006615436	0.041422003	0.029104627	Dvl3/Sox2/Zeb2/Stk4/Ddb1/App/Lrp1/Ppp2r3a/Gnaq/Wnk1/Plpp3	11
GO:0044772	BP	GO:0044772	mitotic cell cycle phase transition	11/293	451/28943	0.006615436	0.041422003	0.029104627	Ppp3ca/Gjc2/Clasp2/Ddb1/Psme1/App/Dync1li1/Vps4a/Camk2g/Ankrd17/Fbxl3	11
GO:0099111	BP	GO:0099111	microtubule-based transport	7/293	216/28943	0.006671144	0.041705138	0.029303568	Map1a/Kif1b/Rab21/Mapt/Hnrnpu/App/Dync1h1	7
GO:0006909	BP	GO:0006909	phagocytosis	10/293	390/28943	0.006748758	0.042124114	0.029597956	C4b/Calr/Itgam/Trem2/Lrp1/Mertk/Pik3ca/Fcer1g/Pld4/Tm9sf4	10
GO:0002274	BP	GO:0002274	myeloid leukocyte activation	8/293	272/28943	0.006786067	0.042154206	0.029619099	Ctsc/Itgam/Nampt/Trem2/App/C1qa/Fcer1g/Adam10	8
GO:0044403	BP	GO:0044403	biological process involved in symbiotic interaction	8/293	272/28943	0.006786067	0.042154206	0.029619099	Cd74/Trim59/Hsp90ab1/Ddb1/Csf1r/Vps4a/AU040320/Ist1	8
GO:0032623	BP	GO:0032623	interleukin-2 production	4/293	74/28943	0.006795987	0.042154206	0.029619099	Zfp36/Gpam/Laptm5/Fcer1g	4
GO:0046824	BP	GO:0046824	positive regulation of nucleocytoplasmic transport	4/293	74/28943	0.006795987	0.042154206	0.029619099	Prkaca/Hsp90ab1/Khdrbs1/Ipo5	4
GO:0006631	BP	GO:0006631	fatty acid metabolic process	11/293	453/28943	0.00682852	0.042224256	0.029668319	Cd74/Acsbg1/Qki/Acss1/Scd2/Fads6/Gpam/Naaa/Acadl/Por/Acsl6	11
GO:0198738	BP	GO:0198738	cell-cell signaling by wnt	11/293	453/28943	0.00682852	0.042224256	0.029668319	Dvl3/Sox2/Zeb2/Stk4/Ddb1/App/Lrp1/Ppp2r3a/Gnaq/Wnk1/Plpp3	11
GO:0038127	BP	GO:0038127	ERBB signaling pathway	5/293	117/28943	0.006855288	0.042323954	0.029738371	Rtn4/Tgfa/Rassf2/Mvp/Dusp3	5
GO:0090092	BP	GO:0090092	regulation of transmembrane receptor protein serine/threonine kinase signaling pathway	8/293	273/28943	0.006931428	0.042727688	0.030022049	Tob1/Zeb2/Pals1/Hsp90ab1/Lrp1/Got1/Zbtb7a/Spg20	8
GO:0051656	BP	GO:0051656	establishment of organelle localization	11/293	455/28943	0.007046944	0.043372525	0.030475135	Atp9a/Kif1b/Clasp2/Mapt/Picalm/Llgl1/Hnrnpu/Nup88/Vps4a/Dync1h1/Fcer1g	11
GO:0007566	BP	GO:0007566	embryo implantation	4/293	75/28943	0.007122827	0.043544422	0.030595916	Calr/Klf9/Ddr1/H2-Q7	4
GO:0010507	BP	GO:0010507	negative regulation of autophagy	4/293	75/28943	0.007122827	0.043544422	0.030595916	Stat3/Nampt/Trem2/Nrbp2	4
GO:0043954	BP	GO:0043954	cellular component maintenance	4/293	75/28943	0.007122827	0.043544422	0.030595916	Mtss1/Trem2/App/Csf1r	4
GO:1901184	BP	GO:1901184	regulation of ERBB signaling pathway	4/293	75/28943	0.007122827	0.043544422	0.030595916	Rtn4/Tgfa/Mvp/Dusp3	4
GO:0060236	BP	GO:0060236	regulation of mitotic spindle organization	3/293	39/28943	0.007170021	0.043544422	0.030595916	Cltc/Hnrnpu/Dync1h1	3
GO:0070570	BP	GO:0070570	regulation of neuron projection regeneration	3/293	39/28943	0.007170021	0.043544422	0.030595916	Rtn4/Lrp1/Ptn	3
GO:1904645	BP	GO:1904645	response to amyloid-beta	3/293	39/28943	0.007170021	0.043544422	0.030595916	Trem2/App/Lrp1	3
GO:0001666	BP	GO:0001666	response to hypoxia	7/293	219/28943	0.00717344	0.043544422	0.030595916	Rtn4/Npepps/Vegfb/Usp19/Nfe2l2/Camk2g/Tm9sf4	7
GO:0045216	BP	GO:0045216	cell-cell junction organization	7/293	219/28943	0.00717344	0.043544422	0.030595916	Mtss1/Cldn11/Prkaca/Wdr1/Csf1r/Adam10/Ctnna1	7
GO:0032675	BP	GO:0032675	regulation of interleukin-6 production	6/293	167/28943	0.007249692	0.043940208	0.03087401	Cd74/Stat3/Trem2/Laptm5/App/Fcer1g	6
GO:0010959	BP	GO:0010959	regulation of metal ion transport	11/293	458/28943	0.007384787	0.044248554	0.031090666	B2m/Ppp3ca/Atp2b1/Gjc2/Atp1a1/Trem2/Ahcyl1/Kcna1/Atp1a2/Gnaq/Wnk1	11
GO:0007406	BP	GO:0007406	negative regulation of neuroblast proliferation	2/293	13/28943	0.007400726	0.044248554	0.031090666	Ptn/Ctnna1	2
GO:0016926	BP	GO:0016926	protein desumoylation	2/293	13/28943	0.007400726	0.044248554	0.031090666	Senp3/Senp6	2
GO:0031953	BP	GO:0031953	negative regulation of protein autophosphorylation	2/293	13/28943	0.007400726	0.044248554	0.031090666	Impact/Mvp	2
GO:0048672	BP	GO:0048672	positive regulation of collateral sprouting	2/293	13/28943	0.007400726	0.044248554	0.031090666	Lrp1/Ist1	2
GO:0060213	BP	GO:0060213	positive regulation of nuclear-transcribed mRNA poly(A) tail shortening	2/293	13/28943	0.007400726	0.044248554	0.031090666	Tob1/Zfp36	2
GO:0090235	BP	GO:0090235	regulation of metaphase plate congression	2/293	13/28943	0.007400726	0.044248554	0.031090666	Hnrnpu/Dync1h1	2
GO:0140059	BP	GO:0140059	dendrite arborization	2/293	13/28943	0.007400726	0.044248554	0.031090666	Zfp365/Ptn	2
GO:2000347	BP	GO:2000347	positive regulation of hepatocyte proliferation	2/293	13/28943	0.007400726	0.044248554	0.031090666	Rtn4/Ptn	2
GO:0046474	BP	GO:0046474	glycerophospholipid biosynthetic process	6/293	168/28943	0.007456091	0.044445906	0.031229333	Gpam/Cdipt/Pik3c2b/Lpcat2/Pik3ca/Lcat	6
GO:0051168	BP	GO:0051168	nuclear export	6/293	168/28943	0.007456091	0.044445906	0.031229333	Calr/Prkaca/Ahcyl1/Nup88/Khdrbs1/Hspa9	6
GO:0071214	BP	GO:0071214	cellular response to abiotic stimulus	9/293	336/28943	0.007591378	0.045026756	0.031637459	Slc38a3/Gadd45a/Atp1a1/Ddb1/Impact/Got1/Atp1a2/Pik3ca/Tmem161a	9
GO:0104004	BP	GO:0104004	cellular response to environmental stimulus	9/293	336/28943	0.007591378	0.045026756	0.031637459	Slc38a3/Gadd45a/Atp1a1/Ddb1/Impact/Got1/Atp1a2/Pik3ca/Tmem161a	9
GO:0006413	BP	GO:0006413	translational initiation	5/293	120/28943	0.007610156	0.045026756	0.031637459	Impact/Dnajc3/Eif4g3/Khdrbs1/Eif5b	5
GO:0008306	BP	GO:0008306	associative learning	5/293	120/28943	0.007610156	0.045026756	0.031637459	Slc6a1/Map1a/Kmt2a/App/Atp1a2	5
GO:0051225	BP	GO:0051225	spindle assembly	5/293	120/28943	0.007610156	0.045026756	0.031637459	Cltc/Clasp2/Hnrnpu/Senp6/Dync1h1	5
GO:0006457	BP	GO:0006457	protein folding	6/293	169/28943	0.0076667	0.045041315	0.031647688	Cd74/B2m/Calr/Hsp90ab1/Dnajc3/Hspa9	6
GO:0048193	BP	GO:0048193	Golgi vesicle transport	8/293	278/28943	0.007693837	0.045041315	0.031647688	Atp9a/Kdelr1/Llgl1/Nbas/Laptm5/Nrbp2/Use1/Plpp3	8
GO:0019432	BP	GO:0019432	triglyceride biosynthetic process	3/293	40/28943	0.007694153	0.045041315	0.031647688	Gpam/Fitm2/Acsl6	3
GO:0033144	BP	GO:0033144	negative regulation of intracellular steroid hormone receptor signaling pathway	3/293	40/28943	0.007694153	0.045041315	0.031647688	Lbh/Calr/Zbtb7a	3
GO:0042398	BP	GO:0042398	cellular modified amino acid biosynthetic process	3/293	40/28943	0.007694153	0.045041315	0.031647688	Slc1a2/Nfe2l2/Mthfd1	3
GO:1901532	BP	GO:1901532	regulation of hematopoietic progenitor cell differentiation	3/293	40/28943	0.007694153	0.045041315	0.031647688	Zfp36/Hspa9/Nfe2l2	3
GO:2000403	BP	GO:2000403	positive regulation of lymphocyte migration	3/293	40/28943	0.007694153	0.045041315	0.031647688	App/Wnk1/Adam10	3
GO:0007623	BP	GO:0007623	circadian rhythm	7/293	222/28943	0.007703243	0.045041315	0.031647688	Nampt/Hnrnpu/Per3/Kmt2a/Ddb1/Ncoa2/Fbxl3	7
GO:0007632	BP	GO:0007632	visual behavior	4/293	77/28943	0.007807265	0.045582505	0.032027949	Slc1a2/Kmt2a/App/Atp1a2	4
GO:0071248	BP	GO:0071248	cellular response to metal ion	6/293	170/28943	0.007881565	0.045948832	0.032285344	B2m/Kcnj10/Sox2/Kcna1/Wnk1/Nfe2l2	6
GO:2001233	BP	GO:2001233	regulation of apoptotic signaling pathway	10/293	401/28943	0.008125873	0.047303766	0.033237371	Cd74/Ctsc/Trem2/Stk4/Spop/Itm2c/Nfe2l2/Ctnna1/Tmem161a/Rtkn2	10
GO:0032365	BP	GO:0032365	intracellular lipid transport	3/293	41/28943	0.008240335	0.047830029	0.033607142	Osbp/Vps4a/Gramd1a	3
GO:0032733	BP	GO:0032733	positive regulation of interleukin-10 production	3/293	41/28943	0.008240335	0.047830029	0.033607142	Stat3/Trem2/Fcer1g	3
GO:0008217	BP	GO:0008217	regulation of blood pressure	7/293	226/28943	0.008453935	0.048646887	0.034181097	Arhgef12/Atp2b1/Atp1a1/Nampt/Atp1a2/Gnaq/Wnk1	7
GO:0033143	BP	GO:0033143	regulation of intracellular steroid hormone receptor signaling pathway	4/293	79/28943	0.008533558	0.048646887	0.034181097	Lbh/Calr/Ncoa2/Zbtb7a	4
GO:1903201	BP	GO:1903201	regulation of oxidative stress-induced cell death	4/293	79/28943	0.008533558	0.048646887	0.034181097	Itgam/Trem2/App/Nfe2l2	4
GO:0006750	BP	GO:0006750	glutathione biosynthetic process	2/293	14/28943	0.008576828	0.048646887	0.034181097	Slc1a2/Nfe2l2	2
GO:0010642	BP	GO:0010642	negative regulation of platelet-derived growth factor receptor signaling pathway	2/293	14/28943	0.008576828	0.048646887	0.034181097	Apod/Lrp1	2
GO:0034244	BP	GO:0034244	negative regulation of transcription elongation by RNA polymerase II	2/293	14/28943	0.008576828	0.048646887	0.034181097	Hnrnpu/Nelfb	2
GO:0035791	BP	GO:0035791	platelet-derived growth factor receptor-beta signaling pathway	2/293	14/28943	0.008576828	0.048646887	0.034181097	Clasp2/Lrp1	2
GO:0042983	BP	GO:0042983	amyloid precursor protein biosynthetic process	2/293	14/28943	0.008576828	0.048646887	0.034181097	Soat1/Itm2c	2
GO:0042984	BP	GO:0042984	regulation of amyloid precursor protein biosynthetic process	2/293	14/28943	0.008576828	0.048646887	0.034181097	Soat1/Itm2c	2
GO:0048680	BP	GO:0048680	positive regulation of axon regeneration	2/293	14/28943	0.008576828	0.048646887	0.034181097	Lrp1/Ptn	2
GO:0052646	BP	GO:0052646	alditol phosphate metabolic process	2/293	14/28943	0.008576828	0.048646887	0.034181097	Gpam/Gpd2	2
GO:0070831	BP	GO:0070831	basement membrane assembly	2/293	14/28943	0.008576828	0.048646887	0.034181097	Clasp2/Phldb1	2
GO:1900152	BP	GO:1900152	negative regulation of nuclear-transcribed mRNA catabolic process, deadenylation-dependent decay	2/293	14/28943	0.008576828	0.048646887	0.034181097	Tob1/Hnrnpu	2
GO:1901201	BP	GO:1901201	regulation of extracellular matrix assembly	2/293	14/28943	0.008576828	0.048646887	0.034181097	Clasp2/Phldb1	2
GO:1905048	BP	GO:1905048	regulation of metallopeptidase activity	2/293	14/28943	0.008576828	0.048646887	0.034181097	Stat3/Picalm	2
GO:2000343	BP	GO:2000343	positive regulation of chemokine (C-X-C motif) ligand 2 production	2/293	14/28943	0.008576828	0.048646887	0.034181097	Cd74/Lrp1	2
GO:0010976	BP	GO:0010976	positive regulation of neuron projection development	7/293	227/28943	0.00864973	0.048920804	0.034373561	Mapt/Lrp1/Tmem30a/Ptn/Ptprz1/Nfe2l2/Acsl6	7
GO:0070374	BP	GO:0070374	positive regulation of ERK1 and ERK2 cascade	7/293	227/28943	0.00864973	0.048920804	0.034373561	Cd74/Trem2/Vegfb/App/Lrp1/Csf1r/Ccl4	7
GO:0000956	BP	GO:0000956	nuclear-transcribed mRNA catabolic process	5/293	124/28943	0.008704112	0.049158449	0.034540539	Tob1/Samd4b/Zfp36/Hnrnpu/Nbas	5
GO:0032527	BP	GO:0032527	protein exit from endoplasmic reticulum	3/293	42/28943	0.008808764	0.049398656	0.034709317	Sel1l/Tmem30a/Tm9sf4	3
GO:0038084	BP	GO:0038084	vascular endothelial growth factor signaling pathway	3/293	42/28943	0.008808764	0.049398656	0.034709317	Cadm4/Vegfb/Pik3ca	3
GO:0060218	BP	GO:0060218	hematopoietic stem cell differentiation	3/293	42/28943	0.008808764	0.049398656	0.034709317	Zfp36/Hspa9/Nfe2l2	3
GO:0099174	BP	GO:0099174	regulation of presynapse organization	3/293	42/28943	0.008808764	0.049398656	0.034709317	Ptprd/Picalm/App	3
GO:1901381	BP	GO:1901381	positive regulation of potassium ion transmembrane transport	3/293	42/28943	0.008808764	0.049398656	0.034709317	Trem2/Kcna1/Wnk1	3
GO:0033157	BP	GO:0033157	regulation of intracellular protein transport	7/293	228/28943	0.008848837	0.049553489	0.034818109	Apod/Itgam/Prkaca/Hsp90ab1/Tmem30a/Ipo5/Tm9sf4	7
GO:0016485	BP	GO:0016485	protein processing	8/293	285/28943	0.008865136	0.049574935	0.034833177	Ctss/Prkaca/Myrf/Srgn/Cntn2/Cpd/Mmp14/Adam10	8
GO:2000107	BP	GO:2000107	negative regulation of leukocyte apoptotic process	4/293	80/28943	0.008912707	0.04977096	0.034970912	Cd74/Gpam/Mertk/Fcer1g	4
GO:0042611	CC	GO:0042611	MHC protein complex	10/296	38/28804	4.14E-12	1.86E-09	1.35E-09	H2-T23/Cd74/H2-Eb1/B2m/H2-Ab1/H2-K1/H2-D1/H2-Aa/H2-Q7/H2-Q9	10
GO:0005769	CC	GO:0005769	early endosome	22/296	348/28804	1.54E-11	2.66E-09	1.93E-09	H2-T23/Atp9a/Ctss/Rab21/H2-Ab1/Picalm/Llgl1/H2-K1/Washc4/Mlc1/App/H2-D1/Lrp1/Tmem30a/Vps4a/Mon2/H2-Q7/Wdr91/Pld4/Slc39a14/Snx13/Tm9sf4	22
GO:0031227	CC	GO:0031227	intrinsic component of endoplasmic reticulum membrane	16/296	165/28804	1.78E-11	2.66E-09	1.93E-09	H2-T23/Tapbp/Tap2/Rtn4/B2m/Calr/Scd2/Sec62/H2-K1/H2-D1/Marchf6/Slc35b1/Fitm2/H2-Q7/H2-Q9/Gramd1a	16
GO:0030176	CC	GO:0030176	integral component of endoplasmic reticulum membrane	15/296	157/28804	9.51E-11	9.56E-09	6.95E-09	H2-T23/Tapbp/Tap2/Rtn4/B2m/Calr/Scd2/Sec62/H2-K1/H2-D1/Marchf6/Slc35b1/Fitm2/H2-Q7/H2-Q9	15
GO:0043209	CC	GO:0043209	myelin sheath	17/296	215/28804	1.07E-10	9.56E-09	6.95E-09	Serinc5/Rtn4/Cltc/Cldn11/Atp6v1a/Gjc2/Slc25a3/Atp1a1/Wdr1/Llgl1/Pals1/Cntn2/Ndufs1/Tkt/Hspa9/Atp1a2/Immt	17
GO:0042824	CC	GO:0042824	MHC class I peptide loading complex	6/296	11/28804	4.95E-10	3.71E-08	2.69E-08	Tapbp/Tap2/B2m/Calr/H2-K1/H2-D1	6
GO:0031901	CC	GO:0031901	early endosome membrane	12/296	106/28804	1.03E-09	6.63E-08	4.82E-08	H2-T23/Atp9a/Rab21/Llgl1/H2-K1/Washc4/H2-D1/Tmem30a/Mon2/H2-Q7/Wdr91/Slc39a14	12
GO:0045178	CC	GO:0045178	basal part of cell	18/296	300/28804	2.61E-09	1.46E-07	1.06E-07	Slc38a3/Cldn11/Atp2b1/Clasp2/Kcnj10/Tgfa/Atp1a1/Llgl1/Ddr1/Mlc1/Slc4a2/Hsp90ab1/Phldb1/Lrp1/Slc4a4/Ctnna2/Slc39a14/Plpp3	18
GO:0030670	CC	GO:0030670	phagocytic vesicle membrane	7/296	27/28804	8.40E-09	4.19E-07	3.04E-07	H2-T23/Tapbp/B2m/H2-K1/H2-D1/H2-Q7/H2-Q9	7
GO:0010008	CC	GO:0010008	endosome membrane	17/296	291/28804	1.08E-08	4.85E-07	3.53E-07	H2-T23/Atp9a/H2-Eb1/Rab21/Micall1/Llgl1/Ctsd/H2-K1/Washc4/H2-D1/Tmem30a/Vps4a/Mon2/H2-Q7/Wdr91/Slc39a14/Snx10	17
GO:0016323	CC	GO:0016323	basolateral plasma membrane	15/296	246/28804	4.56E-08	1.86E-06	1.35E-06	Slc38a3/Atp2b1/Kcnj10/Tgfa/Atp1a1/Llgl1/Ddr1/Mlc1/Slc4a2/Hsp90ab1/Lrp1/Slc4a4/Ctnna2/Slc39a14/Plpp3	15
GO:0031300	CC	GO:0031300	intrinsic component of organelle membrane	19/296	408/28804	5.63E-08	2.11E-06	1.53E-06	H2-T23/Tapbp/Tap2/Rtn4/B2m/Calr/Atp2b1/Scd2/Sec62/Slc25a3/H2-K1/H2-D1/Marchf6/Slc35b1/Fitm2/H2-Q7/H2-Q9/Immt/Gramd1a	19
GO:0042613	CC	GO:0042613	MHC class II protein complex	5/296	12/28804	8.27E-08	2.86E-06	2.08E-06	Cd74/H2-Eb1/B2m/H2-Ab1/H2-Aa	5
GO:0031301	CC	GO:0031301	integral component of organelle membrane	18/296	378/28804	9.08E-08	2.91E-06	2.12E-06	H2-T23/Tapbp/Tap2/Rtn4/B2m/Calr/Atp2b1/Scd2/Sec62/Slc25a3/H2-K1/H2-D1/Marchf6/Slc35b1/Fitm2/H2-Q7/H2-Q9/Immt	18
GO:0009925	CC	GO:0009925	basal plasma membrane	15/296	275/28804	1.95E-07	5.84E-06	4.24E-06	Slc38a3/Atp2b1/Kcnj10/Tgfa/Atp1a1/Llgl1/Ddr1/Mlc1/Slc4a2/Hsp90ab1/Lrp1/Slc4a4/Ctnna2/Slc39a14/Plpp3	15
GO:0045335	CC	GO:0045335	phagocytic vesicle	10/296	113/28804	2.76E-07	7.74E-06	5.62E-06	H2-T23/Tapbp/Ctss/B2m/Calr/H2-K1/H2-D1/H2-Q7/H2-Q9/Pld4	10
GO:0030666	CC	GO:0030666	endocytic vesicle membrane	7/296	45/28804	3.66E-07	9.67E-06	7.03E-06	H2-T23/Tapbp/B2m/H2-K1/H2-D1/H2-Q7/H2-Q9	7
GO:0071556	CC	GO:0071556	integral component of lumenal side of endoplasmic reticulum membrane	5/296	16/28804	4.41E-07	1.04E-05	7.58E-06	H2-T23/H2-K1/H2-D1/H2-Q7/H2-Q9	5
GO:0098553	CC	GO:0098553	lumenal side of endoplasmic reticulum membrane	5/296	16/28804	4.41E-07	1.04E-05	7.58E-06	H2-T23/H2-K1/H2-D1/H2-Q7/H2-Q9	5
GO:0098576	CC	GO:0098576	lumenal side of membrane	5/296	21/28804	1.97E-06	4.42E-05	3.21E-05	H2-T23/H2-K1/H2-D1/H2-Q7/H2-Q9	5
GO:0030139	CC	GO:0030139	endocytic vesicle	12/296	211/28804	2.13E-06	4.56E-05	3.32E-05	H2-T23/Tapbp/Ctss/Cltc/B2m/Calr/H2-K1/H2-D1/Pik3c2b/H2-Q7/H2-Q9/Pld4	12
GO:0045121	CC	GO:0045121	membrane raft	16/296	394/28804	3.77E-06	7.51E-05	5.46E-05	Itgam/Atp2b1/Mapt/Prkaca/Atp1a1/Slc1a2/Ctsd/Trem2/Mlc1/App/H2-D1/Atp1a2/Gnaq/Fcer1g/Plpp3/Ctnna1	16
GO:0098857	CC	GO:0098857	membrane microdomain	16/296	395/28804	3.90E-06	7.51E-05	5.46E-05	Itgam/Atp2b1/Mapt/Prkaca/Atp1a1/Slc1a2/Ctsd/Trem2/Mlc1/App/H2-D1/Atp1a2/Gnaq/Fcer1g/Plpp3/Ctnna1	16
GO:0032398	CC	GO:0032398	MHC class Ib protein complex	5/296	24/28804	4.01E-06	7.51E-05	5.46E-05	H2-T23/H2-K1/H2-D1/H2-Q7/H2-Q9	5
GO:0098791	CC	GO:0098791	Golgi apparatus subcompartment	14/296	311/28804	4.77E-06	8.57E-05	6.23E-05	Atp9a/Rab21/Ndst1/Clasp2/Osbp/Llgl1/H2-K1/H2-D1/Cpd/Lpcat2/Pld4/Plpp3/AU040320/Adam10	14
GO:0042612	CC	GO:0042612	MHC class I protein complex	5/296	26/28804	6.11E-06	0.000105441	7.66E-05	H2-T23/B2m/H2-K1/H2-D1/H2-Q7	5
GO:0140534	CC	GO:0140534	endoplasmic reticulum protein-containing complex	9/296	131/28804	8.95E-06	0.000148862	0.000108187	Tapbp/Tap2/B2m/Calr/H2-K1/Nbas/Sel1l/H2-D1/Stt3a	9
GO:0005774	CC	GO:0005774	vacuolar membrane	12/296	252/28804	1.31E-05	0.000209352	0.000152149	H2-T23/H2-Eb1/Atp6v1a/Ctsd/H2-K1/Hsp90ab1/Laptm5/Slc29a3/H2-D1/Vps4a/H2-Q7/Slc39a14	12
GO:0044304	CC	GO:0044304	main axon	7/296	84/28804	2.60E-05	0.000402152	0.000292268	Map1a/Gjc2/Mapt/Slc1a2/Cntn2/App/Kcna1	7
GO:0042734	CC	GO:0042734	presynaptic membrane	10/296	201/28804	4.75E-05	0.000711422	0.000517034	Slc6a1/Ptprd/Cltc/Atp2b1/Picalm/Slc1a2/Cyth1/Slc6a11/Kcna1/Ctnna2	10
GO:0045177	CC	GO:0045177	apical part of cell	16/296	488/28804	5.19E-05	0.000730377	0.00053081	Slc38a3/Atp2b1/Atp6v1a/Kcnj10/Atp1a1/Mlc1/Slc4a2/Pals1/Hsp90ab1/Ahcyl1/App/Kcna1/Lrp1/Fat1/Slc39a14/Snx10	16
GO:0019898	CC	GO:0019898	extrinsic component of membrane	13/296	337/28804	5.21E-05	0.000730377	0.00053081	Cltc/Picalm/Micall1/Naaa/Cyth1/Pik3c2b/Ctnna2/Gnaq/Pik3ca/Wdr91/Gramd1a/Ctnna1/Snx10	13
GO:0005765	CC	GO:0005765	lysosomal membrane	10/296	205/28804	5.61E-05	0.00074083	0.000538406	H2-T23/H2-Eb1/Ctsd/H2-K1/Hsp90ab1/Laptm5/Slc29a3/H2-D1/H2-Q7/Slc39a14	10
GO:0098852	CC	GO:0098852	lytic vacuole membrane	10/296	205/28804	5.61E-05	0.00074083	0.000538406	H2-T23/H2-Eb1/Ctsd/H2-K1/Hsp90ab1/Laptm5/Slc29a3/H2-D1/H2-Q7/Slc39a14	10
GO:0005802	CC	GO:0005802	trans-Golgi network	11/296	250/28804	6.12E-05	0.000785632	0.000570967	Atp9a/Rab21/Ndst1/Clasp2/Osbp/Llgl1/Cpd/Pld4/Plpp3/AU040320/Adam10	11
GO:0097449	CC	GO:0097449	astrocyte projection	4/296	22/28804	6.91E-05	0.000861533	0.000626129	Kcnj10/Slc1a2/Mlc1/App	4
GO:0097386	CC	GO:0097386	glial cell projection	5/296	43/28804	7.75E-05	0.000939943	0.000683114	Kcnj10/Mapt/Slc1a2/Mlc1/App	5
GO:0044853	CC	GO:0044853	plasma membrane raft	8/296	136/28804	8.55E-05	0.001009836	0.00073391	Itgam/Prkaca/Atp1a1/Trem2/Mlc1/Atp1a2/Gnaq/Ctnna1	8
GO:0097060	CC	GO:0097060	synaptic membrane	15/296	469/28804	0.000116736	0.001343955	0.000976735	Slc6a1/Rtn4/Ptprd/Cltc/Atp2b1/Picalm/Slc1a2/Atad1/Cyth1/Slc6a11/Cntn2/Kcna1/Ctnna2/Ptprz1/Adam10	15
GO:0000139	CC	GO:0000139	Golgi membrane	11/296	284/28804	0.000188322	0.002113915	0.001536312	H2-T23/Tapbp/Zdhhc17/Osbp/Kdelr1/H2-K1/Srgn/H2-D1/Slc35b1/H2-Q7/Ugcg	11
GO:0033106	CC	GO:0033106	cis-Golgi network membrane	4/296	29/28804	0.000211935	0.002320948	0.001686775	H2-T23/H2-K1/H2-D1/H2-Q7	4
GO:0005770	CC	GO:0005770	late endosome	10/296	247/28804	0.000258024	0.002758399	0.002004697	Cd74/Ctss/H2-Eb1/H2-Ab1/Micall1/Tmem30a/Dync1li1/Vps4a/Wdr91/Slc39a14	10
GO:0044291	CC	GO:0044291	cell-cell contact zone	6/296	90/28804	0.000338214	0.00353158	0.002566615	Cadm4/Fgfrl1/Atp1a1/Atp1a2/Pik3ca/Ctnna1	6
GO:0005798	CC	GO:0005798	Golgi-associated vesicle	6/296	94/28804	0.000427431	0.004361738	0.003169942	Cltc/Zdhhc17/Kdelr1/App/Use1/Adam10	6
GO:0016324	CC	GO:0016324	apical plasma membrane	12/296	370/28804	0.000490658	0.004895679	0.003557989	Slc38a3/Atp2b1/Atp6v1a/Kcnj10/Atp1a1/Mlc1/Slc4a2/Hsp90ab1/Ahcyl1/Kcna1/Fat1/Slc39a14	12
GO:0000502	CC	GO:0000502	proteasome complex	5/296	64/28804	0.000514678	0.005023701	0.003651031	Ubr1/Psmb8/Psmd1/Psme1/Psmd8	5
GO:0030014	CC	GO:0030014	CCR4-NOT complex	3/296	16/28804	0.000544779	0.005204381	0.003782342	Tob1/Zfp36/Cnot4	3
GO:0030175	CC	GO:0030175	filopodium	6/296	99/28804	0.000563647	0.005272445	0.003831808	Srcin1/Ttyh1/App/Dync1h1/Fat1/Ptprz1	6
GO:0009898	CC	GO:0009898	cytoplasmic side of plasma membrane	8/296	182/28804	0.000618839	0.005670588	0.004121163	Mtss1/Ppp3ca/Rab21/Atp2b1/Mapt/Cyth1/Gnaq/Gramd1a	8
GO:0098984	CC	GO:0098984	neuron to neuron synapse	13/296	437/28804	0.000650106	0.005837949	0.004242795	Stat3/Map1a/Rtn4/Ptprd/Srcin1/Mapt/Picalm/Atp1a1/Ncoa2/Ctnna2/Ptprz1/Camk2g/Adam10	13
GO:0099572	CC	GO:0099572	postsynaptic specialization	13/296	438/28804	0.000663954	0.005845395	0.004248206	Stat3/Map1a/Rtn4/Srcin1/Mapt/Picalm/Atp1a1/Srgn/Ncoa2/Ctnna2/Ptprz1/Camk2g/Adam10	13
GO:0014069	CC	GO:0014069	postsynaptic density	12/296	398/28804	0.000926563	0.007968867	0.005791463	Stat3/Map1a/Rtn4/Srcin1/Mapt/Picalm/Atp1a1/Ncoa2/Ctnna2/Ptprz1/Camk2g/Adam10	12
GO:0005801	CC	GO:0005801	cis-Golgi network	5/296	73/28804	0.000940646	0.007968867	0.005791463	H2-T23/Kdelr1/H2-K1/H2-D1/H2-Q7	5
GO:0044295	CC	GO:0044295	axonal growth cone	4/296	43/28804	0.00098369	0.008179196	0.005944323	Clasp2/Mapt/Hsp90ab1/Lrp1	4
GO:0032279	CC	GO:0032279	asymmetric synapse	12/296	406/28804	0.001098359	0.008807967	0.006401289	Stat3/Map1a/Rtn4/Srcin1/Mapt/Picalm/Atp1a1/Ncoa2/Ctnna2/Ptprz1/Camk2g/Adam10	12
GO:0099240	CC	GO:0099240	intrinsic component of synaptic membrane	9/296	247/28804	0.001098544	0.008807967	0.006401289	Slc6a1/Rtn4/Ptprd/Atp2b1/Slc1a2/Slc6a11/Cntn2/Kcna1/Ptprz1	9
GO:0043197	CC	GO:0043197	dendritic spine	8/296	200/28804	0.001139932	0.008979465	0.006525927	Ppp3ca/Atp2b1/Prkaca/Slc1a2/Ncoa2/Atp1a2/Ptprz1/Adam10	8
GO:0031252	CC	GO:0031252	cell leading edge	12/296	409/28804	0.001169253	0.009051632	0.006578375	Cadm4/Srcin1/Atp2b1/Clasp2/Mapt/Slc1a2/App/Ctnna2/Fat1/Ptprz1/Pik3ca/Ctnna1	12
GO:0032588	CC	GO:0032588	trans-Golgi network membrane	4/296	46/28804	0.001269742	0.009662949	0.007022656	Atp9a/Ndst1/Llgl1/Pld4	4
GO:0099056	CC	GO:0099056	integral component of presynaptic membrane	6/296	116/28804	0.001291274	0.009663036	0.00702272	Slc6a1/Ptprd/Atp2b1/Slc1a2/Slc6a11/Kcna1	6
GO:0044309	CC	GO:0044309	neuron spine	8/296	205/28804	0.001334066	0.009819604	0.007136507	Ppp3ca/Atp2b1/Prkaca/Slc1a2/Ncoa2/Atp1a2/Ptprz1/Adam10	8
GO:0098562	CC	GO:0098562	cytoplasmic side of membrane	8/296	207/28804	0.001418714	0.010041862	0.007298036	Mtss1/Ppp3ca/Rab21/Atp2b1/Mapt/Cyth1/Gnaq/Gramd1a	8
GO:0016234	CC	GO:0016234	inclusion body	5/296	80/28804	0.001420346	0.010041862	0.007298036	Zdhhc17/Mapt/Picalm/Sqstm1/Hsp90ab1	5
GO:0099243	CC	GO:0099243	extrinsic component of synaptic membrane	3/296	22/28804	0.001431357	0.010041862	0.007298036	Picalm/Cyth1/Ctnna2	3
GO:0043235	CC	GO:0043235	receptor complex	12/296	430/28804	0.001779436	0.012291796	0.0089332	Cd74/Gpr62/B2m/Itgam/Ddr1/Hsp90ab1/App/Lrp1/Mertk/Csf1r/Abhd12/Lrp1b	12
GO:0005795	CC	GO:0005795	Golgi stack	5/296	86/28804	0.001957618	0.013317732	0.009678811	Rab21/Llgl1/H2-K1/H2-D1/Lpcat2	5
GO:0022624	CC	GO:0022624	proteasome accessory complex	3/296	25/28804	0.002089656	0.014003817	0.010177431	Psmd1/Psme1/Psmd8	3
GO:0045211	CC	GO:0045211	postsynaptic membrane	10/296	326/28804	0.002140834	0.014135801	0.010273352	Slc6a1/Rtn4/Picalm/Atad1/Slc6a11/Cntn2/Kcna1/Ctnna2/Ptprz1/Adam10	10
GO:0098889	CC	GO:0098889	intrinsic component of presynaptic membrane	6/296	129/28804	0.002216528	0.014423496	0.010482438	Slc6a1/Ptprd/Atp2b1/Slc1a2/Slc6a11/Kcna1	6
GO:0030027	CC	GO:0030027	lamellipodium	7/296	175/28804	0.002298083	0.014740563	0.01071287	Srcin1/App/Ctnna2/Fat1/Ptprz1/Pik3ca/Ctnna1	7
GO:0099699	CC	GO:0099699	integral component of synaptic membrane	8/296	227/28804	0.002521881	0.015948235	0.011590559	Slc6a1/Rtn4/Ptprd/Atp2b1/Slc1a2/Slc6a11/Kcna1/Ptprz1	8
GO:0043194	CC	GO:0043194	axon initial segment	3/296	27/28804	0.002617548	0.016323318	0.011863155	Map1a/Cntn2/Kcna1	3
GO:0098858	CC	GO:0098858	actin-based cell projection	8/296	229/28804	0.002661335	0.016369032	0.011896378	Srcin1/Atp6v1a/Kcnj10/Ttyh1/App/Dync1h1/Fat1/Ptprz1	8
GO:0070971	CC	GO:0070971	endoplasmic reticulum exit site	3/296	28/28804	0.002909551	0.017653899	0.012830169	H2-K1/H2-D1/Plpp3	3
GO:0005901	CC	GO:0005901	caveola	5/296	96/28804	0.003162584	0.018933334	0.013760013	Atp1a1/Mlc1/Atp1a2/Gnaq/Ctnna1	5
GO:0031985	CC	GO:0031985	Golgi cisterna	4/296	61/28804	0.00360069	0.021050049	0.015298359	Rab21/Llgl1/H2-K1/H2-D1	4
GO:0031594	CC	GO:0031594	neuromuscular junction	5/296	99/28804	0.003609919	0.021050049	0.015298359	Prkaca/Cyth1/App/Ptn/Lamc1	5
GO:0090575	CC	GO:0090575	RNA polymerase II transcription regulator complex	8/296	242/28804	0.003720738	0.021418093	0.01556584	Stat3/Stat1/Nfe2l3/Hnrnpu/Stat2/Ncoa2/Gtf2e1/Nfe2l2	8
GO:1905369	CC	GO:1905369	endopeptidase complex	5/296	100/28804	0.003768624	0.021419142	0.015566602	Ubr1/Psmb8/Psmd1/Psme1/Psmd8	5
GO:0044224	CC	GO:0044224	juxtaparanode region of axon	2/296	10/28804	0.004485192	0.025173139	0.018294862	Cntn2/Kcna1	2
GO:0014704	CC	GO:0014704	intercalated disc	4/296	67/28804	0.005041209	0.027944479	0.020308964	Atp1a1/Atp1a2/Pik3ca/Ctnna1	4
GO:0005890	CC	GO:0005890	sodium:potassium-exchanging ATPase complex	2/296	11/28804	0.005444846	0.029454647	0.021406495	Atp1a1/Atp1a2	2
GO:0031313	CC	GO:0031313	extrinsic component of endosome membrane	2/296	11/28804	0.005444846	0.029454647	0.021406495	Wdr91/Snx10	2
GO:0005905	CC	GO:0005905	clathrin-coated pit	4/296	70/28804	0.005888021	0.031472874	0.022873265	Cltc/Picalm/App/Lrp1	4
GO:0005790	CC	GO:0005790	smooth endoplasmic reticulum	3/296	36/28804	0.005969646	0.031533779	0.022917528	Calr/Ttyh1/Dnajc3	3
GO:0098685	CC	GO:0098685	Schaffer collateral - CA1 synapse	5/296	115/28804	0.006788126	0.035440331	0.025756658	Stat3/Ptprd/Ppp3ca/Picalm/Srgn	5
GO:0098833	CC	GO:0098833	presynaptic endocytic zone	2/296	13/28804	0.007617873	0.038868464	0.028248093	Cltc/Picalm	2
GO:1990498	CC	GO:1990498	mitotic spindle microtubule	2/296	13/28804	0.007617873	0.038868464	0.028248093	Cltc/Hnrnpu	2
GO:0062023	CC	GO:0062023	collagen-containing extracellular matrix	10/296	396/28804	0.008258649	0.041664422	0.030280086	Ctsc/Calr/Ncan/Ctsd/Ptn/Ptprz1/Lamc1/Plxdc2/Sparc/Adam10	10
GO:0090533	CC	GO:0090533	cation-transporting ATPase complex	2/296	14/28804	0.008827595	0.044039889	0.032006483	Atp1a1/Atp1a2	2
GO:0005876	CC	GO:0005876	spindle microtubule	4/296	79/28804	0.008982155	0.044318543	0.032208999	Cltc/Clasp2/Hnrnpu/Bod1l	4
GO:0033218	MF	GO:0033218	amide binding	23/287	452/28404	2.81E-10	1.05E-07	7.81E-08	H2-T23/Cd74/Tap2/H2-Eb1/Cltc/Ppp3ca/Calr/H2-Ab1/Npepps/Kdelr1/Ctsd/Trem2/H2-K1/Nfkbia/Hsp90ab1/H2-D1/H2-Aa/Soat1/Acadl/H2-Q7/H2-Q9/Itm2c/Ipo5	23
GO:0042277	MF	GO:0042277	peptide binding	21/287	377/28404	3.37E-10	1.05E-07	7.81E-08	H2-T23/Cd74/Tap2/H2-Eb1/Cltc/Ppp3ca/Calr/H2-Ab1/Npepps/Kdelr1/Ctsd/Trem2/H2-K1/Nfkbia/Hsp90ab1/H2-D1/H2-Aa/H2-Q7/H2-Q9/Itm2c/Ipo5	21
GO:0042605	MF	GO:0042605	peptide antigen binding	9/287	68/28404	2.83E-08	5.87E-06	4.37E-06	H2-T23/Tap2/H2-Eb1/H2-Ab1/H2-K1/H2-D1/H2-Aa/H2-Q7/H2-Q9	9
GO:0044389	MF	GO:0044389	ubiquitin-like protein ligase binding	17/287	332/28404	5.77E-08	8.96E-06	6.68E-06	Stat1/Rtn4/Calr/H2-Ab1/Prkaca/Sqstm1/Nfkbia/Stat2/Per3/Hsp90ab1/Psmd1/Laptm5/Usp19/Hspa9/Spop/Parp9/Spg20	17
GO:0023026	MF	GO:0023026	MHC class II protein complex binding	5/287	13/28404	1.23E-07	1.52E-05	1.13E-05	Cd74/H2-Eb1/B2m/H2-Ab1/H2-Aa	5
GO:0046979	MF	GO:0046979	TAP2 binding	6/287	26/28404	1.96E-07	1.94E-05	1.45E-05	H2-T23/Tapbp/Tap2/H2-K1/H2-D1/H2-Q7	6
GO:0046977	MF	GO:0046977	TAP binding	6/287	27/28404	2.50E-07	1.94E-05	1.45E-05	H2-T23/Tapbp/Tap2/H2-K1/H2-D1/H2-Q7	6
GO:0046978	MF	GO:0046978	TAP1 binding	6/287	27/28404	2.50E-07	1.94E-05	1.45E-05	H2-T23/Tapbp/Tap2/H2-K1/H2-D1/H2-Q7	6
GO:0022804	MF	GO:0022804	active transmembrane transporter activity	17/287	403/28404	8.83E-07	6.10E-05	4.55E-05	Slc38a3/Slc6a1/Tap2/Ank/Atp2b1/Atp6v1a/Slc25a3/Atp1a1/Slc1a2/Slc4a2/Slc6a11/Ndufs1/Slc4a4/Slc35b1/Atp1a2/Slc39a14/Slc20a2	17
GO:0034185	MF	GO:0034185	apolipoprotein binding	5/287	20/28404	1.39E-06	8.65E-05	6.45E-05	Mapt/Trem2/App/Lrp1/Lcat	5
GO:0051087	MF	GO:0051087	chaperone binding	9/287	109/28404	1.71E-06	9.65E-05	7.19E-05	Ctsc/Mapt/Atp1a1/H2-K1/App/H2-D1/Dnajc3/Hspa9/Atp1a2	9
GO:0023023	MF	GO:0023023	MHC protein complex binding	5/287	23/28404	2.95E-06	0.000152579	0.000113798	Cd74/H2-Eb1/B2m/H2-Ab1/H2-Aa	5
GO:0031625	MF	GO:0031625	ubiquitin protein ligase binding	14/287	315/28404	4.54E-06	0.000216766	0.00016167	Rtn4/Calr/H2-Ab1/Prkaca/Sqstm1/Nfkbia/Per3/Hsp90ab1/Psmd1/Laptm5/Usp19/Hspa9/Spop/Spg20	14
GO:0042608	MF	GO:0042608	T cell receptor binding	5/287	32/28404	1.64E-05	0.000711762	0.000530851	H2-T23/H2-Eb1/H2-K1/H2-D1/H2-Q7	5
GO:0050839	MF	GO:0050839	cell adhesion molecule binding	13/287	308/28404	1.72E-05	0.000711762	0.000530851	Rtn4/Ptprd/Calr/Itgam/Cntn2/App/Ptn/Ctnna2/Lgals8/Mmp14/Ptprz1/Plpp3/Ctnna1	13
GO:0071889	MF	GO:0071889	14-3-3 protein binding	6/287	55/28404	1.93E-05	0.000749929	0.000559317	H2-T23/Tmcc3/Zfp36/H2-K1/H2-D1/H2-Q7	6
GO:0061629	MF	GO:0061629	RNA polymerase II-specific DNA-binding transcription factor binding	14/287	376/28404	3.28E-05	0.001199857	0.000894885	Stat3/Stat1/Calr/Sox2/Nfkbia/Stk4/Tcerg1/Ncoa2/Med13/Spop/Zbtb7a/Parp9/Tmf1/Nfe2l2	14
GO:0042287	MF	GO:0042287	MHC protein binding	6/287	61/28404	3.52E-05	0.001213667	0.000905184	H2-T23/Cd74/Tap2/H2-K1/H2-D1/H2-Q7	6
GO:0015291	MF	GO:0015291	secondary active transmembrane transporter activity	11/287	247/28404	4.71E-05	0.001540038	0.0011486	Slc38a3/Slc6a1/Ank/Slc25a3/Slc1a2/Slc4a2/Slc6a11/Slc4a4/Slc35b1/Slc39a14/Slc20a2	11
GO:0022853	MF	GO:0022853	active ion transmembrane transporter activity	11/287	252/28404	5.65E-05	0.001752774	0.001307264	Slc6a1/Atp2b1/Atp6v1a/Atp1a1/Slc1a2/Slc4a2/Slc6a11/Slc4a4/Slc35b1/Atp1a2/Slc39a14	11
GO:0042288	MF	GO:0042288	MHC class I protein binding	5/287	43/28404	7.15E-05	0.00211438	0.00157696	H2-T23/Tap2/H2-K1/H2-D1/H2-Q7	5
GO:0031072	MF	GO:0031072	heat shock protein binding	8/287	143/28404	0.000107895	0.002948968	0.002199417	Cltc/Itgam/Zfp36/Mapt/Nfkbia/Hsp90ab1/Usp19/Hspa9	8
GO:0042610	MF	GO:0042610	CD8 receptor binding	4/287	25/28404	0.000109221	0.002948968	0.002199417	H2-T23/H2-K1/H2-D1/H2-Q7	4
GO:0015293	MF	GO:0015293	symporter activity	8/287	146/28404	0.000124641	0.00318094	0.002372427	Slc38a3/Slc6a1/Slc25a3/Slc1a2/Slc6a11/Slc4a4/Slc39a14/Slc20a2	8
GO:0030881	MF	GO:0030881	beta-2-microglobulin binding	4/287	26/28404	0.000128057	0.00318094	0.002372427	H2-T23/H2-K1/H2-D1/H2-Q7	4
GO:0003823	MF	GO:0003823	antigen binding	10/287	233/28404	0.00014052	0.003299955	0.002461192	H2-T23/Tapbp/Tap2/H2-Eb1/H2-Ab1/H2-K1/H2-D1/H2-Aa/H2-Q7/H2-Q9	10
GO:0015103	MF	GO:0015103	inorganic anion transmembrane transporter activity	8/287	149/28404	0.000143476	0.003299955	0.002461192	Slc6a1/Ank/Ttyh1/Slc4a2/Slc6a11/Slc4a4/Ano4/Slc39a14	8
GO:0005178	MF	GO:0005178	integrin binding	8/287	155/28404	0.000188215	0.004174348	0.003113337	Calr/Itgam/App/Ptn/Lgals8/Mmp14/Ptprz1/Plpp3	8
GO:0008509	MF	GO:0008509	anion transmembrane transporter activity	11/287	300/28404	0.000260438	0.005576965	0.004159445	Slc38a3/Slc6a1/Ank/Ttyh1/Slc1a2/Slc4a2/Slc6a11/Slc4a4/Slc35b1/Ano4/Slc39a14	11
GO:0005496	MF	GO:0005496	steroid binding	7/287	124/28404	0.000274884	0.005690102	0.004243825	Apod/Atp1a1/Osbp/Paqr8/Soat1/Atp1a2/Gramd1a	7
GO:0008238	MF	GO:0008238	exopeptidase activity	6/287	96/28404	0.000437431	0.008762731	0.006535472	Ctsc/Npepps/Mindy2/Cpd/Mmp14/Adam10	6
GO:0036002	MF	GO:0036002	pre-mRNA binding	4/287	37/28404	0.000518432	0.009758581	0.007278202	Hnrnpu/Srsf6/Zrsr1/Tra2b	4
GO:0005283	MF	GO:0005283	amino acid:sodium symporter activity	3/287	16/28404	0.000518572	0.009758581	0.007278202	Slc6a1/Slc1a2/Slc6a11	3
GO:0030246	MF	GO:0030246	carbohydrate binding	10/287	277/28404	0.000555637	0.010148545	0.007569048	C4b/H2-Eb1/Calr/Ncan/Cdipt/Ugp2/Cntn2/Tkt/Lgals8/Galnt7	10
GO:1990380	MF	GO:1990380	Lys48-specific deubiquitinase activity	3/287	17/28404	0.000625001	0.011089312	0.008270696	Otud7b/Mindy2/Usp19	3
GO:0019902	MF	GO:0019902	phosphatase binding	9/287	234/28404	0.000665934	0.011487365	0.008567575	Stat3/Ctsc/Cadm4/Mapt/Bod1l/Cpd/Csf1r/Wnk1/Mvp	9
GO:0046703	MF	GO:0046703	natural killer cell lectin-like receptor binding	4/287	41/28404	0.00077016	0.012926202	0.009640697	H2-T23/H2-K1/H2-D1/H2-Q7	4
GO:0140323	MF	GO:0140323	solute:anion antiporter activity	3/287	19/28404	0.000877411	0.014338741	0.010694205	Slc4a2/Slc4a4/Slc35b1	3
GO:0005416	MF	GO:0005416	amino acid:cation symporter activity	3/287	20/28404	0.001024566	0.016180194	0.012067608	Slc6a1/Slc1a2/Slc6a11	3
GO:0016922	MF	GO:0016922	nuclear receptor binding	7/287	155/28404	0.001042203	0.016180194	0.012067608	Stat3/Stat1/Calr/Ncoa2/Med13/Zbtb7a/Tmf1	7
GO:0005518	MF	GO:0005518	collagen binding	5/287	80/28404	0.001318067	0.019488722	0.014535194	Map1a/Ctss/Ddr1/Srgn/Sparc	5
GO:0046873	MF	GO:0046873	metal ion transmembrane transporter activity	12/287	422/28404	0.001318078	0.019488722	0.014535194	Slc6a1/Atp2b1/Kcnj10/Zdhhc17/Atp1a1/Kcna6/Slc1a2/Slc6a11/Kcna1/Slc4a4/Atp1a2/Slc39a14	12
GO:0008374	MF	GO:0008374	O-acyltransferase activity	4/287	51/28404	0.001756175	0.024918656	0.018584979	Gpam/Lpcat2/Soat1/Lcat	4
GO:0070530	MF	GO:0070530	K63-linked polyubiquitin modification-dependent protein binding	3/287	24/28404	0.001765573	0.024918656	0.018584979	Otud7b/Sqstm1/Mindy2	3
GO:1990782	MF	GO:1990782	protein tyrosine kinase binding	6/287	126/28404	0.001807873	0.024948653	0.018607352	Tob1/Cadm4/Clasp2/Trem2/Khdrbs1/Dusp3	6
GO:0019829	MF	GO:0019829	ATPase-coupled cation transmembrane transporter activity	4/287	52/28404	0.001887584	0.025482388	0.019005425	Atp2b1/Atp6v1a/Atp1a1/Atp1a2	4
GO:0015296	MF	GO:0015296	anion:cation symporter activity	3/287	25/28404	0.001991439	0.026181466	0.019526816	Slc6a1/Slc6a11/Slc39a14	3
GO:0003729	MF	GO:0003729	mRNA binding	11/287	386/28404	0.002036436	0.026181466	0.019526816	Qki/Samd4b/Calr/Zfp36/Hnrnpu/Srsf6/Pum1/Eif4g3/Khdrbs1/Snrnp70/Tra2b	11
GO:0004713	MF	GO:0004713	protein tyrosine kinase activity	6/287	130/28404	0.002117133	0.026181466	0.019526816	Fgfrl1/Baz1b/Ddr1/Aatk/Mertk/Csf1r	6
GO:0008234	MF	GO:0008234	cysteine-type peptidase activity	7/287	176/28404	0.002157683	0.026181466	0.019526816	Otud7b/Senp3/Ctsc/Ctss/Senp6/Mindy2/Usp19	7
GO:0017124	MF	GO:0017124	SH3 domain binding	6/287	131/28404	0.002200329	0.026181466	0.019526816	Qki/Sh3bp5/Mapt/Picalm/Khdrbs1/Adam10	6
GO:0016405	MF	GO:0016405	CoA-ligase activity	3/287	26/28404	0.002234489	0.026181466	0.019526816	Acsbg1/Acss1/Acsl6	3
GO:0017134	MF	GO:0017134	fibroblast growth factor binding	3/287	26/28404	0.002234489	0.026181466	0.019526816	Fgfrl1/Hspa9/Ptprz1	3
GO:0043394	MF	GO:0043394	proteoglycan binding	4/287	55/28404	0.002322411	0.026707721	0.01991931	Ctss/Itgam/App/Ptn	4
GO:1901681	MF	GO:1901681	sulfur compound binding	9/287	284/28404	0.002534521	0.028617048	0.021343336	Itgam/Fgfrl1/Vegfb/App/Tkt/Rpl22/Ptn/Soat1/Acadl	9
GO:0005539	MF	GO:0005539	glycosaminoglycan binding	8/287	233/28404	0.002667001	0.029575137	0.022057904	Itgam/Fgfrl1/Ncan/Trem2/Vegfb/App/Rpl22/Ptn	8
GO:0032934	MF	GO:0032934	sterol binding	4/287	58/28404	0.002821656	0.030271312	0.022577129	Apod/Osbp/Soat1/Gramd1a	4
GO:0019903	MF	GO:0019903	protein phosphatase binding	7/287	185/28404	0.002851485	0.030271312	0.022577129	Stat3/Cadm4/Mapt/Bod1l/Cpd/Csf1r/Mvp	7
GO:0015294	MF	GO:0015294	solute:cation symporter activity	5/287	96/28404	0.002941439	0.030271312	0.022577129	Slc6a1/Slc1a2/Slc6a11/Slc4a4/Slc39a14	5
GO:0004714	MF	GO:0004714	transmembrane receptor protein tyrosine kinase activity	4/287	59/28404	0.003003158	0.030271312	0.022577129	Fgfrl1/Ddr1/Mertk/Csf1r	4
GO:0005343	MF	GO:0005343	organic acid:sodium symporter activity	3/287	29/28404	0.003071003	0.030271312	0.022577129	Slc6a1/Slc1a2/Slc6a11	3
GO:0016878	MF	GO:0016878	acid-thiol ligase activity	3/287	29/28404	0.003071003	0.030271312	0.022577129	Acsbg1/Acss1/Acsl6	3
GO:0050750	MF	GO:0050750	low-density lipoprotein particle receptor binding	3/287	29/28404	0.003071003	0.030271312	0.022577129	Cltc/Picalm/App	3
GO:0015662	MF	GO:0015662	P-type ion transporter activity	3/287	30/28404	0.003386958	0.031894596	0.023787816	Atp2b1/Atp1a1/Atp1a2	3
GO:0140358	MF	GO:0140358	P-type transmembrane transporter activity	3/287	30/28404	0.003386958	0.031894596	0.023787816	Atp2b1/Atp1a1/Atp1a2	3
GO:0008235	MF	GO:0008235	metalloexopeptidase activity	4/287	61/28404	0.003389764	0.031894596	0.023787816	Npepps/Cpd/Mmp14/Adam10	4
GO:0019207	MF	GO:0019207	kinase regulator activity	8/287	246/28404	0.003707734	0.034365711	0.025630838	Sh3bp5/Tgfa/Trem2/Hsp90ab1/Dnajc3/Wnk1/Pik3ca/Wdr91	8
GO:0015081	MF	GO:0015081	sodium ion transmembrane transporter activity	6/287	146/28404	0.003766891	0.034400574	0.02565684	Slc6a1/Atp1a1/Slc1a2/Slc6a11/Slc4a4/Atp1a2	6
GO:0042626	MF	GO:0042626	ATPase-coupled transmembrane transporter activity	5/287	105/28404	0.004318975	0.036371618	0.027126896	Tap2/Atp2b1/Atp6v1a/Atp1a1/Atp1a2	5
GO:0005391	MF	GO:0005391	P-type sodium:potassium-exchanging transporter activity	2/287	10/28404	0.004339736	0.036371618	0.027126896	Atp1a1/Atp1a2	2
GO:0008554	MF	GO:0008554	P-type sodium transporter activity	2/287	10/28404	0.004339736	0.036371618	0.027126896	Atp1a1/Atp1a2	2
GO:0016303	MF	GO:0016303	1-phosphatidylinositol-3-kinase activity	2/287	10/28404	0.004339736	0.036371618	0.027126896	Pik3c2b/Pik3ca	2
GO:0019103	MF	GO:0019103	pyrimidine nucleotide binding	2/287	10/28404	0.004339736	0.036371618	0.027126896	Hsp90ab1/Ugp2	2
GO:0019992	MF	GO:0019992	diacylglycerol binding	2/287	10/28404	0.004339736	0.036371618	0.027126896	Cdipt/Fitm2	2
GO:0050681	MF	GO:0050681	nuclear androgen receptor binding	3/287	33/28404	0.004451277	0.036371618	0.027126896	Calr/Zbtb7a/Tmf1	3
GO:0070325	MF	GO:0070325	lipoprotein particle receptor binding	3/287	33/28404	0.004451277	0.036371618	0.027126896	Cltc/Picalm/App	3
GO:0015399	MF	GO:0015399	primary active transmembrane transporter activity	6/287	154/28404	0.004880939	0.039364455	0.029359031	Tap2/Atp2b1/Atp6v1a/Atp1a1/Ndufs1/Atp1a2	6
GO:0008556	MF	GO:0008556	P-type potassium transmembrane transporter activity	2/287	11/28404	0.005268872	0.040938027	0.030532641	Atp1a1/Atp1a2	2
GO:0016887	MF	GO:0016887	ATP hydrolysis activity	8/287	261/28404	0.005271657	0.040938027	0.030532641	Kif1b/Tap2/Atp2b1/Hsp90ab1/Atad1/Vps4a/Hspa9/Atp1a2	8
GO:0015370	MF	GO:0015370	solute:sodium symporter activity	4/287	69/28404	0.00527382	0.040938027	0.030532641	Slc6a1/Slc1a2/Slc6a11/Slc4a4	4
GO:0015108	MF	GO:0015108	chloride transmembrane transporter activity	5/287	114/28404	0.00610413	0.044321491	0.033056117	Slc6a1/Ttyh1/Slc4a2/Slc6a11/Ano4	5
GO:0097718	MF	GO:0097718	disordered domain specific binding	3/287	37/28404	0.006153982	0.044321491	0.033056117	Cltc/Hsp90ab1/Kcna1	3
GO:0016874	MF	GO:0016874	ligase activity	6/287	162/28404	0.006220024	0.044321491	0.033056117	Acsbg1/Atp6v1a/Acss1/Lars2/Mthfd1/Acsl6	6
GO:0030955	MF	GO:0030955	potassium ion binding	2/287	12/28404	0.006280662	0.044321491	0.033056117	Atp1a1/Atp1a2	2
GO:0031402	MF	GO:0031402	sodium ion binding	2/287	12/28404	0.006280662	0.044321491	0.033056117	Atp1a1/Atp1a2	2
GO:0035004	MF	GO:0035004	phosphatidylinositol 3-kinase activity	2/287	12/28404	0.006280662	0.044321491	0.033056117	Pik3c2b/Pik3ca	2
GO:0042609	MF	GO:0042609	CD4 receptor binding	2/287	12/28404	0.006280662	0.044321491	0.033056117	Cd74/H2-Eb1	2
GO:0140161	MF	GO:0140161	monocarboxylate:sodium symporter activity	2/287	12/28404	0.006280662	0.044321491	0.033056117	Slc6a1/Slc6a11	2
GO:0019783	MF	GO:0019783	ubiquitin-like protein peptidase activity	5/287	116/28404	0.006561928	0.045762134	0.034130586	Otud7b/Senp3/Senp6/Mindy2/Usp19	5
GO:0051721	MF	GO:0051721	protein phosphatase 2A binding	3/287	38/28404	0.006632193	0.045762134	0.034130586	Mapt/Bod1l/Cpd	3
GO:0015297	MF	GO:0015297	antiporter activity	4/287	74/28404	0.006749877	0.046062348	0.034354493	Slc38a3/Slc4a2/Slc4a4/Slc35b1	4
GO:1990841	MF	GO:1990841	promoter-specific chromatin binding	4/287	75/28404	0.007074615	0.047753652	0.035615911	Stat1/Gadd45a/Hnrnpu/Zfp609	4
GO:0005452	MF	GO:0005452	solute:inorganic anion antiporter activity	2/287	13/28404	0.007373354	0.048711198	0.036330074	Slc4a2/Slc4a4	2
GO:0015355	MF	GO:0015355	secondary active monocarboxylate transmembrane transporter activity	2/287	13/28404	0.007373354	0.048711198	0.036330074	Slc6a1/Slc6a11	2
GO:0051015	MF	GO:0051015	actin filament binding	7/287	222/28404	0.00762269	0.048980062	0.0365306	Mtss1/Clasp2/Wdr1/Arpc1b/Ctnna2/Mprip/Ctnna1	7
GO:0016877	MF	GO:0016877	ligase activity, forming carbon-sulfur bonds	3/287	40/28404	0.007653381	0.048980062	0.0365306	Acsbg1/Acss1/Acsl6	3
GO:0044183	MF	GO:0044183	protein folding chaperone	3/287	40/28404	0.007653381	0.048980062	0.0365306	Cd74/Hsp90ab1/Hspa9	3
GO:0019199	MF	GO:0019199	transmembrane receptor protein kinase activity	4/287	77/28404	0.007754674	0.048980062	0.0365306	Fgfrl1/Ddr1/Mertk/Csf1r	4
GO:0008201	MF	GO:0008201	heparin binding	6/287	170/28404	0.007808416	0.048980062	0.0365306	Itgam/Fgfrl1/Vegfb/App/Rpl22/Ptn	6
