# Supplementary material for: Glia-derived VCAM1 promotes glioma progression
Source: Front Oncol. 2026 Apr 24;16:1802953. doi: 10.3389/fonc.2026.1802953 (PMC13152763; doi:10.3389/fonc.2026.1802953)
Supplement: Supplementary file 4 [file DataSheet4.csv]

	ONTOLOGY	ID	Description	GeneRatio	BgRatio	pvalue	p.adjust	qvalue	geneID	Count
GO:0006397	BP	GO:0006397	mRNA processing	36/533	476/28943	1.06E-12	4.17E-09	3.60E-09	Ecd/Prmt5/Rbmx2/Lsm4/Cirbp/Fam172a/Rbm17/Larp7/Lsm3/Lsm10/Scnm1/Slbp/Paf1/Aurkaip1/Clns1a/Tent2/U2af2/Hnrnpa1/Snrpc/Snrpf/Lsm8/Supt4a/Sf3a3/Polr2d/Srsf1/Sap18/Txnl4a/Rbm5/Papola/Snrpd1/Mfap1b/Dcps/U2af1/Luc7l/Snrnp27/Gpatch1	36
GO:0008380	BP	GO:0008380	RNA splicing	32/533	427/28943	2.52E-11	4.93E-08	4.26E-08	Ecd/Prmt5/Rbmx2/Lsm4/Cirbp/Fam172a/Rbm17/Larp7/Lsm3/Lsm10/Hnrnph3/Scnm1/Clns1a/U2af2/Hnrnpa1/Snrpc/Snrpf/Lsm8/Sf3a3/Srsf1/Sap18/Txnl4a/Rbm5/Snrpd1/Eny2/Taf12/Mfap1b/Dcps/U2af1/Luc7l/Rtcb/Snrnp27	32
GO:0072594	BP	GO:0072594	establishment of protein localization to organelle	31/533	428/28943	1.22E-10	1.12E-07	9.69E-08	Pkia/Trp53/Timm21/Chchd4/Acd/Ubr5/Hikeshi/Srp54a/Nxt1/Timm50/Rab7/Tomm5/Timm17a/Timm23/Mff/Pex19/Wbp2/Rpain/Srp19/Pdcd5/Nxt2/Nolc1/Pex14/Rab11a/Mapk1/Grpel1/Pttg1ip/Atpif1/Nutf2/Pex2/Arxes2	31
GO:0000375	BP	GO:0000375	RNA splicing, via transesterification reactions	25/533	287/28943	1.72E-10	1.12E-07	9.69E-08	Prmt5/Rbmx2/Lsm4/Cirbp/Fam172a/Rbm17/Larp7/Lsm3/Scnm1/Clns1a/U2af2/Hnrnpa1/Snrpc/Snrpf/Lsm8/Sf3a3/Srsf1/Sap18/Txnl4a/Rbm5/Snrpd1/Mfap1b/Dcps/U2af1/Luc7l	25
GO:0000377	BP	GO:0000377	RNA splicing, via transesterification reactions with bulged adenosine as nucleophile	25/533	287/28943	1.72E-10	1.12E-07	9.69E-08	Prmt5/Rbmx2/Lsm4/Cirbp/Fam172a/Rbm17/Larp7/Lsm3/Scnm1/Clns1a/U2af2/Hnrnpa1/Snrpc/Snrpf/Lsm8/Sf3a3/Srsf1/Sap18/Txnl4a/Rbm5/Snrpd1/Mfap1b/Dcps/U2af1/Luc7l	25
GO:0000398	BP	GO:0000398	mRNA splicing, via spliceosome	25/533	287/28943	1.72E-10	1.12E-07	9.69E-08	Prmt5/Rbmx2/Lsm4/Cirbp/Fam172a/Rbm17/Larp7/Lsm3/Scnm1/Clns1a/U2af2/Hnrnpa1/Snrpc/Snrpf/Lsm8/Sf3a3/Srsf1/Sap18/Txnl4a/Rbm5/Snrpd1/Mfap1b/Dcps/U2af1/Luc7l	25
GO:0140053	BP	GO:0140053	mitochondrial gene expression	19/533	164/28943	2.26E-10	1.27E-07	1.09E-07	Dap3/Aurkaip1/Mrps21/Mrps28/Mrpl23/Mrps30/Gatc/Mrps7/Alkbh1/Mrps33/Mrpl30/Mrpl42/Mrpl14/Mrpl20/Hsd17b10/Gadd45gip1/Mrpl21/Mrpl18/Chchd10	19
GO:0022613	BP	GO:0022613	ribonucleoprotein complex biogenesis	30/533	418/28943	3.03E-10	1.47E-07	1.27E-07	Prmt5/Fbl/Rpl38/Lsm4/Utp11/Imp4/Sirt7/Rps27rt/Ebna1bp2/Eif2s3x/Clns1a/Exosc7/Trmt112/Snrpc/Snrpf/Rpl23a/Mrps7/Sf3a3/Polr2d/Srsf1/Rbm5/Traf7/Snrpd1/Eif2s2/Rps16/Emg1/Mrpl20/Nmd3/Mphosph6/Luc7l	30
GO:0032543	BP	GO:0032543	mitochondrial translation	17/533	131/28943	3.39E-10	1.47E-07	1.27E-07	Dap3/Aurkaip1/Mrps21/Mrps28/Mrpl23/Mrps30/Gatc/Mrps7/Alkbh1/Mrps33/Mrpl30/Mrpl42/Mrpl14/Mrpl20/Gadd45gip1/Mrpl21/Mrpl18	17
GO:0022618	BP	GO:0022618	ribonucleoprotein complex assembly	18/533	172/28943	3.52E-09	1.38E-06	1.19E-06	Prmt5/Rpl38/Lsm4/Eif2s3x/Clns1a/Snrpc/Snrpf/Rpl23a/Mrps7/Sf3a3/Polr2d/Srsf1/Rbm5/Traf7/Snrpd1/Eif2s2/Mrpl20/Luc7l	18
GO:0006839	BP	GO:0006839	mitochondrial transport	17/533	154/28943	4.24E-09	1.51E-06	1.30E-06	Trp53/Plekhf1/Timm21/Chchd4/Them4/Dynlt1b/Timm50/Tomm5/Timm17a/Bloc1s2/Timm23/Mff/Pdcd5/Tmem14c/Grpel1/Atpif1/Chchd10	17
GO:0071826	BP	GO:0071826	ribonucleoprotein complex subunit organization	18/533	180/28943	7.27E-09	2.37E-06	2.05E-06	Prmt5/Rpl38/Lsm4/Eif2s3x/Clns1a/Snrpc/Snrpf/Rpl23a/Mrps7/Sf3a3/Polr2d/Srsf1/Rbm5/Traf7/Snrpd1/Eif2s2/Mrpl20/Luc7l	18
GO:0006457	BP	GO:0006457	protein folding	17/533	169/28943	1.74E-08	5.24E-06	4.52E-06	Cdc37/Tbca/Chchd4/Stub1/Hspa14/Dnaja2/Nudc/Pfdn6/Pfdn4/Pex19/Dnajc7/Pdcd5/Ppib/Bag1/Grpel1/Ahsa2/Ahsa1	17
GO:0033108	BP	GO:0033108	mitochondrial respiratory chain complex assembly	13/533	94/28943	1.87E-08	5.24E-06	4.53E-06	Timm21/Chchd4/Ndufs4/Uqcc3/Ndufaf4/Chchd7/Ndufb7/Ndufaf3/Cox14/Ndufb4/Ndufb4b/Ndufb10/Sdhaf1	13
GO:0006605	BP	GO:0006605	protein targeting	21/533	282/28943	7.66E-08	2.00E-05	1.73E-05	Timm21/Chchd4/Srp54a/Timm50/Rab7/Tomm5/Timm17a/Cib1/Timm23/Mff/Pex19/Srp19/Pdcd5/Yif1b/Naca/Gdi1/Pex14/Grpel1/Atpif1/Pex2/Arxes2	21
GO:0009165	BP	GO:0009165	nucleotide biosynthetic process	20/533	264/28943	1.18E-07	2.89E-05	2.50E-05	Dnajc30/Pank4/Prpsap2/Ndufs4/Uqcc3/Atp5g2/Prpsap1/Nme2/G6pdx/Atp5g1/ATP6/Dld/Dtymk/Ndufb7/Atp5o/Ndufb4/Ndufb10/Mapk1/Nudt2/ATP8	20
GO:1901293	BP	GO:1901293	nucleoside phosphate biosynthetic process	20/533	269/28943	1.60E-07	3.55E-05	3.07E-05	Dnajc30/Pank4/Prpsap2/Ndufs4/Uqcc3/Atp5g2/Prpsap1/Nme2/G6pdx/Atp5g1/ATP6/Dld/Dtymk/Ndufb7/Atp5o/Ndufb4/Ndufb10/Mapk1/Nudt2/ATP8	20
GO:0009142	BP	GO:0009142	nucleoside triphosphate biosynthetic process	14/533	132/28943	1.64E-07	3.55E-05	3.07E-05	Dnajc30/Ndufs4/Uqcc3/Atp5g2/Nme2/Atp5g1/ATP6/Dtymk/Ndufb7/Atp5o/Ndufb4/Ndufb10/Nudt2/ATP8	14
GO:0046390	BP	GO:0046390	ribose phosphate biosynthetic process	18/533	221/28943	1.72E-07	3.55E-05	3.07E-05	Dnajc30/Pank4/Prpsap2/Ndufs4/Uqcc3/Atp5g2/Prpsap1/Nme2/G6pdx/Atp5g1/ATP6/Dld/Ndufb7/Atp5o/Ndufb4/Ndufb10/Nudt2/ATP8	18
GO:0044743	BP	GO:0044743	protein transmembrane import into intracellular organelle	8/533	36/28943	2.41E-07	4.72E-05	4.08E-05	Timm21/Chchd4/Timm50/Timm17a/Timm23/Pex14/Grpel1/Pex2	8
GO:0009206	BP	GO:0009206	purine ribonucleoside triphosphate biosynthetic process	13/533	117/28943	2.62E-07	4.88E-05	4.22E-05	Dnajc30/Ndufs4/Uqcc3/Atp5g2/Nme2/Atp5g1/ATP6/Ndufb7/Atp5o/Ndufb4/Ndufb10/Nudt2/ATP8	13
GO:0009145	BP	GO:0009145	purine nucleoside triphosphate biosynthetic process	13/533	118/28943	2.90E-07	5.15E-05	4.45E-05	Dnajc30/Ndufs4/Uqcc3/Atp5g2/Nme2/Atp5g1/ATP6/Ndufb7/Atp5o/Ndufb4/Ndufb10/Nudt2/ATP8	13
GO:0006413	BP	GO:0006413	translational initiation	13/533	120/28943	3.53E-07	6.00E-05	5.19E-05	Eif2s1/Tmed2/Slbp/Eif2b4/Eif2s3x/Eif1ax/Polr2g/Polr2d/Alkbh1/Paip2/Eif3e/Eif2s2/Fech	13
GO:0009201	BP	GO:0009201	ribonucleoside triphosphate biosynthetic process	13/533	122/28943	4.28E-07	6.98E-05	6.03E-05	Dnajc30/Ndufs4/Uqcc3/Atp5g2/Nme2/Atp5g1/ATP6/Ndufb7/Atp5o/Ndufb4/Ndufb10/Nudt2/ATP8	13
GO:0033013	BP	GO:0033013	tetrapyrrole metabolic process	9/533	53/28943	4.91E-07	7.69E-05	6.64E-05	Mmachc/Slc25a39/Pgrmc1/Hmox2/Mmadhc/Cpox/Tmem14c/Fech/Atpif1	9
GO:0015986	BP	GO:0015986	proton motive force-driven ATP synthesis	10/533	70/28943	6.08E-07	8.93E-05	7.72E-05	Dnajc30/Ndufs4/Atp5g2/Atp5g1/ATP6/Ndufb7/Atp5o/Ndufb4/Ndufb10/ATP8	10
GO:0006754	BP	GO:0006754	ATP biosynthetic process	12/533	106/28943	6.16E-07	8.93E-05	7.72E-05	Dnajc30/Ndufs4/Uqcc3/Atp5g2/Atp5g1/ATP6/Ndufb7/Atp5o/Ndufb4/Ndufb10/Nudt2/ATP8	12
GO:0006164	BP	GO:0006164	purine nucleotide biosynthetic process	17/533	217/28943	6.54E-07	9.15E-05	7.90E-05	Dnajc30/Pank4/Prpsap2/Ndufs4/Uqcc3/Atp5g2/Prpsap1/Nme2/Atp5g1/ATP6/Dld/Ndufb7/Atp5o/Ndufb4/Ndufb10/Nudt2/ATP8	17
GO:0065002	BP	GO:0065002	intracellular protein transmembrane transport	9/533	55/28943	6.82E-07	9.21E-05	7.95E-05	Timm21/Chchd4/Srp54a/Timm50/Timm17a/Timm23/Pex14/Grpel1/Pex2	9
GO:0072522	BP	GO:0072522	purine-containing compound biosynthetic process	17/533	225/28943	1.08E-06	0.000141289	0.000122088	Dnajc30/Pank4/Prpsap2/Ndufs4/Uqcc3/Atp5g2/Prpsap1/Nme2/Atp5g1/ATP6/Dld/Ndufb7/Atp5o/Ndufb4/Ndufb10/Nudt2/ATP8	17
GO:0071806	BP	GO:0071806	protein transmembrane transport	9/533	59/28943	1.26E-06	0.000159427	0.000137762	Timm21/Chchd4/Srp54a/Timm50/Timm17a/Timm23/Pex14/Grpel1/Pex2	9
GO:0006626	BP	GO:0006626	protein targeting to mitochondrion	10/533	76/28943	1.33E-06	0.000162084	0.000140058	Timm21/Chchd4/Timm50/Tomm5/Timm17a/Timm23/Mff/Pdcd5/Grpel1/Atpif1	10
GO:0006119	BP	GO:0006119	oxidative phosphorylation	13/533	140/28943	2.07E-06	0.000245397	0.000212049	Dnajc30/Ndufs4/Uqcc3/ATP6/Dld/Ndufb7/Coq7/Atp5o/Ndufb4/Ndufb10/Gadd45gip1/ATP8/Chchd10	13
GO:0008637	BP	GO:0008637	apoptotic mitochondrial changes	12/533	119/28943	2.14E-06	0.000246385	0.000212902	Trp53/Them4/Dap3/Timm50/Bloc1s2/Plscr3/Mff/Mllt11/Pdcd5/Higd1a/Atpif1/Chchd10	12
GO:0009060	BP	GO:0009060	aerobic respiration	15/533	187/28943	2.21E-06	0.00024675	0.000213218	Dnajc30/Ndufs4/Uqcc3/ATP6/Dld/Ndufb7/Coq7/Bloc1s1/Mtfr1l/Atp5o/Ndufb4/Ndufb10/Gadd45gip1/ATP8/Chchd10	15
GO:0070585	BP	GO:0070585	protein localization to mitochondrion	11/533	101/28943	2.66E-06	0.000289199	0.000249898	Timm21/Chchd4/Timm50/Tomm5/Timm17a/Timm23/Mff/Pdcd5/Bag1/Grpel1/Atpif1	11
GO:1990542	BP	GO:1990542	mitochondrial transmembrane transport	10/533	84/28943	3.36E-06	0.00035554	0.000307224	Timm21/Chchd4/Afg3l2/Slc25a39/Timm50/Timm17a/Timm23/Smdt1/Grpel1/Mrpl18	10
GO:0045333	BP	GO:0045333	cellular respiration	17/533	245/28943	3.46E-06	0.000356551	0.000308098	Dnajc30/Chchd4/Ndufs4/Uqcc3/ATP6/Etfrf1/Dld/Ndufb7/Coq7/Bloc1s1/Mtfr1l/Atp5o/Ndufb4/Ndufb10/Gadd45gip1/ATP8/Chchd10	17
GO:0042168	BP	GO:0042168	heme metabolic process	7/533	36/28943	3.63E-06	0.00036414	0.000314655	Slc25a39/Pgrmc1/Hmox2/Cpox/Tmem14c/Fech/Atpif1	7
GO:0009152	BP	GO:0009152	purine ribonucleotide biosynthetic process	15/533	200/28943	5.05E-06	0.000490971	0.000424251	Dnajc30/Pank4/Ndufs4/Uqcc3/Atp5g2/Nme2/Atp5g1/ATP6/Dld/Ndufb7/Atp5o/Ndufb4/Ndufb10/Nudt2/ATP8	15
GO:0007006	BP	GO:0007006	mitochondrial membrane organization	11/533	108/28943	5.14E-06	0.000490971	0.000424251	Trp53/Plekhf1/Them4/Uqcc3/Dynlt1b/Afg3l2/Timm50/Bloc1s2/Pdcd5/Atpif1/Chchd10	11
GO:0006368	BP	GO:0006368	transcription elongation by RNA polymerase II promoter	10/533	89/28943	5.70E-06	0.000531395	0.000459181	Elof1/Med8/Med4/Paf1/Ccnt2/Polr2i/Supt4a/Wdr61/Adrm1/Ctnnb1	10
GO:0006783	BP	GO:0006783	heme biosynthetic process	6/533	26/28943	6.38E-06	0.000580924	0.000501979	Slc25a39/Pgrmc1/Cpox/Tmem14c/Fech/Atpif1	6
GO:0090150	BP	GO:0090150	establishment of protein localization to membrane	17/533	259/28943	7.26E-06	0.000645455	0.000557741	Arl6/Nsg1/Srp54a/Rab7/Cib1/Mff/Pex19/Srp19/Pdcd5/Emc2/Yif1b/Naca/Gdi1/Emc4/Snap25/Rab11a/Wdr83os	17
GO:0034504	BP	GO:0034504	protein localization to nucleus	19/533	320/28943	9.05E-06	0.000787103	0.00068014	Pkia/Trp53/Ubr5/Sun1/Larp7/Hikeshi/Nxt1/Paf1/Sumo3/Srsf1/Rpain/Nxt2/Nolc1/Txn1/Nmd3/Mapk1/Pttg1ip/Nutf2/Chchd10	19
GO:0009260	BP	GO:0009260	ribonucleotide biosynthetic process	15/533	212/28943	1.02E-05	0.000855202	0.000738984	Dnajc30/Pank4/Ndufs4/Uqcc3/Atp5g2/Nme2/Atp5g1/ATP6/Dld/Ndufb7/Atp5o/Ndufb4/Ndufb10/Nudt2/ATP8	15
GO:0072655	BP	GO:0072655	establishment of protein localization to mitochondrion	10/533	95/28943	1.03E-05	0.000855202	0.000738984	Timm21/Chchd4/Timm50/Tomm5/Timm17a/Timm23/Mff/Pdcd5/Grpel1/Atpif1	10
GO:0010257	BP	GO:0010257	NADH dehydrogenase complex assembly	8/533	58/28943	1.07E-05	0.00085604	0.000739708	Timm21/Ndufs4/Ndufaf4/Ndufb7/Ndufaf3/Ndufb4/Ndufb4b/Ndufb10	8
GO:0032981	BP	GO:0032981	mitochondrial respiratory chain complex I assembly	8/533	58/28943	1.07E-05	0.00085604	0.000739708	Timm21/Ndufs4/Ndufaf4/Ndufb7/Ndufaf3/Ndufb4/Ndufb4b/Ndufb10	8
GO:0016570	BP	GO:0016570	histone modification	24/533	480/28943	1.17E-05	0.000919084	0.000794184	Trp53/Prmt5/Prmt2/Fbl/Mta2/Ubr5/Sap30bp/Sirt7/Paf1/Lcor/Clns1a/Actl6a/Trmt112/Atrx/Wdr61/Wbp2/Tcf3/Eny2/Taf12/Rbbp7/Ctnnb1/Brd8/Brcc3/Setd1a	24
GO:0006778	BP	GO:0006778	porphyrin-containing compound metabolic process	7/533	43/28943	1.25E-05	0.000961633	0.000830951	Slc25a39/Pgrmc1/Hmox2/Cpox/Tmem14c/Fech/Atpif1	7
GO:0044772	BP	GO:0044772	mitotic cell cycle phase transition	23/533	451/28943	1.30E-05	0.000979271	0.000846192	Cks1b/Mrnip/Ecd/Pkia/Trp53/Ube2s/Fzr1/Prmt2/Senp2/Smc5/Larp7/Lsm10/Sirt7/Cdk4/Apex1/Actl6a/Ccnd2/Tcf3/Zwint/Anapc5/Rab11a/Brcc3/Rpa2	23
GO:0015980	BP	GO:0015980	energy derivation by oxidation of organic compounds	19/533	337/28943	1.87E-05	0.001343315	0.001160765	Dnajc30/Trp53/Chchd4/Ndufs4/Uqcc3/ATP6/Etfrf1/Dld/Ndufb7/Coq7/Bloc1s1/Mtfr1l/Ppp1ca/Atp5o/Ndufb4/Ndufb10/Gadd45gip1/ATP8/Chchd10	19
GO:0006779	BP	GO:0006779	porphyrin-containing compound biosynthetic process	6/533	31/28943	1.89E-05	0.001343315	0.001160765	Slc25a39/Pgrmc1/Cpox/Tmem14c/Fech/Atpif1	6
GO:0033014	BP	GO:0033014	tetrapyrrole biosynthetic process	6/533	31/28943	1.89E-05	0.001343315	0.001160765	Slc25a39/Pgrmc1/Cpox/Tmem14c/Fech/Atpif1	6
GO:1903320	BP	GO:1903320	regulation of protein modification by small protein conjugation or removal	16/533	252/28943	2.02E-05	0.001412074	0.00122018	Ube2s/Fzr1/Senp2/Ubr5/Stub1/Fbxo2/Ndfip2/Sirt7/U2af2/Ube2i/Traf7/Ubxn1/Ctnnb1/Pttg1ip/Tbc1d7/Rnf180	16
GO:0006260	BP	GO:0006260	DNA replication	17/533	282/28943	2.19E-05	0.001502322	0.001298163	Rfc3/Trp53/Senp2/Orc6/Sirt7/Orc4/Actl6a/Gins2/Atrx/Prim1/Rpain/Wapl/Chrac1/Rbbp7/Pole4/Rac1/Rpa2	17
GO:1901990	BP	GO:1901990	regulation of mitotic cell cycle phase transition	19/533	342/28943	2.29E-05	0.001543541	0.00133378	Mrnip/Ecd/Pkia/Trp53/Fzr1/Prmt2/Senp2/Larp7/Lsm10/Cdk4/Apex1/Actl6a/Ccnd2/Tcf3/Zwint/Anapc5/Rab11a/Brcc3/Rpa2	19
GO:0042776	BP	GO:0042776	proton motive force-driven mitochondrial ATP synthesis	8/533	65/28943	2.52E-05	0.001672218	0.001444971	Dnajc30/Ndufs4/ATP6/Ndufb7/Atp5o/Ndufb4/Ndufb10/ATP8	8
GO:0030150	BP	GO:0030150	protein import into mitochondrial matrix	5/533	20/28943	2.56E-05	0.001672218	0.001444971	Timm21/Timm50/Timm17a/Timm23/Grpel1	5
GO:0000387	BP	GO:0000387	spliceosomal snRNP assembly	6/533	33/28943	2.75E-05	0.001733573	0.001497988	Prmt5/Lsm4/Clns1a/Snrpc/Snrpf/Snrpd1	6
GO:0006913	BP	GO:0006913	nucleocytoplasmic transport	19/533	347/28943	2.79E-05	0.001733573	0.001497988	Pkia/Trp53/Chchd4/Ubr5/Hikeshi/Sirt7/Nxt1/Polr2d/Ube2i/Rpain/Eny2/Ddx19a/Nxt2/Nolc1/Txn1/Nmd3/Mapk1/Pttg1ip/Nutf2	19
GO:0051169	BP	GO:0051169	nuclear transport	19/533	347/28943	2.79E-05	0.001733573	0.001497988	Pkia/Trp53/Chchd4/Ubr5/Hikeshi/Sirt7/Nxt1/Polr2d/Ube2i/Rpain/Eny2/Ddx19a/Nxt2/Nolc1/Txn1/Nmd3/Mapk1/Pttg1ip/Nutf2	19
GO:0006354	BP	GO:0006354	DNA-templated transcription elongation	10/533	107/28943	2.93E-05	0.001780727	0.001538735	Elof1/Med8/Med4/Paf1/Ccnt2/Polr2i/Supt4a/Wdr61/Adrm1/Ctnnb1	10
GO:0006520	BP	GO:0006520	cellular amino acid metabolic process	16/533	260/28943	2.96E-05	0.001780727	0.001538735	Abat/Bckdk/Psph/Yars/Dalrd3/Gatc/Dld/Pcmt1/Spr/Txnrd1/Adi1/Ddah2/Qdpr/Gad2/Hsd17b10/Enoph1	16
GO:0031123	BP	GO:0031123	RNA 3'-end processing	10/533	109/28943	3.44E-05	0.002042968	0.001765338	Fbl/Larp7/Lsm10/Slbp/Paf1/Exosc7/Tent2/Polr2d/Papola/Hsd17b10	10
GO:0042254	BP	GO:0042254	ribosome biogenesis	17/533	299/28943	4.57E-05	0.002672536	0.00230935	Fbl/Rpl38/Utp11/Imp4/Sirt7/Rps27rt/Ebna1bp2/Exosc7/Trmt112/Rpl23a/Mrps7/Traf7/Rps16/Emg1/Mrpl20/Nmd3/Mphosph6	17
GO:0043484	BP	GO:0043484	regulation of RNA splicing	13/533	187/28943	4.72E-05	0.002719216	0.002349687	Prmt5/Cirbp/Fam172a/Rbm17/Larp7/Hnrnph3/Clns1a/U2af2/Srsf1/Sap18/Rbm5/Eny2/Taf12	13
GO:0034470	BP	GO:0034470	ncRNA processing	20/533	398/28943	5.78E-05	0.003237769	0.002797771	Dtwd1/Trp53/Fbl/Utp11/Imp4/Larp7/Sirt7/Rps27rt/Ebna1bp2/Exosc7/Trmt112/Dalrd3/Tsn/Alkbh1/Rps16/Dus2/Emg1/Mphosph6/Hsd17b10/Rtcb	20
GO:0009141	BP	GO:0009141	nucleoside triphosphate metabolic process	16/533	275/28943	5.79E-05	0.003237769	0.002797771	Dnajc30/Ndufs4/Uqcc3/Atp5g2/Nme2/Atp5g1/ATP6/Dtymk/Pgam1/Ndufb7/Atp5o/Ndufb4/Ndufb10/Atpif1/Nudt2/ATP8	16
GO:0006091	BP	GO:0006091	generation of precursor metabolites and energy	22/533	465/28943	6.13E-05	0.00337887	0.002919697	Dnajc30/Trp53/Dgat1/Chchd4/Ndufs4/Uqcc3/G6pdx/ATP6/Etfrf1/Dld/Pgam1/Ndufb7/Coq7/Bloc1s1/Mtfr1l/Ppp1ca/Atp5o/Ndufb4/Ndufb10/Gadd45gip1/ATP8/Chchd10	22
GO:0043414	BP	GO:0043414	macromolecule methylation	18/533	338/28943	6.44E-05	0.003499416	0.003023861	Prmt5/Prmt2/Fbl/Mta2/Larp7/Sirt7/Paf1/Lcor/Clns1a/Trmt112/Dalrd3/Atrx/Wdr61/Pcmt1/Emg1/Ctnnb1/Hsd17b10/Setd1a	18
GO:1901987	BP	GO:1901987	regulation of cell cycle phase transition	21/533	434/28943	6.53E-05	0.003499416	0.003023861	Mrnip/Ecd/Pkia/Trp53/Fzr1/Prmt2/Senp2/Cirbp/Larp7/Lsm10/Cdk4/Apex1/Paf1/Actl6a/Ccnd2/Tcf3/Zwint/Anapc5/Rab11a/Brcc3/Rpa2	21
GO:0051036	BP	GO:0051036	regulation of endosome size	4/533	13/28943	7.13E-05	0.003738663	0.003230596	Kxd1/Bloc1s2/Bloc1s1/Rab11a	4
GO:0009205	BP	GO:0009205	purine ribonucleoside triphosphate metabolic process	15/533	251/28943	7.25E-05	0.003738663	0.003230596	Dnajc30/Ndufs4/Uqcc3/Atp5g2/Nme2/Atp5g1/ATP6/Pgam1/Ndufb7/Atp5o/Ndufb4/Ndufb10/Atpif1/Nudt2/ATP8	15
GO:1902806	BP	GO:1902806	regulation of cell cycle G1/S phase transition	13/533	195/28943	7.26E-05	0.003738663	0.003230596	Ecd/Trp53/Prmt2/Senp2/Cirbp/Larp7/Lsm10/Apex1/Paf1/Actl6a/Ccnd2/Tcf3/Rpa2	13
GO:0046034	BP	GO:0046034	ATP metabolic process	14/533	224/28943	7.78E-05	0.003939725	0.003404334	Dnajc30/Ndufs4/Uqcc3/Atp5g2/Atp5g1/ATP6/Pgam1/Ndufb7/Atp5o/Ndufb4/Ndufb10/Atpif1/Nudt2/ATP8	14
GO:0006979	BP	GO:0006979	response to oxidative stress	20/533	407/28943	7.85E-05	0.003939725	0.003404334	Trp53/Diablo/Eif2s1/Chchd4/Apex1/G6pdx/Rcan2/Hmox2/Gpx7/Lancl1/Akr1b3/Coq7/Txnrd1/Txn1/Ndufb4/Ndufb4b/Ctnnb1/Prdx5/Mapk1/Rwdd1	20
GO:0051028	BP	GO:0051028	mRNA transport	10/533	121/28943	8.40E-05	0.004162955	0.003597228	Senp2/Nxt1/Slbp/Hnrnpa1/Eif5a/Polr2d/Srsf1/Eny2/Ddx19a/Nxt2	10
GO:0018205	BP	GO:0018205	peptidyl-lysine modification	20/533	410/28943	8.67E-05	0.004214061	0.003641389	Senp2/Smc5/Sumo2/Sirt7/Lcor/Sumo3/Actl6a/Trmt112/Atrx/Wdr61/Wbp2/Tcf3/Ube2i/Traf7/Eny2/Bloc1s1/Taf12/Ctnnb1/Brd8/Setd1a	20
GO:0002181	BP	GO:0002181	cytoplasmic translation	11/533	146/28943	8.72E-05	0.004214061	0.003641389	Rpl22l1/Uba52/Rpl38/Slbp/Eif2s3x/Rpl23a/Eif2s2/Rps16/Rpl13/Rpl28/Rwdd1	11
GO:1903311	BP	GO:1903311	regulation of mRNA metabolic process	17/533	317/28943	9.38E-05	0.004402435	0.003804165	Prmt5/Cirbp/Fam172a/Larp7/Apex1/Paf1/Clns1a/Exosc7/U2af2/Polr2g/Polr2d/Srsf1/Sap18/Rbm5/Papola/Ttc5/Dcps	17
GO:0009144	BP	GO:0009144	purine nucleoside triphosphate metabolic process	15/533	257/28943	9.45E-05	0.004402435	0.003804165	Dnajc30/Ndufs4/Uqcc3/Atp5g2/Nme2/Atp5g1/ATP6/Pgam1/Ndufb7/Atp5o/Ndufb4/Ndufb10/Atpif1/Nudt2/ATP8	15
GO:0009199	BP	GO:0009199	ribonucleoside triphosphate metabolic process	15/533	257/28943	9.45E-05	0.004402435	0.003804165	Dnajc30/Ndufs4/Uqcc3/Atp5g2/Nme2/Atp5g1/ATP6/Pgam1/Ndufb7/Atp5o/Ndufb4/Ndufb10/Atpif1/Nudt2/ATP8	15
GO:0036093	BP	GO:0036093	germ cell proliferation	4/533	14/28943	9.83E-05	0.004526412	0.003911293	Larp7/Cib1/Ptgds/Eif2s2	4
GO:0016571	BP	GO:0016571	histone methylation	12/533	176/28943	0.000110268	0.005018468	0.004336481	Prmt5/Prmt2/Fbl/Sirt7/Paf1/Lcor/Clns1a/Trmt112/Atrx/Wdr61/Ctnnb1/Setd1a	12
GO:0046902	BP	GO:0046902	regulation of mitochondrial membrane permeability	7/533	60/28943	0.000114682	0.005159389	0.004458251	Trp53/Plekhf1/Them4/Dynlt1b/Bloc1s2/Atpif1/Chchd10	7
GO:0006403	BP	GO:0006403	RNA localization	12/533	177/28943	0.00011635	0.005174929	0.00447168	Senp2/Fbl/Nxt1/Slbp/Hnrnpa1/Eif5a/Polr2d/Srsf1/Eny2/Ddx19a/Nxt2/Mrpl18	12
GO:0034248	BP	GO:0034248	regulation of cellular amide metabolic process	21/533	453/28943	0.000118855	0.005226939	0.004516622	Trp53/Rpl38/Eif2s1/Cirbp/Serp1/Tmed2/Cdk4/Eif2s3x/Rtn1/Exosc7/Polr2g/Eif5a/Polr2d/Alkbh1/Paip2/Eif3e/Ppp1ca/Nolc1/Dcps/Fech/Mapk1	21
GO:0050657	BP	GO:0050657	nucleic acid transport	11/533	152/28943	0.000125006	0.005376631	0.004645971	Senp2/Nxt1/Slbp/Hnrnpa1/Eif5a/Polr2d/Srsf1/Eny2/Ddx19a/Nxt2/Mrpl18	11
GO:0050658	BP	GO:0050658	RNA transport	11/533	152/28943	0.000125006	0.005376631	0.004645971	Senp2/Nxt1/Slbp/Hnrnpa1/Eif5a/Polr2d/Srsf1/Eny2/Ddx19a/Nxt2/Mrpl18	11
GO:0006446	BP	GO:0006446	regulation of translational initiation	7/533	61/28943	0.000127515	0.00542493	0.004687706	Eif2s1/Tmed2/Polr2g/Polr2d/Alkbh1/Paip2/Fech	7
GO:0019693	BP	GO:0019693	ribose phosphate metabolic process	21/533	456/28943	0.000130184	0.005478915	0.004734355	Dnajc30/Pank4/Prpsap2/Dgat1/Ndufs4/Uqcc3/Atp5g2/Prpsap1/Nme2/G6pdx/Atp5g1/ATP6/Dld/Pgam1/Ndufb7/Atp5o/Ndufb4/Ndufb10/Atpif1/Nudt2/ATP8	21
GO:0051236	BP	GO:0051236	establishment of RNA localization	11/533	155/28943	0.000148626	0.006177797	0.005338263	Senp2/Nxt1/Slbp/Hnrnpa1/Eif5a/Polr2d/Srsf1/Eny2/Ddx19a/Nxt2/Mrpl18	11
GO:0006417	BP	GO:0006417	regulation of translation	19/533	394/28943	0.000149947	0.006177797	0.005338263	Rpl38/Eif2s1/Cirbp/Serp1/Tmed2/Cdk4/Eif2s3x/Exosc7/Polr2g/Eif5a/Polr2d/Alkbh1/Paip2/Eif3e/Ppp1ca/Nolc1/Dcps/Fech/Mapk1	19
GO:0001836	BP	GO:0001836	release of cytochrome c from mitochondria	7/533	65/28943	0.000191014	0.007787804	0.006729477	Trp53/Timm50/Plscr3/Mff/Mllt11/Pdcd5/Higd1a	7
GO:0006479	BP	GO:0006479	protein methylation	13/533	216/28943	0.000201704	0.008055803	0.006961056	Prmt5/Prmt2/Fbl/Sirt7/Paf1/Lcor/Clns1a/Trmt112/Atrx/Wdr61/Pcmt1/Ctnnb1/Setd1a	13
GO:0008213	BP	GO:0008213	protein alkylation	13/533	216/28943	0.000201704	0.008055803	0.006961056	Prmt5/Prmt2/Fbl/Sirt7/Paf1/Lcor/Clns1a/Trmt112/Atrx/Wdr61/Pcmt1/Ctnnb1/Setd1a	13
GO:0031396	BP	GO:0031396	regulation of protein ubiquitination	13/533	218/28943	0.000220729	0.008726582	0.007540679	Ube2s/Fzr1/Senp2/Ubr5/Stub1/Fbxo2/Ndfip2/Sirt7/U2af2/Ubxn1/Pttg1ip/Tbc1d7/Rnf180	13
GO:0045454	BP	GO:0045454	cell redox homeostasis	5/533	31/28943	0.000237702	0.00930367	0.008039344	Apex1/Dld/Txnrd1/Txn1/Prdx5	5
GO:1903828	BP	GO:1903828	negative regulation of protein localization	13/533	221/28943	0.00025214	0.009734193	0.008411361	Pkia/Ptpmt1/Ndfip2/Nsfl1c/Sergef/Eny2/Abhd17b/Leprot/Naca/Gdi1/Txn1/Tax1bp3/Jagn1	13
GO:0042440	BP	GO:0042440	pigment metabolic process	7/533	68/28943	0.000253676	0.009734193	0.008411361	Slc25a39/Pgrmc1/Hmox2/Cpox/Tmem14c/Fech/Atpif1	7
GO:0030099	BP	GO:0030099	myeloid cell differentiation	20/533	445/28943	0.000256797	0.009758286	0.008432179	Hmgb3/Nkap/Fam210b/Pithd1/Hmgb2/Paf1/Nme2/G6pdx/Sp3/Tcta/Cib1/Wdr61/Tcf3/Meis2/Cited2/Tmem14c/Ctnnb1/Fech/Atpif1/Setd1a	20
GO:0006367	BP	GO:0006367	transcription initiation at RNA polymerase II promoter	8/533	90/28943	0.000259303	0.009758751	0.008432581	Trp53/Med8/Gtf2a2/Med4/Polr2i/Polr2g/Polr2d/Taf12	8
GO:2000112	BP	GO:2000112	regulation of cellular macromolecule biosynthetic process	21/533	482/28943	0.000275822	0.010246026	0.008853638	Rpl38/Eif2s1/Cirbp/Serp1/Tmed2/Cdk4/Eif2s3x/Exosc7/Polr2g/Eif5a/Polr2d/Alkbh1/Paip2/Eif3e/Ppp1ca/Nolc1/Ctnnb1/Dcps/Fech/Mapk1/Atg101	21
GO:0006506	BP	GO:0006506	GPI anchor biosynthetic process	5/533	32/28943	0.000277486	0.010246026	0.008853638	Pigx/Pigz/Dpm3/Pigp/Pgap4	5
GO:0072521	BP	GO:0072521	purine-containing compound metabolic process	21/533	483/28943	0.000283531	0.010371415	0.008961987	Dnajc30/Pank4/Prpsap2/Dgat1/Ndufs4/Uqcc3/Atp5g2/Prpsap1/Nme2/Atp5g1/ATP6/Dld/Pcmt1/Pgam1/Ndufb7/Atp5o/Ndufb4/Ndufb10/Atpif1/Nudt2/ATP8	21
GO:0006163	BP	GO:0006163	purine nucleotide metabolic process	20/533	449/28943	0.000288223	0.01044543	0.009025944	Dnajc30/Pank4/Prpsap2/Dgat1/Ndufs4/Uqcc3/Atp5g2/Prpsap1/Nme2/Atp5g1/ATP6/Dld/Pgam1/Ndufb7/Atp5o/Ndufb4/Ndufb10/Atpif1/Nudt2/ATP8	20
GO:0032259	BP	GO:0032259	methylation	18/533	382/28943	0.000293568	0.010541514	0.00910897	Prmt5/Prmt2/Fbl/Mta2/Larp7/Sirt7/Paf1/Lcor/Clns1a/Trmt112/Dalrd3/Atrx/Wdr61/Pcmt1/Emg1/Ctnnb1/Hsd17b10/Setd1a	18
GO:0070997	BP	GO:0070997	neuron death	20/533	450/28943	0.000296587	0.010553102	0.009118984	Xrcc2/Inpp5a/Pcp4/Dlx1/Trp53/Diablo/Cacna1a/Eif2s1/Nenf/Ndufs4/G6pdx/Atp5g1/Mdk/Pak3/Alkbh1/Lancl1/Traf7/Psmc1/Ctnnb1/Bag1	20
GO:0045638	BP	GO:0045638	negative regulation of myeloid cell differentiation	8/533	92/28943	0.000301571	0.010633767	0.009188687	Hmgb3/Paf1/Nme2/Tcta/Cib1/Wdr61/Meis2/Ctnnb1	8
GO:0006505	BP	GO:0006505	GPI anchor metabolic process	5/533	33/28943	0.000322122	0.011256022	0.00972638	Pigx/Pigz/Dpm3/Pigp/Pgap4	5
GO:0044843	BP	GO:0044843	cell cycle G1/S phase transition	14/533	257/28943	0.000324969	0.011256022	0.00972638	Ecd/Trp53/Prmt2/Senp2/Cirbp/Larp7/Lsm10/Cdk4/Apex1/Paf1/Actl6a/Ccnd2/Tcf3/Rpa2	14
GO:2000045	BP	GO:2000045	regulation of G1/S transition of mitotic cell cycle	11/533	170/28943	0.00033172	0.011389047	0.009841328	Ecd/Trp53/Prmt2/Senp2/Larp7/Lsm10/Apex1/Actl6a/Ccnd2/Tcf3/Rpa2	11
GO:0045292	BP	GO:0045292	mRNA cis splicing, via spliceosome	4/533	19/28943	0.000353789	0.011937335	0.010315106	Clns1a/Snrpc/Srsf1/Dcps	4
GO:0097494	BP	GO:0097494	regulation of vesicle size	4/533	19/28943	0.000353789	0.011937335	0.010315106	Kxd1/Bloc1s2/Bloc1s1/Rab11a	4
GO:0006302	BP	GO:0006302	double-strand break repair	15/533	292/28943	0.000376294	0.012487711	0.010790688	Mrnip/Xrcc2/Trp53/Ppp4c/Ppp4r3b/Smc5/Ubr5/Sirt7/Actl6a/Gins2/Tdp2/H2ax/Brd8/Brcc3/Rpa2	15
GO:0046148	BP	GO:0046148	pigment biosynthetic process	6/533	52/28943	0.000376482	0.012487711	0.010790688	Slc25a39/Pgrmc1/Cpox/Tmem14c/Fech/Atpif1	6
GO:0090199	BP	GO:0090199	regulation of release of cytochrome c from mitochondria	6/533	53/28943	0.000418015	0.013748827	0.011880424	Trp53/Plscr3/Mff/Mllt11/Pdcd5/Higd1a	6
GO:0007063	BP	GO:0007063	regulation of sister chromatid cohesion	4/533	20/28943	0.000435828	0.014215253	0.012283465	Smc5/Atrx/Wapl/Ctnnb1	4
GO:0006606	BP	GO:0006606	protein import into nucleus	11/533	177/28943	0.000467257	0.015114428	0.013060446	Pkia/Trp53/Ubr5/Hikeshi/Nxt1/Rpain/Nxt2/Nolc1/Mapk1/Pttg1ip/Nutf2	11
GO:0030218	BP	GO:0030218	erythrocyte differentiation	10/533	150/28943	0.000484212	0.015522982	0.01341348	Fam210b/Hmgb2/G6pdx/Sp3/Tcf3/Cited2/Tmem14c/Fech/Atpif1/Setd1a	10
GO:0065004	BP	GO:0065004	protein-DNA complex assembly	11/533	178/28943	0.000489952	0.015522982	0.01341348	Trp53/Med8/Gtf2a2/Med4/Cenpt/Atrx/H3f3a/Chrac1/Asf1a/Taf12/Cenpv	11
GO:1901214	BP	GO:1901214	regulation of neuron death	18/533	399/28943	0.000491786	0.015522982	0.01341348	Xrcc2/Inpp5a/Pcp4/Dlx1/Trp53/Cacna1a/Eif2s1/Nenf/G6pdx/Atp5g1/Mdk/Pak3/Alkbh1/Lancl1/Traf7/Psmc1/Ctnnb1/Bag1	18
GO:0006289	BP	GO:0006289	nucleotide-excision repair	7/533	76/28943	0.000504252	0.01578915	0.013643476	Trp53/Hmgn1/Polr2i/Actl6a/Gtf2h2/Rad23b/Rpa2	7
GO:0007059	BP	GO:0007059	chromosome segregation	17/533	369/28943	0.000552299	0.01715634	0.014824872	Tex12/Smc5/Sun1/Sirt7/Ppp1r7/Cenpt/Actl6a/Nudc/Atrx/Ube2i/Wapl/Zwint/Anapc5/Septin1/Ctnnb1/Rab11a/Banf1	17
GO:0051170	BP	GO:0051170	import into nucleus	11/533	181/28943	0.000563637	0.017295838	0.014945412	Pkia/Trp53/Ubr5/Hikeshi/Nxt1/Rpain/Nxt2/Nolc1/Mapk1/Pttg1ip/Nutf2	11
GO:0006261	BP	GO:0006261	DNA-templated DNA replication	10/533	153/28943	0.000565628	0.017295838	0.014945412	Rfc3/Senp2/Orc6/Sirt7/Orc4/Gins2/Atrx/Prim1/Rpain/Pole4	10
GO:1901657	BP	GO:1901657	glycosyl compound metabolic process	7/533	78/28943	0.000590469	0.017782109	0.015365601	Prpsap2/Tymp/Prpsap1/Cdadc1/Pcmt1/Dtymk/Akr1b3	7
GO:0034599	BP	GO:0034599	cellular response to oxidative stress	14/533	273/28943	0.000592998	0.017782109	0.015365601	Trp53/Diablo/Eif2s1/Chchd4/Apex1/G6pdx/Lancl1/Akr1b3/Coq7/Txn1/Ctnnb1/Prdx5/Mapk1/Rwdd1	14
GO:0050684	BP	GO:0050684	regulation of mRNA processing	10/533	154/28943	0.00059516	0.017782109	0.015365601	Prmt5/Cirbp/Fam172a/Larp7/Paf1/Clns1a/U2af2/Sap18/Rbm5/Papola	10
GO:0071824	BP	GO:0071824	protein-DNA complex subunit organization	12/533	212/28943	0.000607434	0.018011338	0.01556368	Trp53/Med8/Gtf2a2/Med4/Cenpt/Actl6a/Atrx/H3f3a/Chrac1/Asf1a/Taf12/Cenpv	12
GO:0009116	BP	GO:0009116	nucleoside metabolic process	6/533	57/28943	0.000621065	0.018277046	0.015793279	Prpsap2/Tymp/Prpsap1/Cdadc1/Pcmt1/Dtymk	6
GO:0051098	BP	GO:0051098	regulation of binding	18/533	408/28943	0.000637335	0.018490232	0.015977494	Zc4h2/Senp2/Stmn1/Eif2s1/Acd/Stub1/Larp7/Hmgb2/Eif2b4/Sri/Pex19/Eif3e/Wapl/Pex14/Txn1/Nmd3/Ctnnb1/Psme3ip1	18
GO:0000380	BP	GO:0000380	alternative mRNA splicing, via spliceosome	7/533	79/28943	0.000637757	0.018490232	0.015977494	Fam172a/Rbm17/Scnm1/Hnrnpa1/Srsf1/Sap18/Rbm5	7
GO:1901605	BP	GO:1901605	alpha-amino acid metabolic process	11/533	185/28943	0.000676065	0.019332975	0.016705712	Bckdk/Psph/Pcmt1/Spr/Txnrd1/Adi1/Ddah2/Qdpr/Gad2/Hsd17b10/Enoph1	11
GO:0035562	BP	GO:0035562	negative regulation of chromatin binding	3/533	10/28943	0.000676704	0.019332975	0.016705712	Senp2/Larp7/Wapl	3
GO:2000573	BP	GO:2000573	positive regulation of DNA biosynthetic process	7/533	80/28943	0.000687999	0.019513243	0.016861482	Rfc3/Acd/Gins2/Pak3/Ctnnb1/Parm1/Mapk1	7
GO:2001020	BP	GO:2001020	regulation of response to DNA damage stimulus	15/533	313/28943	0.00077085	0.021705815	0.018756094	Mrnip/Trp53/Ppp4c/Ppp4r3b/Ubr5/Sirt7/Actl6a/Eny2/Mif/Taf12/Brd8/Brcc3/Pttg1ip/Eef1e1/Rpa2	15
GO:1903050	BP	GO:1903050	regulation of proteolysis involved in protein catabolic process	12/533	219/28943	0.000807831	0.022584653	0.019515502	Fzr1/Ube2k/Sumo2/Stub1/Pithd1/Sumo3/Dda1/Ubxn1/Rad23b/Psme3ip1/Atpif1/Rnf180	12
GO:0044282	BP	GO:0044282	small molecule catabolic process	16/533	350/28943	0.000862614	0.023945179	0.020691139	Inpp5a/Abat/Trp53/Cbr1/Bckdk/Gnpda2/Acaa1a/Pnkd/Cdadc1/Dld/Eci1/Ddah2/Qdpr/Gad2/Hsd17b10/Pex2	16
GO:0034101	BP	GO:0034101	erythrocyte homeostasis	10/533	162/28943	0.000880459	0.024015053	0.020751517	Fam210b/Hmgb2/G6pdx/Sp3/Tcf3/Cited2/Tmem14c/Fech/Atpif1/Setd1a	10
GO:0006576	BP	GO:0006576	cellular biogenic amine metabolic process	8/533	108/28943	0.000883538	0.024015053	0.020751517	Abat/Ndufs4/Srm/Gdpd1/Pnkd/Akr1b3/Spr/Rnf180	8
GO:0034502	BP	GO:0034502	protein localization to chromosome	8/533	108/28943	0.000883538	0.024015053	0.020751517	Mrnip/Pphln1/Smc5/Acd/Atrx/Wbp2/Wapl/Rpa2	8
GO:1905097	BP	GO:1905097	regulation of guanyl-nucleotide exchange factor activity	3/533	11/28943	0.000917768	0.024773419	0.021406824	Stmn1/Eif2s1/Eif2b4	3
GO:0009150	BP	GO:0009150	purine ribonucleotide metabolic process	18/533	425/28943	0.001014977	0.027209721	0.023512044	Dnajc30/Pank4/Dgat1/Ndufs4/Uqcc3/Atp5g2/Nme2/Atp5g1/ATP6/Dld/Pgam1/Ndufb7/Atp5o/Ndufb4/Ndufb10/Atpif1/Nudt2/ATP8	18
GO:0006310	BP	GO:0006310	DNA recombination	15/533	323/28943	0.001057575	0.027312193	0.02360059	Mrnip/Xrcc2/Ppp4c/Smc5/Apex2/Hmgb2/Il2/Apex1/Actl6a/Gins2/Tcf3/Rpain/H2ax/Brd8/Rpa2	15
GO:0000027	BP	GO:0000027	ribosomal large subunit assembly	4/533	25/28943	0.001057972	0.027312193	0.02360059	Rpl38/Rpl23a/Traf7/Mrpl20	4
GO:0006584	BP	GO:0006584	catecholamine metabolic process	6/533	63/28943	0.001059888	0.027312193	0.02360059	Abat/Ndufs4/Pnkd/Akr1b3/Spr/Rnf180	6
GO:0009712	BP	GO:0009712	catechol-containing compound metabolic process	6/533	63/28943	0.001059888	0.027312193	0.02360059	Abat/Ndufs4/Pnkd/Akr1b3/Spr/Rnf180	6
GO:0031124	BP	GO:0031124	mRNA 3'-end processing	6/533	63/28943	0.001059888	0.027312193	0.02360059	Lsm10/Slbp/Paf1/Tent2/Polr2d/Papola	6
GO:0045637	BP	GO:0045637	regulation of myeloid cell differentiation	12/533	226/28943	0.001060668	0.027312193	0.02360059	Hmgb3/Fam210b/Pithd1/Hmgb2/Paf1/Nme2/Tcta/Cib1/Wdr61/Meis2/Ctnnb1/Setd1a	12
GO:0045787	BP	GO:0045787	positive regulation of cell cycle	16/533	358/28943	0.001092381	0.027944955	0.024147363	Trp53/Smc5/Larp7/Lsm10/Nsfl1c/Cdk4/Apex1/Paf1/Atrx/Ccnd2/Tcf3/Meis2/Cited2/Anapc5/Cenpv/Rab11a	16
GO:0033157	BP	GO:0033157	regulation of intracellular protein transport	12/533	228/28943	0.001143921	0.02907341	0.025122466	Pkia/Chchd4/Ubr5/Sirt7/Cib1/Mff/Pdcd5/Gdi1/Nolc1/Txn1/Mapk1/Atpif1	12
GO:0051168	BP	GO:0051168	nuclear export	10/533	168/28943	0.001161148	0.029320851	0.025336281	Chchd4/Sirt7/Nxt1/Polr2d/Ube2i/Eny2/Ddx19a/Txn1/Nmd3/Nutf2	10
GO:0002176	BP	GO:0002176	male germ cell proliferation	3/533	12/28943	0.001207006	0.030283472	0.026168086	Cib1/Ptgds/Eif2s2	3
GO:0000082	BP	GO:0000082	G1/S transition of mitotic cell cycle	12/533	230/28943	0.001232523	0.030726712	0.026551092	Ecd/Trp53/Prmt2/Senp2/Larp7/Lsm10/Cdk4/Apex1/Actl6a/Ccnd2/Tcf3/Rpa2	12
GO:1902108	BP	GO:1902108	regulation of mitochondrial membrane permeability involved in apoptotic process	5/533	44/28943	0.001248399	0.030925536	0.026722897	Trp53/Them4/Bloc1s2/Atpif1/Chchd10	5
GO:0015931	BP	GO:0015931	nucleobase-containing compound transport	11/533	200/28943	0.001276807	0.031430326	0.027159088	Senp2/Nxt1/Slbp/Hnrnpa1/Eif5a/Polr2d/Srsf1/Eny2/Ddx19a/Nxt2/Mrpl18	11
GO:0045727	BP	GO:0045727	positive regulation of translation	9/533	142/28943	0.001308797	0.031991671	0.027644149	Cirbp/Serp1/Cdk4/Eif2s3x/Polr2g/Eif5a/Polr2d/Eif3e/Mapk1	9
GO:1903706	BP	GO:1903706	regulation of hemopoiesis	18/533	435/28943	0.001315958	0.031991671	0.027644149	Hmgb3/Nkap/Fam210b/Pithd1/Hmgb2/Il2/Paf1/Nme2/Actl6a/Tcta/Cib1/Wdr61/Mdk/Adrm1/Meis2/Ctnnb1/Cd1d1/Setd1a	18
GO:0006275	BP	GO:0006275	regulation of DNA replication	9/533	143/28943	0.001374448	0.033077159	0.028582124	Rfc3/Trp53/Senp2/Actl6a/Gins2/Atrx/Wapl/Chrac1/Rac1	9
GO:0016925	BP	GO:0016925	protein sumoylation	5/533	45/28943	0.001383461	0.033077159	0.028582124	Sumo2/Sumo3/Ube2i/Traf7/Ctnnb1	5
GO:0006399	BP	GO:0006399	tRNA metabolic process	10/533	172/28943	0.001385962	0.033077159	0.028582124	Dtwd1/Yars/Exosc7/Trmt112/Dalrd3/Gatc/Alkbh1/Dus2/Hsd17b10/Rtcb	10
GO:0048024	BP	GO:0048024	regulation of mRNA splicing, via spliceosome	8/533	116/28943	0.001403953	0.033303474	0.028777683	Prmt5/Cirbp/Fam172a/Larp7/Clns1a/U2af2/Sap18/Rbm5	8
GO:0010165	BP	GO:0010165	response to X-ray	4/533	27/28943	0.00142572	0.033616072	0.029047801	Xrcc2/Trp53/Ccnd2/Brcc3	4
GO:0000245	BP	GO:0000245	spliceosomal complex assembly	5/533	46/28943	0.00152899	0.03583514	0.030965308	Snrpc/Sf3a3/Srsf1/Rbm5/Luc7l	5
GO:0006213	BP	GO:0006213	pyrimidine nucleoside metabolic process	3/533	13/28943	0.001547733	0.036058487	0.031158304	Tymp/Cdadc1/Dtymk	3
GO:0010821	BP	GO:0010821	regulation of mitochondrion organization	9/533	146/28943	0.001587455	0.036765077	0.031768871	Trp53/Sirt7/Plscr3/Mff/Mllt11/Pdcd5/Higd1a/Atpif1/Chchd10	9
GO:1901989	BP	GO:1901989	positive regulation of cell cycle phase transition	8/533	119/28943	0.001652438	0.038044944	0.03287481	Larp7/Lsm10/Cdk4/Apex1/Paf1/Ccnd2/Anapc5/Rab11a	8
GO:1903322	BP	GO:1903322	positive regulation of protein modification by small protein conjugation or removal	9/533	147/28943	0.001664065	0.038067229	0.032894066	Ube2s/Fzr1/Senp2/Stub1/Ndfip2/Traf7/Pttg1ip/Tbc1d7/Rnf180	9
GO:0007029	BP	GO:0007029	endoplasmic reticulum organization	7/533	93/28943	0.001672857	0.038067229	0.032894066	Tmed2/Zbed3/Emc2/Mospd3/Emc4/Jagn1/Wdr83os	7
GO:0009259	BP	GO:0009259	ribonucleotide metabolic process	18/533	445/28943	0.001689585	0.038225644	0.033030954	Dnajc30/Pank4/Dgat1/Ndufs4/Uqcc3/Atp5g2/Nme2/Atp5g1/ATP6/Dld/Pgam1/Ndufb7/Atp5o/Ndufb4/Ndufb10/Atpif1/Nudt2/ATP8	18
GO:1903313	BP	GO:1903313	positive regulation of mRNA metabolic process	9/533	148/28943	0.00174361	0.03922121	0.033891226	Prmt5/Cirbp/Paf1/Clns1a/Exosc7/Polr2g/Polr2d/Ttc5/Dcps	9
GO:0032200	BP	GO:0032200	telomere organization	9/533	149/28943	0.001826171	0.040611718	0.035092771	Smc5/Acd/Apex1/Actl6a/Atrx/H3f3a/Ctnnb1/Mapk1/Rpa2	9
GO:0033044	BP	GO:0033044	regulation of chromosome organization	12/533	241/28943	0.001827482	0.040611718	0.035092771	Pphln1/Smc5/Acd/Actl6a/Atrx/H3f3a/Wapl/Zwint/Anapc5/Ctnnb1/Cenpv/Mapk1	12
GO:0044106	BP	GO:0044106	cellular amine metabolic process	8/533	121/28943	0.001836554	0.040611718	0.035092771	Abat/Ndufs4/Srm/Gdpd1/Pnkd/Akr1b3/Spr/Rnf180	8
GO:0051972	BP	GO:0051972	regulation of telomerase activity	5/533	48/28943	0.001853376	0.040753444	0.035215237	Trp53/Acd/Ctnnb1/Parm1/Mapk1	5
GO:0001510	BP	GO:0001510	RNA methylation	6/533	71/28943	0.001974895	0.043182893	0.037314535	Fbl/Larp7/Trmt112/Dalrd3/Emg1/Hsd17b10	6
GO:0009451	BP	GO:0009451	RNA modification	9/533	151/28943	0.002000664	0.043423028	0.037522036	Dtwd1/Fbl/Larp7/Trmt112/Dalrd3/Alkbh1/Dus2/Emg1/Hsd17b10	9
GO:0009063	BP	GO:0009063	cellular amino acid catabolic process	7/533	96/28943	0.002008065	0.043423028	0.037522036	Abat/Bckdk/Dld/Ddah2/Qdpr/Gad2/Hsd17b10	7
GO:0072593	BP	GO:0072593	reactive oxygen species metabolic process	12/533	245/28943	0.002095112	0.045026429	0.038907543	Trp53/Cbr1/Ndufs4/G6pdx/Atp5g1/Hbp1/Eif5a/Coq7/Txnrd1/Prdx5/Atpif1/Arf4	12
GO:0031647	BP	GO:0031647	regulation of protein stability	14/533	312/28943	0.002105221	0.045026429	0.038907543	Cdc37/Trp53/Senp2/Ubr5/Stub1/Zbed3/Pfn2/Dpm3/Pex19/Tcf3/Ppib/Bag1/Pex2/Serf2	14
GO:0090200	BP	GO:0090200	positive regulation of release of cytochrome c from mitochondria	4/533	30/28943	0.002131463	0.045088298	0.038961004	Trp53/Mff/Mllt11/Pdcd5	4
GO:0000956	BP	GO:0000956	nuclear-transcribed mRNA catabolic process	8/533	124/28943	0.002142673	0.045088298	0.038961004	Lsm4/Lsm3/Exosc7/Tent2/Polr2g/Polr2d/Eif3e/Dcps	8
GO:0006612	BP	GO:0006612	protein targeting to membrane	8/533	124/28943	0.002142673	0.045088298	0.038961004	Srp54a/Cib1/Mff/Pex19/Srp19/Yif1b/Naca/Gdi1	8
GO:0006402	BP	GO:0006402	mRNA catabolic process	12/533	246/28943	0.002166801	0.045352196	0.039189039	Lsm4/Cirbp/Lsm3/Apex1/Exosc7/Tent2/Polr2g/Polr2d/Srsf1/Eif3e/Ttc5/Dcps	12
GO:0006282	BP	GO:0006282	regulation of DNA repair	11/533	214/28943	0.002179703	0.045379564	0.039212688	Mrnip/Ppp4c/Ppp4r3b/Ubr5/Sirt7/Actl6a/Eny2/Taf12/Brd8/Brcc3/Rpa2	11
GO:0006352	BP	GO:0006352	DNA-templated transcription initiation	8/533	125/28943	0.002253162	0.045835682	0.039606822	Trp53/Med8/Gtf2a2/Med4/Polr2i/Polr2g/Polr2d/Taf12	8
GO:0031398	BP	GO:0031398	positive regulation of protein ubiquitination	8/533	125/28943	0.002253162	0.045835682	0.039606822	Ube2s/Fzr1/Senp2/Stub1/Ndfip2/Pttg1ip/Tbc1d7/Rnf180	8
GO:0090559	BP	GO:0090559	regulation of membrane permeability	7/533	98/28943	0.002258887	0.045835682	0.039606822	Trp53/Plekhf1/Them4/Dynlt1b/Bloc1s2/Atpif1/Chchd10	7
GO:1901992	BP	GO:1901992	positive regulation of mitotic cell cycle phase transition	7/533	98/28943	0.002258887	0.045835682	0.039606822	Larp7/Lsm10/Cdk4/Apex1/Ccnd2/Anapc5/Rab11a	7
GO:0006364	BP	GO:0006364	rRNA processing	11/533	215/28943	0.002260165	0.045835682	0.039606822	Fbl/Utp11/Imp4/Sirt7/Rps27rt/Ebna1bp2/Exosc7/Trmt112/Rps16/Emg1/Mphosph6	11
GO:0043558	BP	GO:0043558	regulation of translational initiation in response to stress	3/533	15/28943	0.002395767	0.04833521	0.041766676	Eif2s1/Tmed2/Fech	3
GO:0061136	BP	GO:0061136	regulation of proteasomal protein catabolic process	10/533	186/28943	0.002466857	0.049514248	0.042785487	Fzr1/Ube2k/Sumo2/Stub1/Pithd1/Dda1/Ubxn1/Rad23b/Psme3ip1/Rnf180	10
GO:0009308	BP	GO:0009308	amine metabolic process	8/533	127/28943	0.002487526	0.049674381	0.042923859	Abat/Ndufs4/Srm/Gdpd1/Pnkd/Akr1b3/Spr/Rnf180	8
GO:0098798	CC	GO:0098798	mitochondrial protein-containing complex	40/535	291/28804	4.91E-23	2.64E-20	1.96E-20	Timm21/Bckdk/Ndufs4/Uqcc3/Atp5g2/Afg3l2/Dap3/Timm50/Aurkaip1/Mrps21/Mrps28/Atp5g1/Tomm5/ATP6/Mrpl23/Timm17a/Mrps30/Timm23/Mrps7/Dld/Timm10b/Mrps33/Ndufb7/Mrpl30/Mrpl42/Mrpl14/Atp5o/Atp5md/Mrpl20/Ndufb4/Ndufb4b/Ndufb10/Smdt1/Hsd17b10/Gadd45gip1/Grpel1/Mrpl21/ATP8/Mrpl18/Chchd10	40
GO:0098800	CC	GO:0098800	inner mitochondrial membrane protein complex	21/535	143/28804	2.82E-13	7.59E-11	5.63E-11	Timm21/Ndufs4/Uqcc3/Atp5g2/Afg3l2/Timm50/Atp5g1/ATP6/Timm17a/Timm23/Timm10b/Ndufb7/Atp5o/Atp5md/Ndufb4/Ndufb4b/Ndufb10/Smdt1/Grpel1/ATP8/Chchd10	21
GO:0005840	CC	GO:0005840	ribosome	24/535	236/28804	1.90E-11	3.41E-09	2.53E-09	Rpl22l1/Uba52/Rpl38/Dap3/Rps27rt/Hspa14/Aurkaip1/Mrps21/Mrps28/Mrpl23/Mrps30/Rpl23a/Mrps7/Mrps33/Mrpl30/Rps16/Mrpl42/Mrpl14/Mrpl20/Rpl13/Rpl28/Gadd45gip1/Mrpl21/Mrpl18	24
GO:0044391	CC	GO:0044391	ribosomal subunit	22/535	201/28804	3.12E-11	4.21E-09	3.12E-09	Uba52/Rpl38/Dap3/Rps27rt/Aurkaip1/Mrps21/Mrps28/Mrpl23/Mrps30/Rpl23a/Mrps7/Mrps33/Mrpl30/Rps16/Mrpl42/Mrpl14/Mrpl20/Rpl13/Rpl28/Gadd45gip1/Mrpl21/Mrpl18	22
GO:0120114	CC	GO:0120114	Sm-like protein family complex	14/535	78/28804	1.69E-10	1.52E-08	1.13E-08	Rbmx2/Lsm4/Larp7/Lsm3/Lsm10/Clns1a/Snrpc/Snrpf/Lsm8/Sf3a3/Txnl4a/Snrpd1/Nolc1/Luc7l	14
GO:0000313	CC	GO:0000313	organellar ribosome	15/535	94/28804	2.15E-10	1.52E-08	1.13E-08	Dap3/Aurkaip1/Mrps21/Mrps28/Mrpl23/Mrps30/Mrps7/Mrps33/Mrpl30/Mrpl42/Mrpl14/Mrpl20/Gadd45gip1/Mrpl21/Mrpl18	15
GO:0005761	CC	GO:0005761	mitochondrial ribosome	15/535	94/28804	2.15E-10	1.52E-08	1.13E-08	Dap3/Aurkaip1/Mrps21/Mrps28/Mrpl23/Mrps30/Mrps7/Mrps33/Mrpl30/Mrpl42/Mrpl14/Mrpl20/Gadd45gip1/Mrpl21/Mrpl18	15
GO:0030532	CC	GO:0030532	small nuclear ribonucleoprotein complex	13/535	66/28804	2.26E-10	1.52E-08	1.13E-08	Rbmx2/Lsm4/Larp7/Lsm3/Lsm10/Snrpc/Snrpf/Lsm8/Sf3a3/Txnl4a/Snrpd1/Nolc1/Luc7l	13
GO:0005759	CC	GO:0005759	mitochondrial matrix	25/535	293/28804	3.17E-10	1.90E-08	1.41E-08	Abat/Trp53/Bckdk/Dap3/Acot13/Aurkaip1/Mrps21/Mrps28/Mrpl23/Mrps30/Mrps7/Dld/Mrps33/Dtymk/Mrpl30/Bloc1s1/Mrpl42/Mrpl14/Mrpl20/Hsd17b10/Gadd45gip1/Grpel1/Mrpl21/Bola3/Mrpl18	25
GO:0005681	CC	GO:0005681	spliceosomal complex	20/535	210/28804	2.89E-09	1.56E-07	1.16E-07	Rbmx2/Lsm4/Cirbp/Rbm17/Lsm3/Ccdc12/Clns1a/U2af2/Hnrnpa1/Snrpf/Lsm8/Sf3a3/Srsf1/Txnl4a/Rbm5/Snrpd1/Mfap1b/U2af1/Luc7l/Gpatch1	20
GO:0055029	CC	GO:0055029	nuclear DNA-directed RNA polymerase complex	14/535	99/28804	4.40E-09	2.16E-07	1.60E-07	Gtf2a2/Polr2h/Paf1/Polr2i/Polr3e/Polr2f/Polr2g/Wdr61/Polr2d/Prim1/Eny2/Taf12/Gtf2h2/Pex2	14
GO:0000428	CC	GO:0000428	DNA-directed RNA polymerase complex	14/535	100/28804	5.03E-09	2.26E-07	1.68E-07	Gtf2a2/Polr2h/Paf1/Polr2i/Polr3e/Polr2f/Polr2g/Wdr61/Polr2d/Prim1/Eny2/Taf12/Gtf2h2/Pex2	14
GO:0030880	CC	GO:0030880	RNA polymerase complex	14/535	103/28804	7.45E-09	3.09E-07	2.29E-07	Gtf2a2/Polr2h/Paf1/Polr2i/Polr3e/Polr2f/Polr2g/Wdr61/Polr2d/Prim1/Eny2/Taf12/Gtf2h2/Pex2	14
GO:0016591	CC	GO:0016591	RNA polymerase II, holoenzyme	12/535	76/28804	1.57E-08	5.65E-07	4.19E-07	Gtf2a2/Polr2h/Paf1/Polr2i/Polr2f/Polr2g/Wdr61/Polr2d/Eny2/Taf12/Gtf2h2/Pex2	12
GO:0016605	CC	GO:0016605	PML body	12/535	76/28804	1.57E-08	5.65E-07	4.19E-07	Trp53/Senp2/Smc5/Sumo2/Sumo3/Atrx/Tdp2/Ube2i/Rpain/Eif3e/Basp1/Rpa2	12
GO:0061695	CC	GO:0061695	transferase complex, transferring phosphorus-containing groups	22/535	281/28804	1.78E-08	6.00E-07	4.45E-07	Cks1b/Prpsap2/Gtf2a2/Polr2h/Cdk4/Paf1/Prpsap1/Ccnt2/Polr2i/Polr3e/Polr2f/Polr2g/Ccnd2/Wdr61/Polr2d/Prim1/Eny2/Taf12/Gtf2h2/Pole4/Atg101/Pex2	22
GO:0015934	CC	GO:0015934	large ribosomal subunit	14/535	123/28804	7.44E-08	2.36E-06	1.75E-06	Uba52/Rpl38/Mrpl23/Mrps30/Rpl23a/Mrpl30/Mrpl42/Mrpl14/Mrpl20/Rpl13/Rpl28/Gadd45gip1/Mrpl21/Mrpl18	14
GO:0097525	CC	GO:0097525	spliceosomal snRNP complex	10/535	57/28804	8.87E-08	2.66E-06	1.97E-06	Rbmx2/Lsm4/Lsm3/Snrpc/Snrpf/Lsm8/Sf3a3/Txnl4a/Snrpd1/Luc7l	10
GO:0005684	CC	GO:0005684	U2-type spliceosomal complex	12/535	95/28804	2.01E-07	5.71E-06	4.24E-06	Rbmx2/Lsm4/Lsm3/Ccdc12/U2af2/Snrpf/Lsm8/Sf3a3/Txnl4a/Snrpd1/Mfap1b/Luc7l	12
GO:0071005	CC	GO:0071005	U2-type precatalytic spliceosome	9/535	52/28804	4.45E-07	1.20E-05	8.90E-06	Rbmx2/Lsm4/Lsm3/Snrpf/Lsm8/Sf3a3/Txnl4a/Snrpd1/Mfap1b	9
GO:0071011	CC	GO:0071011	precatalytic spliceosome	9/535	54/28804	6.22E-07	1.60E-05	1.19E-05	Rbmx2/Lsm4/Lsm3/Snrpf/Lsm8/Sf3a3/Txnl4a/Snrpd1/Mfap1b	9
GO:0005753	CC	GO:0005753	mitochondrial proton-transporting ATP synthase complex	6/535	20/28804	1.24E-06	3.04E-05	2.25E-05	Atp5g2/Atp5g1/ATP6/Atp5o/Atp5md/ATP8	6
GO:0005744	CC	GO:0005744	TIM23 mitochondrial import inner membrane translocase complex	5/535	12/28804	1.54E-06	3.25E-05	2.41E-05	Timm21/Timm50/Timm17a/Timm23/Grpel1	5
GO:0034709	CC	GO:0034709	methylosome	5/535	12/28804	1.54E-06	3.25E-05	2.41E-05	Prmt5/Erh/Clns1a/Snrpf/Snrpd1	5
GO:0000315	CC	GO:0000315	organellar large ribosomal subunit	9/535	60/28804	1.57E-06	3.25E-05	2.41E-05	Mrpl23/Mrps30/Mrpl30/Mrpl42/Mrpl14/Mrpl20/Gadd45gip1/Mrpl21/Mrpl18	9
GO:0005762	CC	GO:0005762	mitochondrial large ribosomal subunit	9/535	60/28804	1.57E-06	3.25E-05	2.41E-05	Mrpl23/Mrps30/Mrpl30/Mrpl42/Mrpl14/Mrpl20/Gadd45gip1/Mrpl21/Mrpl18	9
GO:0045259	CC	GO:0045259	proton-transporting ATP synthase complex	6/535	21/28804	1.71E-06	3.41E-05	2.53E-05	Atp5g2/Atp5g1/ATP6/Atp5o/Atp5md/ATP8	6
GO:0000314	CC	GO:0000314	organellar small ribosomal subunit	7/535	33/28804	2.06E-06	3.83E-05	2.84E-05	Dap3/Aurkaip1/Mrps21/Mrps28/Mrps7/Mrps33/Mrpl42	7
GO:0005763	CC	GO:0005763	mitochondrial small ribosomal subunit	7/535	33/28804	2.06E-06	3.83E-05	2.84E-05	Dap3/Aurkaip1/Mrps21/Mrps28/Mrps7/Mrps33/Mrpl42	7
GO:0031300	CC	GO:0031300	intrinsic component of organelle membrane	23/535	408/28804	2.92E-06	5.20E-05	3.86E-05	H13/Ptpmt1/Sun1/Uqcc3/Cux1/Afg3l2/Rab7/Timm17a/Dpm3/Timm23/Mff/Tpst1/Abhd17b/Emc2/Yif1b/Emc4/Smdt1/Yif1a/Pex2/Synpr/Rnf180/Wdr83os/Chchd10	23
GO:0016607	CC	GO:0016607	nuclear speck	21/535	350/28804	2.99E-06	5.20E-05	3.86E-05	Ppp4r3b/Fibp/Smc5/Tmem179b/Hikeshi/Sirt7/Scnm1/Apex1/Timm50/U2af2/Hbp1/Sf3a3/Polr2d/Srsf1/Sap18/Grcc10/Gtf2h2/H2ax/Basp1/U2af1/Setd1a	21
GO:0015935	CC	GO:0015935	small ribosomal subunit	10/535	83/28804	3.25E-06	5.47E-05	4.06E-05	Uba52/Dap3/Rps27rt/Aurkaip1/Mrps21/Mrps28/Mrps7/Mrps33/Rps16/Mrpl42	10
GO:0016469	CC	GO:0016469	proton-transporting two-sector ATPase complex	8/535	50/28804	3.64E-06	5.94E-05	4.41E-05	Atp5g2/Ccdc115/Atp5g1/ATP6/Atp6v1d/Atp5o/Atp5md/ATP8	8
GO:0005665	CC	GO:0005665	RNA polymerase II, core complex	5/535	14/28804	3.78E-06	5.99E-05	4.45E-05	Polr2h/Polr2i/Polr2f/Polr2g/Polr2d	5
GO:0005758	CC	GO:0005758	mitochondrial intermembrane space	10/535	92/28804	8.29E-06	0.000127669	9.47E-05	Diablo/Chchd4/Timm23/Timm10b/Dtymk/Ndufb7/Bloc1s1/Cpox/Timm8b/Chchd10	10
GO:0046540	CC	GO:0046540	U4/U6 x U5 tri-snRNP complex	6/535	31/28804	1.98E-05	0.000288524	0.000214118	Lsm4/Lsm3/Snrpf/Lsm8/Txnl4a/Snrpd1	6
GO:0097526	CC	GO:0097526	spliceosomal tri-snRNP complex	6/535	31/28804	1.98E-05	0.000288524	0.000214118	Lsm4/Lsm3/Snrpf/Lsm8/Txnl4a/Snrpd1	6
GO:0001650	CC	GO:0001650	fibrillar center	12/535	147/28804	2.07E-05	0.000292963	0.000217412	Fbl/Imp4/Apex2/Orc6/Deaf1/Mrpl23/Polr2f/Rpain/Txnrd1/Nolc1/Pex14/Tax1bp3	12
GO:0031970	CC	GO:0031970	organelle envelope lumen	10/535	105/28804	2.68E-05	0.00036976	0.000274404	Diablo/Chchd4/Timm23/Timm10b/Dtymk/Ndufb7/Bloc1s1/Cpox/Timm8b/Chchd10	10
GO:0031301	CC	GO:0031301	integral component of organelle membrane	20/535	378/28804	3.17E-05	0.000421456	0.000312769	H13/Ptpmt1/Sun1/Uqcc3/Cux1/Afg3l2/Timm17a/Dpm3/Timm23/Mff/Tpst1/Emc2/Yif1b/Emc4/Smdt1/Yif1a/Pex2/Synpr/Wdr83os/Chchd10	20
GO:0031305	CC	GO:0031305	integral component of mitochondrial inner membrane	7/535	49/28804	3.21E-05	0.000421456	0.000312769	Ptpmt1/Uqcc3/Afg3l2/Timm17a/Timm23/Smdt1/Chchd10	7
GO:0031304	CC	GO:0031304	intrinsic component of mitochondrial inner membrane	7/535	50/28804	3.67E-05	0.000470801	0.000349389	Ptpmt1/Uqcc3/Afg3l2/Timm17a/Timm23/Smdt1/Chchd10	7
GO:0000276	CC	GO:0000276	mitochondrial proton-transporting ATP synthase complex, coupling factor F(o)	4/535	12/28804	5.17E-05	0.000648663	0.000481383	Atp5g2/Atp5g1/Atp5o/ATP8	4
GO:0045263	CC	GO:0045263	proton-transporting ATP synthase complex, coupling factor F(o)	4/535	13/28804	7.37E-05	0.000902223	0.000669553	Atp5g2/Atp5g1/Atp5o/ATP8	4
GO:0000781	CC	GO:0000781	chromosome, telomeric region	10/535	119/28804	7.83E-05	0.000938169	0.000696229	Smc5/Mta2/Acd/Orc4/Atrx/H3f3a/Ppp1ca/H2ax/Rbbp7/Rpa2	10
GO:0032993	CC	GO:0032993	protein-DNA complex	13/535	198/28804	9.23E-05	0.001081331	0.000802472	Acd/Polr2h/Jund/Actl6a/H2az1/Gins2/Tcf3/Prim1/H3f3a/H2ax/Ctnnb1/Brd8/Rpa2	13
GO:0005643	CC	GO:0005643	nuclear pore	8/535	81/28804	0.000131755	0.0014795	0.001097959	Senp2/Chmp1b/Nxt1/Eif5a/Ube2i/Eny2/Nxt2/Nutf2	8
GO:0032592	CC	GO:0032592	integral component of mitochondrial membrane	8/535	81/28804	0.000131755	0.0014795	0.001097959	Ptpmt1/Uqcc3/Afg3l2/Timm17a/Timm23/Mff/Smdt1/Chchd10	8
GO:0031083	CC	GO:0031083	BLOC-1 complex	4/535	15/28804	0.000136512	0.001501635	0.001114386	Kxd1/Bloc1s2/Bloc1s1/Snap25	4
GO:0098573	CC	GO:0098573	intrinsic component of mitochondrial membrane	8/535	83/28804	0.000156433	0.001686351	0.001251467	Ptpmt1/Uqcc3/Afg3l2/Timm17a/Timm23/Mff/Smdt1/Chchd10	8
GO:0005635	CC	GO:0005635	nuclear envelope	20/535	435/28804	0.000213426	0.002255621	0.00167393	Tfdp2/Fzr1/Senp2/Jpt1/Sun1/Chmp1b/Cuedc2/Cdk4/Nxt1/Akr7a5/Eif5a/Ccnd2/Txnl4a/Ube2i/Eny2/Nxt2/Ctnnb1/Cenpv/Rtcb/Nutf2	20
GO:0098687	CC	GO:0098687	chromosomal region	17/535	348/28804	0.000312497	0.003239147	0.00240382	Smc5/Mta2/Acd/Chmp1b/Orc4/Cenpt/Actl6a/Atrx/H3f3a/Chrac1/Zwint/Anapc16/Ppp1ca/H2ax/Rbbp7/Cenpv/Rpa2	17
GO:0005685	CC	GO:0005685	U1 snRNP	4/535	19/28804	0.000365431	0.003716369	0.002757973	Snrpc/Snrpf/Snrpd1/Luc7l	4
GO:0070469	CC	GO:0070469	respirasome	8/535	95/28804	0.000397218	0.00396482	0.002942352	Ndufs4/Uqcc3/Rab5if/Ndufb7/Higd1a/Ndufb4/Ndufb4b/Ndufb10	8
GO:0008023	CC	GO:0008023	transcription elongation factor complex	6/535	53/28804	0.00043731	0.004285637	0.003180436	Elof1/Paf1/Ccnt2/Supt4a/Wdr61/Pex2	6
GO:0031082	CC	GO:0031082	BLOC complex	4/535	20/28804	0.000450113	0.00433234	0.003215095	Kxd1/Bloc1s2/Bloc1s1/Snap25	4
GO:0071013	CC	GO:0071013	catalytic step 2 spliceosome	8/535	98/28804	0.000490002	0.004633526	0.003438609	Lsm3/Hnrnpa1/Snrpf/Sf3a3/Srsf1/Snrpd1/U2af1/Gpatch1	8
GO:0005680	CC	GO:0005680	anaphase-promoting complex	4/535	22/28804	0.000659882	0.006028415	0.004473777	Ube2s/Fzr1/Anapc16/Anapc5	4
GO:0033177	CC	GO:0033177	proton-transporting two-sector ATPase complex, proton-transporting domain	4/535	22/28804	0.000659882	0.006028415	0.004473777	Atp5g2/Atp5g1/Atp5o/ATP8	4
GO:0043209	CC	GO:0043209	myelin sheath	12/535	215/28804	0.000740317	0.006650516	0.004935448	Uba52/Tagln3/Nme2/Dld/Stip1/Pgam1/Akr1b3/Napa/Mif/Gdi1/Atp5o/Snap25	12
GO:0034708	CC	GO:0034708	methyltransferase complex	8/535	106/28804	0.000825663	0.007295617	0.005414187	Prmt5/Erh/Clns1a/Snrpf/Snrpd1/Rbbp7/Hsd17b10/Setd1a	8
GO:0106068	CC	GO:0106068	SUMO ligase complex	3/535	11/28804	0.000940763	0.008178567	0.006069438	Smc5/Sumo3/Ube2i	3
GO:0005746	CC	GO:0005746	mitochondrial respirasome	7/535	85/28804	0.001038192	0.008882313	0.006591698	Ndufs4/Uqcc3/Rab5if/Ndufb7/Ndufb4/Ndufb4b/Ndufb10	7
GO:0000228	CC	GO:0000228	nuclear chromosome	14/535	288/28804	0.001079413	0.00909068	0.00674633	Tex12/Orc6/Sirt7/Orc4/Actl6a/Gins2/Atrx/Prim1/H3f3a/H2ax/Rbbp7/Pole4/Brd8/Rpa2	14
GO:0098574	CC	GO:0098574	cytoplasmic side of lysosomal membrane	3/535	12/28804	0.001237101	0.010258422	0.007612929	Kxd1/Bloc1s2/Bloc1s1	3
GO:0000152	CC	GO:0000152	nuclear ubiquitin ligase complex	5/535	45/28804	0.001436515	0.011731542	0.008706154	Ube2s/Fzr1/Anapc16/Anapc5/Brcc3	5
GO:0000791	CC	GO:0000791	euchromatin	6/535	68/28804	0.00165035	0.0132767	0.009852838	H2az1/Wdr61/Tcf3/Alkbh1/Ctnnb1/Setd1a	6
GO:0005657	CC	GO:0005657	replication fork	6/535	70/28804	0.001916507	0.015127908	0.011226648	Rfc3/Xrcc2/Trp53/Prim1/H2ax/Rpa2	6
GO:1990204	CC	GO:1990204	oxidoreductase complex	8/535	121/28804	0.001936597	0.015127908	0.011226648	Bckdk/Ndufs4/Uqcc3/Dld/Ndufb7/Ndufb4/Ndufb4b/Ndufb10	8
GO:0090575	CC	GO:0090575	RNA polymerase II transcription regulator complex	12/535	242/28804	0.002029309	0.01562568	0.011596052	Trp53/Tfdp2/Med8/Gtf2a2/Deaf1/Med4/Jund/Tcf3/Eny2/Taf12/Gtf2h2/Ctnnb1	12
GO:0005747	CC	GO:0005747	mitochondrial respiratory chain complex I	5/535	50/28804	0.002309298	0.017050846	0.012653689	Ndufs4/Ndufb7/Ndufb4/Ndufb4b/Ndufb10	5
GO:0030964	CC	GO:0030964	NADH dehydrogenase complex	5/535	50/28804	0.002309298	0.017050846	0.012653689	Ndufs4/Ndufb7/Ndufb4/Ndufb4b/Ndufb10	5
GO:0045271	CC	GO:0045271	respiratory chain complex I	5/535	50/28804	0.002309298	0.017050846	0.012653689	Ndufs4/Ndufb7/Ndufb4/Ndufb4b/Ndufb10	5
GO:0005770	CC	GO:0005770	late endosome	12/535	247/28804	0.002401936	0.01749518	0.012983436	Nsg1/Chmp1b/Sdf4/Rab7/Stard3nl/Vti1b/Rab11a/Parm1/Cd1d1/Nsg2/Tmem9/Mapk1	12
GO:0031248	CC	GO:0031248	protein acetyltransferase complex	7/535	100/28804	0.002656164	0.018837793	0.013979809	Actl6a/Naa20/Naa38/Eny2/Taf12/Pole4/Brd8	7
GO:1902493	CC	GO:1902493	acetyltransferase complex	7/535	100/28804	0.002656164	0.018837793	0.013979809	Actl6a/Naa20/Naa38/Eny2/Taf12/Pole4/Brd8	7
GO:0098845	CC	GO:0098845	postsynaptic endosome	3/535	16/28804	0.0029797	0.0208579	0.015478961	Sh3gl3/Abhd17b/Rab11a	3
GO:0055038	CC	GO:0055038	recycling endosome membrane	5/535	54/28804	0.003244499	0.022420322	0.016638458	Nsg1/Scamp3/Abhd17b/Vti1b/Rac1	5
GO:0030134	CC	GO:0030134	COPII-coated ER to Golgi transport vesicle	5/535	55/28804	0.003515426	0.023984997	0.017799627	Tmed2/Ergic2/Yif1b/Vti1b/Yif1a	5
GO:0044815	CC	GO:0044815	DNA packaging complex	8/535	135/28804	0.00381175	0.025681668	0.019058752	Acd/Actl6a/H2az1/Tcf3/H3f3a/Zwint/H2ax/Brd8	8
GO:1905368	CC	GO:1905368	peptidase complex	8/535	136/28804	0.003985915	0.026523556	0.01968353	Afg3l2/Adrm1/Eny2/Psmd11/Taf12/Psmc1/Rad23b/Arxes2	8
GO:0005666	CC	GO:0005666	RNA polymerase III complex	3/535	18/28804	0.004223867	0.027764198	0.020604228	Polr2h/Polr3e/Polr2f	3
GO:0036464	CC	GO:0036464	cytoplasmic ribonucleoprotein granule	11/535	235/28804	0.004732127	0.030693973	0.022778459	Lsm4/Eif2s1/Cirbp/Lsm3/G3bp1/Polr2g/Polr2d/Ddx19a/Rpl28/Dcps/Rac1	11
GO:0031902	CC	GO:0031902	late endosome membrane	6/535	84/28804	0.004783476	0.030693973	0.022778459	Chmp1b/Rab7/Stard3nl/Vti1b/Nsg2/Tmem9	6
GO:0032585	CC	GO:0032585	multivesicular body membrane	3/535	19/28804	0.004947323	0.031190808	0.023147167	Chmp1b/Nsg2/Tmem9	3
GO:0022626	CC	GO:0022626	cytosolic ribosome	7/535	112/28804	0.004976641	0.031190808	0.023147167	Uba52/Rpl38/Rps27rt/Rpl23a/Rps16/Rpl13/Rpl28	7
GO:0015030	CC	GO:0015030	Cajal body	4/535	38/28804	0.005269737	0.032277139	0.02395335	Fbl/Lsm10/Snrpc/Nolc1	4
GO:0032040	CC	GO:0032040	small-subunit processome	4/535	38/28804	0.005269737	0.032277139	0.02395335	Fbl/Utp11/Imp4/Emg1	4
GO:0000151	CC	GO:0000151	ubiquitin ligase complex	14/535	344/28804	0.005391375	0.032651136	0.024230899	Cks1b/Ube2s/Fzr1/Stub1/Dcaf12/Fbxo2/Fbxo8/Dda1/Amn1/Traf7/Anapc16/Anapc5/Brcc3/Otulin	14
GO:0031312	CC	GO:0031312	extrinsic component of organelle membrane	5/535	61/28804	0.005491664	0.032888964	0.024407394	Ccdc115/Rab7/Coq8a/Hid1/Emc2	5
GO:0098562	CC	GO:0098562	cytoplasmic side of membrane	10/535	207/28804	0.00557262	0.033007056	0.024495033	Diablo/H13/Kxd1/G6pdx/Bloc1s2/Acp1/Bloc1s1/Snap25/Gng5/Rac1	10
GO:0098803	CC	GO:0098803	respiratory chain complex	6/535	87/28804	0.005673765	0.033240863	0.024668544	Ndufs4/Uqcc3/Ndufb7/Ndufb4/Ndufb4b/Ndufb10	6
GO:0043202	CC	GO:0043202	lysosomal lumen	3/535	20/28804	0.005740949	0.03327281	0.024692253	Nsg1/Ids/Nsg2	3
GO:0022625	CC	GO:0022625	cytosolic large ribosomal subunit	5/535	63/28804	0.006295916	0.036101048	0.02679113	Uba52/Rpl38/Rpl23a/Rpl13/Rpl28	5
GO:0005686	CC	GO:0005686	U2 snRNP	3/535	21/28804	0.006606457	0.037482949	0.02781666	Rbmx2/Sf3a3/Snrpd1	3
GO:0000786	CC	GO:0000786	nucleosome	6/535	93/28804	0.007808214	0.043839867	0.032534224	Actl6a/H2az1/Tcf3/H3f3a/H2ax/Brd8	6
GO:0035770	CC	GO:0035770	ribonucleoprotein granule	11/535	253/28804	0.008081649	0.044907305	0.033326386	Lsm4/Eif2s1/Cirbp/Lsm3/G3bp1/Polr2g/Polr2d/Ddx19a/Rpl28/Dcps/Rac1	11
GO:0000793	CC	GO:0000793	condensed chromosome	13/535	325/28804	0.008236366	0.045300015	0.033617822	Tex12/Smc5/Chmp1b/Hmgb2/Cenpt/Actl6a/Atrx/H3f3a/Zwint/Anapc16/H2ax/Cenpv/Banf1	13
GO:0005838	CC	GO:0005838	proteasome regulatory particle	3/535	23/28804	0.008559125	0.046599681	0.034582323	Adrm1/Psmd11/Psmc1	3
GO:0035861	CC	GO:0035861	site of double-strand break	5/535	69/28804	0.009199041	0.04958283	0.036796163	Trp53/Smc5/Sirt7/H2ax/Rpa2	5
GO:0003735	MF	GO:0003735	structural constituent of ribosome	18/517	164/28404	1.35E-09	8.58E-07	6.91E-07	Rpl22l1/Uba52/Rpl38/Dap3/Rps27rt/Mrps21/Mrpl23/Mrps30/Rpl23a/Mrps7/Mrpl30/Rps16/Mrpl14/Mrpl20/Rpl13/Rpl28/Mrpl21/Mrpl18	18
GO:0034062	MF	GO:0034062	5'-3' RNA polymerase activity	8/517	35/28404	1.74E-07	3.69E-05	2.97E-05	Polr2h/Polr2i/Tent2/Polr3e/Polr2f/Polr2g/Polr2d/Prim1	8
GO:0097747	MF	GO:0097747	RNA polymerase activity	8/517	35/28404	1.74E-07	3.69E-05	2.97E-05	Polr2h/Polr2i/Tent2/Polr3e/Polr2f/Polr2g/Polr2d/Prim1	8
GO:0140098	MF	GO:0140098	catalytic activity, acting on RNA	22/517	371/28404	1.52E-06	0.000228454	0.000183962	Dtwd1/Fbl/Polr2h/G3bp1/Apex1/Yars/Polr2i/Tent2/Polr3e/Dalrd3/Polr2f/Rtca/Polr2g/Gatc/Polr2d/Tdp2/Alkbh1/Prim1/Ddx19a/Dus2/Emg1/Rtcb	22
GO:0003899	MF	GO:0003899	DNA-directed 5'-3' RNA polymerase activity	7/517	33/28404	1.80E-06	0.000228454	0.000183962	Polr2h/Polr2i/Polr3e/Polr2f/Polr2g/Polr2d/Prim1	7
GO:0046982	MF	GO:0046982	protein heterodimerization activity	18/517	307/28404	1.57E-05	0.001480203	0.001191928	Trp53/Prmt5/Tenm2/Krt10/Gtf2a2/Tpm4/Cenpt/Rragc/H2az1/Trmt112/Sri/Supt4a/Tcf3/Chrac1/Nolc1/Taf12/H2ax/Pole4	18
GO:0043021	MF	GO:0043021	ribonucleoprotein complex binding	13/517	171/28404	1.63E-05	0.001480203	0.001191928	Prmt5/Eif2s1/Srp54a/Timm50/Snrpc/Eif5a/Snrpd1/Srp19/Ppp1ca/Nolc1/Ttc5/Nmd3/Gadd45gip1	13
GO:0051087	MF	GO:0051087	chaperone binding	10/517	109/28404	3.12E-05	0.002471355	0.00199005	Cdc37/Trp53/Stub1/Dnaja2/Pfdn6/Stip1/Bag1/Grpel1/Ahsa2/Ahsa1	10
GO:0051082	MF	GO:0051082	unfolded protein binding	9/517	90/28404	3.91E-05	0.002755943	0.002219214	Cdc37/Ccdc115/Hspa14/Dnaja2/Nudc/Pfdn6/Pfdn4/Naca/Grpel1	9
GO:0031386	MF	GO:0031386	protein tag	4/517	12/28404	4.78E-05	0.003031866	0.0024414	Uba52/Sumo2/Sumo3/Nedd8	4
GO:0017070	MF	GO:0017070	U6 snRNA binding	4/517	13/28404	6.81E-05	0.003923978	0.003159769	Lsm4/Larp7/Lsm3/Eif5a	4
GO:0140296	MF	GO:0140296	general transcription initiation factor binding	7/517	57/28404	7.65E-05	0.003985303	0.003209152	Trp53/Fbl/Gtf2a2/Naca/Nolc1/Taf12/Psmc1	7
GO:0016779	MF	GO:0016779	nucleotidyltransferase activity	10/517	122/28404	8.17E-05	0.003985303	0.003209152	Polr2h/Polr2i/Tent2/Polr3e/Polr2f/Polr2g/Polr2d/Prim1/Papola/Chrac1	10
GO:0017069	MF	GO:0017069	snRNA binding	6/517	43/28404	0.000121604	0.00490784	0.003952021	Lsm4/Larp7/Lsm3/Lsm10/Ccnt2/Eif5a	6
GO:0061650	MF	GO:0061650	ubiquitin-like protein conjugating enzyme activity	6/517	43/28404	0.000121604	0.00490784	0.003952021	Ube2s/Ube2k/Ube2e3/Ube2i/Ufc1/Ube2g1	6
GO:0001098	MF	GO:0001098	basal transcription machinery binding	7/517	62/28404	0.000131598	0.00490784	0.003952021	Trp53/Elof1/Fbl/Gtf2a2/Paf1/Supt4a/Nolc1	7
GO:0001099	MF	GO:0001099	basal RNA polymerase II transcription machinery binding	7/517	62/28404	0.000131598	0.00490784	0.003952021	Trp53/Elof1/Fbl/Gtf2a2/Paf1/Supt4a/Nolc1	7
GO:0047485	MF	GO:0047485	protein N-terminus binding	10/517	134/28404	0.00017818	0.006275888	0.005053638	Trp53/Eif5a/Pex19/Eif3e/Zwint/Pex14/Gtf2h2/Snap25/Banf1/Rpa2	10
GO:0061629	MF	GO:0061629	RNA polymerase II-specific DNA-binding transcription factor binding	18/517	376/28404	0.000210162	0.00701279	0.005647025	Trp53/Prmt2/Mta2/Gtf2a2/Bex2/Med4/Apex1/Lcor/Jund/Sp3/Wbp2/Tcf3/Cited2/Rad23b/Ctnnb1/Brd8/Hsd17b10/Setd1a	18
GO:0003712	MF	GO:0003712	transcription coregulator activity	21/517	490/28404	0.000293165	0.009064357	0.007299042	Prmt5/Prmt2/Med8/Mta2/Sirt7/Hmgb2/Med4/Apex1/Lcor/Nme2/Camta1/Wbp2/Sap18/Eny2/Naca/Cited2/Pex14/Taf12/Basp1/Ctnnb1/Brd8	21
GO:0016853	MF	GO:0016853	isomerase activity	11/517	170/28404	0.000300239	0.009064357	0.007299042	Gsta4/Gnpda2/Creld2/Pmm2/Gfus/Ptgds/Pgam1/Eci1/Mif/Ppib/Fuom	11
GO:0031492	MF	GO:0031492	nucleosomal DNA binding	4/517	19/28404	0.000338406	0.009752247	0.007852963	Hmgn1/H2az1/H3f3a/Hmgn3	4
GO:0019843	MF	GO:0019843	rRNA binding	7/517	75/28404	0.000433622	0.011952894	0.009625027	Cirbp/Imp4/Rpl23a/Mrps7/Emg1/Mrpl20/Mrpl18	7
GO:0051117	MF	GO:0051117	ATPase binding	8/517	100/28404	0.000491136	0.012974173	0.010447408	Fbl/Nsfl1c/Pex19/Gria2/Ubxn1/Grpel1/Rac1/Atpif1	8
GO:0036002	MF	GO:0036002	pre-mRNA binding	5/517	37/28404	0.000528041	0.013391115	0.010783149	Slbp/U2af2/Hnrnpa1/Snrpc/U2af1	5
GO:0016874	MF	GO:0016874	ligase activity	10/517	162/28404	0.00080525	0.018144044	0.014610429	Gss/Yars/ATP6/Dalrd3/Rtca/Gatc/Atp5o/Rtcb/ATP8/Tpgs1	10
GO:0090079	MF	GO:0090079	translation regulator activity, nucleic acid binding	8/517	108/28404	0.000819078	0.018144044	0.014610429	Eif2s1/Eif2b4/Eif2s3x/Eif1ax/Eif5a/Paip2/Eif3e/Eif2s2	8
GO:0003743	MF	GO:0003743	translation initiation factor activity	6/517	61/28404	0.000840679	0.018144044	0.014610429	Eif2s1/Eif2b4/Eif2s3x/Eif1ax/Eif3e/Eif2s2	6
GO:0016860	MF	GO:0016860	intramolecular oxidoreductase activity	6/517	61/28404	0.000840679	0.018144044	0.014610429	Gsta4/Gnpda2/Creld2/Ptgds/Eci1/Mif	6
GO:0031435	MF	GO:0031435	mitogen-activated protein kinase kinase kinase binding	4/517	24/28404	0.000863256	0.018144044	0.014610429	Cdc37/Mapk8ip1/Tcf3/Mapk1	4
GO:0034450	MF	GO:0034450	ubiquitin-ubiquitin ligase activity	3/517	11/28404	0.000887169	0.018144044	0.014610429	Ubr5/Ube2k/Stub1	3
GO:0001091	MF	GO:0001091	RNA polymerase II general transcription initiation factor binding	4/517	25/28404	0.001013013	0.019462135	0.015671817	Trp53/Fbl/Gtf2a2/Nolc1	4
GO:0001671	MF	GO:0001671	ATPase activator activity	4/517	25/28404	0.001013013	0.019462135	0.015671817	Dnaja2/Grpel1/Ahsa2/Ahsa1	4
GO:0003713	MF	GO:0003713	transcription coactivator activity	13/517	261/28404	0.001077035	0.01993653	0.016053822	Prmt2/Mta2/Hmgb2/Med4/Apex1/Nme2/Wbp2/Eny2/Naca/Cited2/Taf12/Ctnnb1/Brd8	13
GO:0031490	MF	GO:0031490	chromatin DNA binding	8/517	113/28404	0.001100597	0.01993653	0.016053822	Nkap/Hmgn1/Apex1/H2az1/Atrx/Wbp2/H3f3a/Hmgn3	8
GO:0016668	MF	GO:0016668	oxidoreductase activity, acting on a sulfur group of donors, NAD(P) as acceptor	3/517	12/28404	0.001166952	0.020551322	0.016548881	Dld/Txnrd1/Txn1	3
GO:0043130	MF	GO:0043130	ubiquitin binding	7/517	89/28404	0.001210976	0.020750229	0.016709051	Cks1b/Ubr5/Cuedc2/Nsfl1c/Adrm1/Ubxn1/Rad23b	7
GO:0031072	MF	GO:0031072	heat shock protein binding	9/517	143/28404	0.001267475	0.021017934	0.016924619	Cdc37/Stub1/Hikeshi/Hspa14/Dnaja2/Dnajc7/Stip1/Ahsa2/Ahsa1	9
GO:0008135	MF	GO:0008135	translation factor activity, RNA binding	7/517	90/28404	0.001292901	0.021017934	0.016924619	Eif2s1/Eif2b4/Eif2s3x/Eif1ax/Eif5a/Eif3e/Eif2s2	7
GO:0017025	MF	GO:0017025	TBP-class protein binding	4/517	27/28404	0.0013656	0.021644756	0.017429365	Gtf2a2/Naca/Taf12/Psmc1	4
GO:0003906	MF	GO:0003906	DNA-(apurinic or apyrimidinic site) endonuclease activity	3/517	13/28404	0.001496613	0.02314275	0.01863562	Apex2/Apex1/Alkbh1	3
GO:0000049	MF	GO:0000049	tRNA binding	6/517	70/28404	0.001730683	0.026125073	0.021037125	Yars/Eif2s3x/Dalrd3/Alkbh1/Dus2/Hsd17b10	6
GO:0000287	MF	GO:0000287	magnesium ion binding	11/517	213/28404	0.001918011	0.027855032	0.022430168	Prpsap2/Gss/Psph/Nt5c3b/Prpsap1/Ppa1/Plscr3/Cib1/Tdp2/Prim1/Enoph1	11
GO:0045182	MF	GO:0045182	translation regulator activity	9/517	152/28404	0.001933157	0.027855032	0.022430168	Eif2s1/Cirbp/Eif2b4/Eif2s3x/Eif1ax/Eif5a/Paip2/Eif3e/Eif2s2	9
GO:0003697	MF	GO:0003697	single-stranded DNA binding	8/517	124/28404	0.001992292	0.028069178	0.022602609	Trp53/Smc5/Polr2h/Hnrnpa1/Polr2g/Tsn/Tdp2/Rpa2	8
GO:0030331	MF	GO:0030331	nuclear estrogen receptor binding	5/517	50/28404	0.002115018	0.028355183	0.022832914	Prmt2/Lcor/Wbp2/Ctnnb1/Hsd17b10	5
GO:0051879	MF	GO:0051879	Hsp90 protein binding	5/517	50/28404	0.002115018	0.028355183	0.022832914	Cdc37/Stub1/Stip1/Ahsa2/Ahsa1	5
GO:0140104	MF	GO:0140104	molecular carrier activity	6/517	73/28404	0.002146765	0.028355183	0.022832914	Hikeshi/Pex19/Mmadhc/Emc2/Emc4/Nutf2	6
GO:0046933	MF	GO:0046933	proton-transporting ATP synthase activity, rotational mechanism	3/517	15/28404	0.002317383	0.029984094	0.024144588	ATP6/Atp5o/ATP8	3
GO:0140677	MF	GO:0140677	molecular function activator activity	4/517	33/28404	0.00292175	0.037047792	0.029832607	Dnaja2/Grpel1/Ahsa2/Ahsa1	4
GO:0140597	MF	GO:0140597	protein carrier chaperone	3/517	17/28404	0.003371011	0.041906289	0.033744895	Pex19/Emc2/Emc4	3
GO:0043295	MF	GO:0043295	glutathione binding	3/517	18/28404	0.003991003	0.048201253	0.038813893	Gss/Mmachc/Lancl1	3
GO:0042162	MF	GO:0042162	telomeric DNA binding	4/517	36/28404	0.004029442	0.048201253	0.038813893	Acd/Apex1/Hnrnpa1/Rpa2	4
GO:0032182	MF	GO:0032182	ubiquitin-like protein binding	7/517	111/28404	0.004248455	0.049880003	0.0401657	Cks1b/Ubr5/Cuedc2/Nsfl1c/Adrm1/Ubxn1/Rad23b	7
