# Supplementary material for: Glia-derived VCAM1 promotes glioma progression
Source: Front Oncol. 2026 Apr 24;16:1802953. doi: 10.3389/fonc.2026.1802953 (PMC13152763; doi:10.3389/fonc.2026.1802953)
Supplement: Supplementary file 5 [file DataSheet5.csv]

	ID	Description	setSize	enrichmentScore	NES	pvalue	p.adjust	qvalue	rank	leading_edge	core_enrichment
ZHANG_UTERUS_C5_MACROPHAGE	ZHANG_UTERUS_C5_MACROPHAGE	ZHANG_UTERUS_C5_MACROPHAGE	56	-0.715069292	-4.255707607	1.00E-10	2.02E-08	1.68E-08	153	tags=61%, list=7%, signal=58%	Ly6e/Cd83/Arpc1b/Lyz2/Mcl1/Trem2/Ifi27l2a/Zfp36/Klf6/Cd68/Lst1/Sat1/Pld4/Laptm5/Cd52/Fcer1g/Ctsc/Hexb/Fcgr3/H2-Aa/Csf1r/Sirpa/Ctsd/C1qa/Ccl12/Ly86/H2-Eb1/Ccl4/Psmb8/C1qb/C1qc/Ctss/H2-Ab1/Cd74
ICHIBA_GRAFT_VERSUS_HOST_DISEASE_D7_UP	ICHIBA_GRAFT_VERSUS_HOST_DISEASE_D7_UP	ICHIBA_GRAFT_VERSUS_HOST_DISEASE_D7_UP	35	-0.777417496	-3.962884853	1.00E-10	2.02E-08	1.68E-08	249	tags=80%, list=11%, signal=72%	Snx10/Adgre1/Irf1/Gbp2/Usp18/Irgm2/Ifi35/Lyz2/Ly6a/Ifi47/Pld4/Tap1/Nampt/Psme1/H2-Aa/Nfkbia/Ly86/H2-Eb1/Psmb8/Stat1/Tap2/Iigp1/C1qb/Tapbp/C1qc/Ctss/H2-Ab1/Cd74
ICHIBA_GRAFT_VERSUS_HOST_DISEASE_35D_UP	ICHIBA_GRAFT_VERSUS_HOST_DISEASE_35D_UP	ICHIBA_GRAFT_VERSUS_HOST_DISEASE_35D_UP	36	-0.75580101	-3.83711358	1.00E-10	2.02E-08	1.68E-08	328	tags=83%, list=14%, signal=73%	Mpeg1/Ncoa3/Snx10/Ctps/Adgre1/Gbp2/S100a6/Lyz2/Ccl5/Cd68/Ifi47/Pld4/Tap1/Laptm5/Cd52/Nampt/Ctsc/H2-Aa/Csf1r/Sirpa/C1qa/H2-Eb1/Ccl4/Stat1/C1qb/Tapbp/C1qc/Ctss/H2-Ab1/Cd74
DESCARTES_ORGANOGENESIS_WHITE_BLOOD_CELLS	DESCARTES_ORGANOGENESIS_WHITE_BLOOD_CELLS	DESCARTES_ORGANOGENESIS_WHITE_BLOOD_CELLS	92	-0.572002775	-3.800861588	1.00E-10	2.02E-08	1.68E-08	609	tags=66%, list=26%, signal=51%	Clec5a/Pycard/Siglech/Cd53/Nlrc5/Grk2/Ptpn6/Irf8/Abhd12/H2-K1/Itgam/Prkcb/Fcgr2b/B2m/Fxyd5/H2-D1/Fchsd2/Slc29a3/Ifngr1/Cebpb/Dnase2a/Mpeg1/Irf9/P2ry12/Mertk/Tesk2/Adgre1/Irf1/Lpcat2/Gas6/Ly6e/Cd83/Klk8/Arpc1b/Rnase4/Trem2/Lgals8/Cd68/Lst1/Tmcc3/Sat1/Pld4/Tap1/Laptm5/Cd52/Fcer1g/Ctsc/Hexb/Fcgr3/Csf1r/Sirpa/Ctsd/C1qa/Ly86/Psmb8/Stat1/Tap2/C1qb/C1qc/Ctss/Cd74
ZENG_GU_ICB_CONTROL_METAGENE_25_PRECICTIVE_ICB_RESPONSE	ZENG_GU_ICB_CONTROL_METAGENE_25_PRECICTIVE_ICB_RESPONSE	ZENG_GU_ICB_CONTROL_METAGENE_25_PRECICTIVE_ICB_RESPONSE	42	-0.685297059	-3.712126107	1.00E-10	2.02E-08	1.68E-08	422	tags=71%, list=18%, signal=59%	Zbp1/B2m/Fxyd5/H2-D1/Kcnj10/H2-Q7/Naaa/Lpcat2/Cd83/Lyz2/Trem2/Ly6a/Ccl5/Lst1/Pld4/Laptm5/Cd52/Psme1/Fcer1g/Fcgr3/H2-Aa/C1qa/Ly86/Ccl4/Stat1/C1qb/Tapbp/C1qc/H2-Ab1/Cd74
TABULA_MURIS_SENIS_LARGE_INTESTINE_ENTEROCYTE_OF_EPITHELIUM_OF_LARGE_INTESTINE_AGEING	TABULA_MURIS_SENIS_LARGE_INTESTINE_ENTEROCYTE_OF_EPITHELIUM_OF_LARGE_INTESTINE_AGEING	TABULA_MURIS_SENIS_LARGE_INTESTINE_ENTEROCYTE_OF_EPITHELIUM_OF_LARGE_INTESTINE_AGEING	364	0.544076865	3.656789678	1.00E-10	2.02E-08	1.68E-08	801	tags=74%, list=35%, signal=58%	Tmsb10/Elof1/Jpt1/Lsm4/Gstm5/Mrps21/Emc4/Fmc1/Eif5a/Gstp1/Acot13/Mif/Dynlrb1/Supt4a/Timm8b/Nedd8/Ppp1ca/Uqcc3/Cox6b1/Psmb6/Napa/Tomm5/Mrpl42/Smdt1/D8Ertd738e/Polr2i/Timm23/Mrpl27/Hmgb2/Erh/Cox8a/Mrps33/Pfdn6/Hprt/Dpm3/Lamtor5/Smim7/Slc25a5/Hsd17b10/Pigx/Cdc37/Cbr1/Mrpl20/Bag1/Wbp2/Kxd1/Prdx5/Ppp4c/Atp5g1/Akr7a5/Psmb2/Il18/Rps16/Spcs1/Aurkaip1/Tbca/Sumo3/Stub1/Nudc/Ppa1/Ndufb10/Sumo2/Ndufs4/Cirbp/…
ZHANG_UTERUS_C12_MONOCYTE	ZHANG_UTERUS_C12_MONOCYTE	ZHANG_UTERUS_C12_MONOCYTE	58	-0.606442567	-3.601853064	1.00E-10	2.02E-08	1.68E-08	153	tags=50%, list=7%, signal=48%	Ly6e/Cd83/Arpc1b/Lyz2/Mcl1/Por/Ifi27l2a/Cd68/Lst1/Sat1/Pld4/Laptm5/Cd52/Fcer1g/Ctsc/Fcgr3/H2-Aa/Atp2b1/Csf1r/Ddit3/Ly86/H2-Eb1/Ccl4/Psmb8/C1qb/C1qc/Ctss/H2-Ab1/Cd74
GOCC_EXTERNAL_SIDE_OF_PLASMA_MEMBRANE	GOCC_EXTERNAL_SIDE_OF_PLASMA_MEMBRANE	GOCC_EXTERNAL_SIDE_OF_PLASMA_MEMBRANE	48	-0.606525956	-3.428611025	1.00E-10	2.02E-08	1.68E-08	564	tags=58%, list=25%, signal=45%	Il2rg/Itgb1/Lrp1/B4galt1/H2-K1/Itgav/Itgam/Hyal2/Fcgr2b/B2m/H2-D1/Ece1/Dag1/H2-Q7/P2ry12/Adgre1/Cd83/Ly6a/Anxa5/Fcer1g/Clptm1/Fcgr3/H2-Aa/Calr/H2-Eb1/H2-Ab1/H2-T23/Cd74
TABULA_MURIS_SENIS_BRAIN_NON_MYELOID_OLIGODENDROCYTE_AGEING	TABULA_MURIS_SENIS_BRAIN_NON_MYELOID_OLIGODENDROCYTE_AGEING	TABULA_MURIS_SENIS_BRAIN_NON_MYELOID_OLIGODENDROCYTE_AGEING	380	0.502125125	3.40030399	1.00E-10	2.02E-08	1.68E-08	883	tags=75%, list=38%, signal=55%	Hmgn2/Elof1/Bfsp2/Lsm4/Gstm5/Emc4/Eif5a/Gstp1/Acot13/Mif/Dynlrb1/Pithd1/Supt4a/Nedd8/Hmgn1/Ppp1ca/Acyp2/Scnm1/Psmb6/Med4/Mrpl42/Smdt1/D8Ertd738e/Polr2g/Fbxo2/Polr2i/Mrpl27/Cuedc2/Ntan1/Erh/Cox8a/Rnf167/Hnrnph3/Pfdn6/Lamtor5/Slc25a5/Hsd17b10/Ninj2/Cdc37/Ube2e3/Nsfl1c/Mrpl20/Wbp2/Lsm10/Med8/Kxd1/Prdx5/Ppp4c/Atp5g1/Akr7a5/Psmb2/Il18/Spcs1/Aurkaip1/Srm/Sumo3/Stub1/Arl4d/Nudc/Dda1/Trmt112/Ndufb10/Nduf…
GOBP_ANTIGEN_PROCESSING_AND_PRESENTATION	GOBP_ANTIGEN_PROCESSING_AND_PRESENTATION	GOBP_ANTIGEN_PROCESSING_AND_PRESENTATION	34	-0.680537428	-3.390096459	1.00E-10	2.02E-08	1.68E-08	109	tags=47%, list=5%, signal=46%	Trem2/Cd68/Tap1/Psme1/Fcer1g/Fcgr3/H2-Aa/Calr/H2-Eb1/Psmb8/Tap2/Tapbp/Ctss/H2-Ab1/H2-T23/Cd74
MARKEY_RB1_ACUTE_LOF_DN	MARKEY_RB1_ACUTE_LOF_DN	MARKEY_RB1_ACUTE_LOF_DN	57	-0.570512063	-3.374151471	1.00E-10	2.02E-08	1.68E-08	482	tags=61%, list=21%, signal=50%	Znfx1/Bhlhe40/H2-K1/Msrb1/Itgam/Fcgr2b/H2-D1/Mpeg1/Irf9/Srgn/Adgre1/Gbp2/Usp18/Ifi35/Lyz2/Ifi27l2a/Gadd45a/Ccl5/Lst1/Ifi47/Sat1/Tap1/Cd52/Nampt/Igtp/Csf1r/Ddit3/Ccl4/Psmb8/Stat1/Iigp1/C1qb/Tapbp/C1qc/H2-T23
TABULA_MURIS_SENIS_LARGE_INTESTINE_LARGE_INTESTINE_GOBLET_CELL_AGEING	TABULA_MURIS_SENIS_LARGE_INTESTINE_LARGE_INTESTINE_GOBLET_CELL_AGEING	TABULA_MURIS_SENIS_LARGE_INTESTINE_LARGE_INTESTINE_GOBLET_CELL_AGEING	251	0.51580342	3.339205469	1.00E-10	2.02E-08	1.68E-08	790	tags=75%, list=34%, signal=55%	Tmsb10/Elof1/Lsm4/Gstm5/Emc4/Eif5a/Gstp1/Acot13/Mif/Dynlrb1/Creld2/Nedd8/Ppp1ca/Uqcc3/Cox6b1/Psmb6/Gadd45g/Smdt1/Polr2g/Cuedc2/Erh/Cox8a/Pfdn6/Dpm3/Mrps28/Lamtor5/Slc25a5/Hsd17b10/Cdc37/Mrpl20/Bag1/Wbp2/Prdx5/Ppp4c/Atp5g1/Akr7a5/Psmb2/Spcs1/Aurkaip1/Srm/Sumo3/Stub1/Ppa1/Ndufb10/Ndufs4/Cirbp/Uqcr10/Tmem14c/Hsbp1/Ndufa12/S100a1/Naa38/Tsc22d1/Scamp3/Atp5o/Mdh2/Mrpl28/Banf1/Cltb/Scand1/Gtf2a2/Mrpl14/…
TABULA_MURIS_SENIS_SPLEEN_PROERYTHROBLAST_AGEING	TABULA_MURIS_SENIS_SPLEEN_PROERYTHROBLAST_AGEING	TABULA_MURIS_SENIS_SPLEEN_PROERYTHROBLAST_AGEING	375	0.483664341	3.26654555	1.00E-10	2.02E-08	1.68E-08	896	tags=73%, list=39%, signal=53%	Hmgn2/Elof1/Cks1b/Lsm4/Mrps21/Fmc1/Eif5a/Mif/Dynlrb1/Supt4a/Cdk4/Timm8b/Hmgn1/Uqcc3/Psmb6/Nxt1/Cnih1/Napa/Tomm5/Mrpl42/Smdt1/D8Ertd738e/Polr2i/Timm23/Mrpl27/Cuedc2/Ntan1/Hmgb2/Erh/Clns1a/Cox8a/Mrps33/Pfdn6/Hprt/Dpm3/Lamtor5/Ccdc115/Smim7/Actl6a/Hsd17b10/Cdc37/Mrpl20/Trp53/Bag1/Selenoh/Med8/Atp5g1/Naa20/Psmb2/Rps16/Spcs1/Aurkaip1/Tbca/Rbbp7/Sumo3/Stub1/Nudc/Slbp/Trmt112/Ndufb10/Sumo2/Ndufs4/Cirbp/…
GOCC_CELL_SURFACE	GOCC_CELL_SURFACE	GOCC_CELL_SURFACE	109	-0.454047705	-3.17952649	1.00E-10	2.02E-08	1.68E-08	620	tags=53%, list=27%, signal=41%	C3/Clec5a/Siglech/Cd53/Il2rg/Fgfr3/Slc1a2/Ank3/Slc4a4/Itgb1/Vegfa/Lrp1/B4galt1/H2-K1/Itgav/Hbegf/Itgam/Hyal2/Ntm/Axl/Fcgr2b/B2m/H2-D1/Ece1/Sorl1/Dag1/Picalm/Slc6a1/Sparc/Wnt7a/H2-Q7/P2ry12/Hnrnpu/Plxnb3/Adgre1/Hspa2/Adam10/Cd83/Itgb5/Trem2/Ly6a/Tgfa/Tmx3/Kcna1/Anxa5/Fcer1g/Clptm1/Bst2/Fcgr3/H2-Aa/Csf1r/Sirpa/Calr/H2-Eb1/Ctss/H2-Ab1/H2-T23/Cd74
TABULA_MURIS_SENIS_THYMUS_THYMOCYTE_AGEING	TABULA_MURIS_SENIS_THYMUS_THYMOCYTE_AGEING	TABULA_MURIS_SENIS_THYMUS_THYMOCYTE_AGEING	243	0.491140304	3.165787475	1.00E-10	2.02E-08	1.68E-08	854	tags=75%, list=37%, signal=53%	Tmsb10/Hmgn2/Elof1/Cks1b/Lsm4/Hmgb3/Rfc3/Fmc1/Eif5a/Mif/Dynlrb1/Bex3/Cdk4/Nedd8/Hmgn1/Ppp1ca/Psmb6/Nxt1/Tomm5/Mrpl42/Smdt1/Polr2g/Mrpl27/Hmgb2/Erh/Cox8a/Mrps33/Pfdn6/Hprt/Slc25a5/Orc6/Mrpl20/Trp53/Bag1/Selenoh/Atp5g1/Psmb2/Rps16/Aurkaip1/Srm/Sumo3/Stub1/Nudc/Slbp/Ppa1/Ndufb10/Cirbp/Tmem14c/Rpl22l1/Ndufa12/Ube2s/Ebna1bp2/Naa38/Lsm3/Prim1/Atp5o/Mdh2/Mrpl28/Fau/Sfr1/Banf1/Pfdn4/Apex1/Cltb/Yif1b/Gtf2…
GOCC_MITOCHONDRIAL_PROTEIN_CONTAINING_COMPLEX	GOCC_MITOCHONDRIAL_PROTEIN_CONTAINING_COMPLEX	GOCC_MITOCHONDRIAL_PROTEIN_CONTAINING_COMPLEX	93	0.55829913	3.080115029	1.00E-10	2.02E-08	1.68E-08	777	tags=80%, list=34%, signal=55%	Mrps21/Uqcc3/Cox6b1/Timm21/Tomm5/Bckdk/Mrpl42/Smdt1/Timm23/Mrpl27/Cox8a/Mrps33/Mrps28/Slc25a5/Hsd17b10/Mrpl20/Atp5g1/Aurkaip1/Timm50/Ndufb10/Ndufs4/Uqcr10/Ndufa12/Mrps7/Dap3/Atp5o/Mrpl28/Mrpl22/Mrpl14/Ndufs3/Ndufb6/Dld/Timm17a/Mrpl2/Atp5md/Ndufs2/Uqcrc1/Ndufb7/Mrpl12/Mrps11/Afg3l2/Ndufb4/Atp5g2/Ndufs8/Ndufc1/Mrpl21/Sdhb/Chchd10/Pdhb/Mrpl18/Atp5h/Ndufa11/Slc25a4/Mrps6/Bax/Ndufs5/Phb/Mrps30/Iscu/Et…
GOBP_DEFENSE_RESPONSE	GOBP_DEFENSE_RESPONSE	GOBP_DEFENSE_RESPONSE	209	-0.387704338	-3.072551256	1.00E-10	2.02E-08	1.68E-08	627	tags=52%, list=27%, signal=41%	Nr3c1/Atp1a2/Masp1/C3/Clec5a/Pycard/Dhx36/Nlrc5/Ilrun/Zeb2/Pbxip1/Ptpn6/Pja2/Git1/Itgb1/Metrnl/Scd1/Lrp1/Map3k7/Adgrb1/Irf8/Ptprs/Stk39/Znfx1/B4galt1/Abhd12/Crk/H2-K1/Msrb1/Itgav/Chuk/Klf4/Itgam/Ankrd17/Hyal2/Axl/Fcgr2b/F830016B08Rik/Csf1/Zbp1/B2m/Slk/Pum1/H2-D1/Gja1/Otud4/Ifngr1/Cebpb/Stat2/Mpeg1/Oasl2/H2-Q7/Nfe2l2/Smpd1/Irf1/Cdc42ep2/Rtn4/Gbp2/Trim32/Irgm2/Ifi35/Gpam/Lyz2/Rnase4/Tmf1/Trem2/Lgal…
TABULA_MURIS_SENIS_SKIN_BASAL_CELL_OF_EPIDERMIS_AGEING	TABULA_MURIS_SENIS_SKIN_BASAL_CELL_OF_EPIDERMIS_AGEING	TABULA_MURIS_SENIS_SKIN_BASAL_CELL_OF_EPIDERMIS_AGEING	294	0.465800934	3.05676618	1.00E-10	2.02E-08	1.68E-08	686	tags=63%, list=30%, signal=50%	Tmsb10/Elof1/Lsm4/Gstm5/Dnajc30/Emc4/Eif5a/Gstp1/Mif/Dynlrb1/Bex3/Nedd8/Hmgn1/Uqcc3/Scnm1/Psmb6/Nxt1/Tomm5/Mrpl42/Smdt1/D8Ertd738e/Polr2g/Polr2i/Mrpl27/Hmgb2/Erh/Cox8a/Pfdn6/Lamtor5/Hsd17b10/Cdc37/Cbr1/Nsfl1c/Bag1/Wbp2/Selenoh/Med8/Kxd1/Prdx5/Ppp4c/Atp5g1/Psmb2/Rps16/Spcs1/Aurkaip1/Stub1/Trmt112/Ndufb10/Cirbp/Uqcr10/Tmem14c/Hsbp1/Rpl22l1/Ndufa12/Chrac1/Ube2s/Ebna1bp2/Naa38/Ppp1r14b/Scamp3/Higd1a/…
LIU_OVARIAN_CANCER_TUMORS_AND_XENOGRAFTS_XDGS_DN	LIU_OVARIAN_CANCER_TUMORS_AND_XENOGRAFTS_XDGS_DN	LIU_OVARIAN_CANCER_TUMORS_AND_XENOGRAFTS_XDGS_DN	183	-0.394672576	-3.024358093	1.00E-10	2.02E-08	1.68E-08	630	tags=46%, list=27%, signal=37%	Prickle2/Nr3c1/C3/Clec5a/Pycard/Unc5c/Cd53/Dclk1/Nlrc5/Zeb2/Il2rg/Hopx/Nr4a1/Slc4a4/Tle4/Lrp1/Irf8/Igdcc4/Junb/H2-K1/Plcl1/Hbegf/Itgam/Ntm/Axl/Prkcb/Fcgr2b/Pde4b/B2m/Fxyd5/H2-D1/Gja1/Ptpre/Ifngr1/Mpeg1/Olfml2b/Gadd45b/Ostm1/Mmp14/Sparc/Naaa/Snx10/Fam171b/Klf9/Rassf2/Srgn/Rasa3/Irf1/Spg20/Gbp2/Pros1/Zcchc24/Gas6/Lyz2/Trem2/Kcna6/Kcnk13/Zfp36/Zfp365/Ccl5/Klf6/Cd68/Tgfa/Lst1/Lgals9/Sat1/Pld4/Tap1/La…
ZHANG_UTERUS_C7_EPITHELIAL2_CELL	ZHANG_UTERUS_C7_EPITHELIAL2_CELL	ZHANG_UTERUS_C7_EPITHELIAL2_CELL	239	0.468765534	3.01835145	1.00E-10	2.02E-08	1.68E-08	803	tags=70%, list=35%, signal=51%	Hmgn2/Elof1/Jpt1/Cks1b/Lsm4/Mrps21/Fmc1/Eif5a/Creld2/Gsta4/Timm8b/Ppp1ca/Cox6b1/Psmb6/Tomm5/Mrpl42/Smdt1/Timm23/Hmgb2/Erh/Cox8a/Mrps33/Pfdn6/Hprt/Slc25a5/Cdc37/Mrpl20/Selenoh/Prdx5/Ppp4c/Atp5g1/Psmb2/Timm50/Tbca/Rbbp7/Sumo3/Nudc/Ppa1/Ndufs4/Uqcr10/Tmem14c/Rpl22l1/Ndufa12/Mrps7/Stip1/Ebna1bp2/Fcf1/Snrpf/Ppp1r14b/Lsm3/Higd1a/Atp5o/Mdh2/Mrpl28/G6pdx/Banf1/Pfdn4/Apex1/Ccdc12/Polr2f/Acp1/Cox14/Uba52/P…
STARK_PREFRONTAL_CORTEX_22Q11_DELETION_DN	STARK_PREFRONTAL_CORTEX_22Q11_DELETION_DN	STARK_PREFRONTAL_CORTEX_22Q11_DELETION_DN	160	0.48829856	2.968869581	1.00E-10	2.02E-08	1.68E-08	807	tags=74%, list=35%, signal=51%	Tmsb10/Elof1/Fmc1/Acot13/Dynlrb1/Timm8b/Ppp1ca/Scnm1/Psmb6/Stmn2/Ttc33/Mrpl42/Timm23/Cuedc2/Ntan1/Clns1a/Pfdn6/Mrps28/Smim7/Eif2b4/Slc25a5/Cbr1/Gde1/Selenoh/Kxd1/Snapc2/Nudc/Trmt112/Ndufb10/Ndufs4/Uqcr10/Rpl22l1/Ndufa12/Hmox2/Stip1/Naa38/Dap3/Atp5o/Mdh2/Mrpl28/Scand1/Ufc1/1500011B03Rik/Cox14/Psmc1/Nfu1/Ndufs3/Snrnp27/Acat2/Sbds/Timm17a/Slc25a1/Rad23a/Atpif1/Atp6v1d/Ranbp1/Mllt11/Mea1/Prdx2/Ndufaf…
GOBP_INNATE_IMMUNE_RESPONSE	GOBP_INNATE_IMMUNE_RESPONSE	GOBP_INNATE_IMMUNE_RESPONSE	129	-0.407117682	-2.919342238	1.00E-10	2.02E-08	1.68E-08	621	tags=53%, list=27%, signal=41%	Masp1/C3/Clec5a/Pycard/Dhx36/Nlrc5/Ilrun/Ptpn6/Pja2/Map3k7/Adgrb1/Irf8/Ptprs/Znfx1/Crk/H2-K1/Msrb1/Chuk/Ankrd17/Axl/Csf1/Zbp1/B2m/Slk/Pum1/H2-D1/Otud4/Ifngr1/Stat2/Mpeg1/Oasl2/H2-Q7/Nfe2l2/Smpd1/Irf1/Cdc42ep2/Rtn4/Gbp2/Trim32/Irgm2/Ifi35/Trem2/Ccl5/Lgals9/Pld4/Tap1/Igtp/Fcer1g/Trim59/Ipo5/Bst2/H2-Aa/Nfkbia/Csf1r/Sirpa/C1qa/Ccl12/Ly86/H2-Eb1/Ccl4/Stat1/Tap2/Serinc5/Iigp1/C1qb/C1qc/H2-Ab1/H2-T23/Cd…
CUI_TCF21_TARGETS_2_DN	CUI_TCF21_TARGETS_2_DN	CUI_TCF21_TARGETS_2_DN	141	-0.396879606	-2.893581938	1.00E-10	2.02E-08	1.68E-08	740	tags=61%, list=32%, signal=44%	Cavin1/Klhl5/Pik3ca/App/Il6st/Pgm2/Snx13/Lnpep/Tmem30a/Mgll/Itgb8/Vps37a/Acap2/Med13/Scd2/Acox1/Iqsec1/Rilpl1/Trip11/Chpt1/Cpeb2/Myo1d/Zeb2/Il2rg/Hopx/Mprip/Sgms1/Itgb1/Tle4/Krit1/Vegfa/Metrnl/Strn/Vps13a/Itprid2/Tex2/Kif1b/Crk/Slc36a4/Fam120a/Plcl1/Klf4/Rnf11/Pde4b/Rapgef5/Tmc7/Slk/Plxdc2/Ugp2/Zbtb38/Mtmr6/Cebpb/Inf2/Sowahc/Mertk/Gtf2a1/Srgn/Mindy2/Gpd2/Pros1/Sh3bp5/Tubb2a/Irgm2/Ifi35/Cyp20a1/It…
TABULA_MURIS_SENIS_MAMMARY_GLAND_ENDOTHELIAL_CELL_AGEING	TABULA_MURIS_SENIS_MAMMARY_GLAND_ENDOTHELIAL_CELL_AGEING	TABULA_MURIS_SENIS_MAMMARY_GLAND_ENDOTHELIAL_CELL_AGEING	166	0.467220172	2.852873494	1.00E-10	2.02E-08	1.68E-08	793	tags=71%, list=34%, signal=50%	Mrps21/Emc4/Fmc1/Gstp1/Nedd8/Ppp1ca/Cox6b1/Gm1673/Stmn2/Mrpl42/Smdt1/D8Ertd738e/Polr2g/Ntan1/Hmgb2/Mrps33/Dpm3/Selenop/Mrpl20/Tpst1/Bag1/Ppp4c/Spcs1/Sumo3/Dda1/Ndufb10/Sumo2/Cirbp/Uqcr10/S100a1/Pigp/Naa38/Atp5o/Banf1/Yif1b/Dram2/Gtf2a2/Mrpl14/Polr2f/Sri/Cyb5a/Psmc1/Rsu1/Ndufs3/Snrnp27/Tmem160/Atpif1/Wdr83os/Ppdpf/Ppia/Prdx2/Uqcrc1/Psmb3/Ndufb7/Sub1/Mgst1/Ssr4/Cxcl14/Coa3/Ypel3/Rps27l/Ddost/Ctnnb1…
GOCC_ORGANELLE_INNER_MEMBRANE	GOCC_ORGANELLE_INNER_MEMBRANE	GOCC_ORGANELLE_INNER_MEMBRANE	132	0.479389701	2.826410234	1.00E-10	2.02E-08	1.68E-08	753	tags=68%, list=33%, signal=49%	Dnajc30/Mrps21/Timm8b/Uqcc3/Cox6b1/Timm21/Mrpl42/Smdt1/Timm23/Mrpl27/Cox8a/Mrps33/Mrps28/Slc25a5/Hsd17b10/Mrpl20/Atp5g1/Aurkaip1/Timm50/Ndufb10/Ndufs4/Uqcr10/Tmem14c/Ndufa12/Mrps7/Coq2/Dap3/Higd1a/Atp5o/Mdh2/Mrpl28/Mrpl22/Mrpl14/Ndufs3/Them4/Ndufb6/Mpc1/Timm17a/Slc25a1/Tmem160/Mrpl2/Atp5md/Eci1/Sun1/Ndufs2/Ndufaf3/Uqcrc1/Unc50/Ndufb7/Mgst1/Mrpl12/Coa3/Mrps11/Rab5if/Plscr3/Afg3l2/Ndufb4/Atp5g2/Ndu…
ZHANG_UTERUS_C13_EPITHELIAL1_CELL	ZHANG_UTERUS_C13_EPITHELIAL1_CELL	ZHANG_UTERUS_C13_EPITHELIAL1_CELL	107	0.499201638	2.82167892	1.00E-10	2.02E-08	1.68E-08	826	tags=75%, list=36%, signal=50%	Cks1b/Gstm5/Rfc3/Mif/Bex3/Cdk4/Timm8b/Hmgn1/Cox6b1/Mrpl42/Polr2i/Cox8a/Hprt/Adi1/Slc25a5/Selenoh/Atp5g1/Aurkaip1/Tbca/Rbbp7/Trmt112/Uqcr10/Tmem14c/Ndufa12/Naa38/Snrpf/Banf1/Apex1/Aamdc/Gtf2a2/Mrpl14/Bola1/Tecr/Polr2f/Acp1/Ndufb6/Pcna/Rad23a/Atpif1/Ranbp1/Wdr83os/Atp5md/Cib1/Cystm1/Mgst1/Mrpl12/Pfdn1/Coa3/Rps27l/Ndufb4/Polr2j/Snrpd1/Dtymk/Cacybp/Chchd10/Mrpl18/Atp5h/Lsm6/Ndufa11/Lsm8/Rbis/Mrps6/Dh…
TABULA_MURIS_SENIS_BRAIN_NON_MYELOID_BRAIN_PERICYTE_AGEING	TABULA_MURIS_SENIS_BRAIN_NON_MYELOID_BRAIN_PERICYTE_AGEING	TABULA_MURIS_SENIS_BRAIN_NON_MYELOID_BRAIN_PERICYTE_AGEING	221	0.440785443	2.786633986	1.00E-10	2.02E-08	1.68E-08	773	tags=67%, list=34%, signal=49%	Tmsb10/Hmgn2/Lsm4/Emc4/Eif5a/Gstp1/Mif/Dynlrb1/Bex3/Nedd8/Hmgn1/Psmb6/Tomm5/Gadd45g/Smdt1/D8Ertd738e/Polr2i/Cuedc2/Hmgb2/Cox8a/Pfdn6/Slc25a5/Hsd17b10/Cdc37/Cbr1/Wbp2/Prdx5/Atp5g1/Psmb2/Spcs1/Stub1/Ndufb10/Cirbp/Uqcr10/Tmem14c/Hsbp1/Ndufa12/Chrac1/S100a1/Ebna1bp2/Pigp/Scamp3/Atp5o/Mdh2/Mrpl28/Fau/Banf1/Cltb/Scand1/Cstb/Tecr/Atg101/Cox14/Uba52/Exosc7/H3f3a/Nfu1/Ndufs3/Ndufb6/Mpc1/Rex1bd/Hmgn3/H3f3b…
TABULA_MURIS_SENIS_DIAPHRAGM_MESENCHYMAL_STEM_CELL_AGEING	TABULA_MURIS_SENIS_DIAPHRAGM_MESENCHYMAL_STEM_CELL_AGEING	TABULA_MURIS_SENIS_DIAPHRAGM_MESENCHYMAL_STEM_CELL_AGEING	139	0.471419014	2.786239634	1.00E-10	2.02E-08	1.68E-08	782	tags=75%, list=34%, signal=53%	Tmsb10/Mrps21/Mdk/Fmc1/Eif5a/Gstp1/Mif/Dynlrb1/Tmem107/Timm8b/Nedd8/Cox6b1/Psmb6/Tomm5/Gadd45g/Smdt1/Polr2g/Polr2i/Erh/Cox8a/Mrps33/Pfdn6/Dpm3/Atp5g1/Psmb2/Trmt112/Ndufb10/Uqcr10/Rpl22l1/S100a1/Atp5o/Fau/Cltb/Scand1/Aamdc/Cstb/Polr2f/Ndufb6/Rex1bd/Rpl23a/Map1lc3b/Tmem160/Atpif1/Rpl13/Wdr83os/Rpl18a/Mea1/Psmb3/Ndufb7/Sub1/Ssr4/Gng5/Pdcd5/Pfdn1/Ypel3/Rps27l/Ndufb4/Polr2j/Atp5g2/Park7/Mien1/Ndufc1/A…
TABULA_MURIS_SENIS_LUNG_CLASSICAL_MONOCYTE_AGEING	TABULA_MURIS_SENIS_LUNG_CLASSICAL_MONOCYTE_AGEING	TABULA_MURIS_SENIS_LUNG_CLASSICAL_MONOCYTE_AGEING	156	0.460826345	2.783237908	1.00E-10	2.02E-08	1.68E-08	817	tags=74%, list=36%, signal=51%	Hmgn2/Elof1/Jpt1/Lsm4/Eif5a/Mif/Supt4a/Nedd8/Uqcc3/Cox6b1/Psmb6/Mrpl42/Smdt1/D8Ertd738e/Cuedc2/Hmgb2/Erh/Cox8a/Mrps33/Pfdn6/Lamtor5/Mrpl20/Selenoh/Atp5g1/Psmb2/Rps16/Spcs1/Aurkaip1/Ndufb10/Uqcr10/Tmem14c/Ndufa12/Ube2s/S100a1/Naa38/Higd1a/Atp5o/Mdh2/Mrpl28/Banf1/Scand1/Ccdc12/Cstb/Mrpl14/Uba52/Ndufs3/Ndufb6/Trappc6a/Rex1bd/Rpl23a/Map1lc3b/Tmem160/Atpif1/Rpl13/Sdf2l1/Metap2/Rps6/Rpl18a/Ppia/Prdx2/U…
GOBP_DEFENSE_RESPONSE_TO_OTHER_ORGANISM	GOBP_DEFENSE_RESPONSE_TO_OTHER_ORGANISM	GOBP_DEFENSE_RESPONSE_TO_OTHER_ORGANISM	153	-0.376207383	-2.776302954	1.00E-10	2.02E-08	1.68E-08	513	tags=51%, list=22%, signal=42%	Masp1/C3/Clec5a/Pycard/Dhx36/Nlrc5/Ilrun/Ptpn6/Pja2/Scd1/Map3k7/Adgrb1/Irf8/Ptprs/Znfx1/Crk/H2-K1/Msrb1/Chuk/Ankrd17/Hyal2/Axl/Csf1/Zbp1/B2m/Slk/Pum1/H2-D1/Otud4/Ifngr1/Cebpb/Stat2/Mpeg1/Oasl2/H2-Q7/Nfe2l2/Smpd1/Irf1/Cdc42ep2/Rtn4/Gbp2/Trim32/Irgm2/Ifi35/Gpam/Lyz2/Rnase4/Tmf1/Trem2/Lgals8/Rtp4/Ccl5/Lgals9/Pld4/Tap1/Igtp/Fcer1g/Trim59/Ipo5/Bst2/H2-Aa/Nfkbia/Csf1r/Sirpa/C1qa/Ccl12/Ly86/H2-Eb1/Ccl4/…
TABULA_MURIS_SENIS_MARROW_NK_CELL_AGEING	TABULA_MURIS_SENIS_MARROW_NK_CELL_AGEING	TABULA_MURIS_SENIS_MARROW_NK_CELL_AGEING	166	0.449761265	2.746268392	1.00E-10	2.02E-08	1.68E-08	880	tags=77%, list=38%, signal=51%	Tmsb10/Elof1/Lsm4/Mrps21/Gstp1/Acot13/Dynlrb1/Supt4a/Nedd8/Cox6b1/Psmb6/Polr2i/Mrpl27/Erh/Pfdn6/Bag1/Wbp2/Med8/Prdx5/Atp5g1/Psmb2/Aurkaip1/Trmt112/Ndufb10/Ndufs4/Cirbp/Uqcr10/Tmem14c/Rpl22l1/Chrac1/Atp5o/Fau/Aip/Scand1/Ccdc12/Cstb/Vti1b/Mrpl14/Tecr/Cox14/Sri/Tm2d3/Trappc6a/Mpc1/Rex1bd/H3f3b/Tmem160/Atpif1/Rpl13/Wdr83os/Cib1/Ppdpf/Mea1/Card19/Surf1/Ndufb7/Psmc4/Mrpl12/Gng5/Adrm1/Pfdn1/Mrps11/Rab5i…
TABULA_MURIS_SENIS_SKIN_BULGE_KERATINOCYTE_AGEING	TABULA_MURIS_SENIS_SKIN_BULGE_KERATINOCYTE_AGEING	TABULA_MURIS_SENIS_SKIN_BULGE_KERATINOCYTE_AGEING	278	0.413807289	2.699062559	1.00E-10	2.02E-08	1.68E-08	826	tags=66%, list=36%, signal=48%	Tmsb10/Hmgn2/Elof1/Lsm4/Gstm5/Emc4/Eif5a/Gstp1/Mif/Dynlrb1/Bex3/Tmem107/Nedd8/Hmgn1/Uqcc3/Cox6b1/Psmb6/Mrpl42/Smdt1/D8Ertd738e/Polr2g/Polr2i/Mrpl27/Hmgb2/Erh/Cox8a/Pfdn6/Hsd17b10/Cbr1/Wbp2/Prdx5/Atp5g1/Psmb2/Rps16/Spcs1/Aurkaip1/Stub1/Nudc/Trmt112/Ndufb10/Sumo2/Ndufs4/Cirbp/Uqcr10/Tmem14c/Hsbp1/Ndufa12/Chrac1/Ube2s/S100a1/Ebna1bp2/Naa38/Atp5o/Mrpl28/Banf1/Mrpl22/Cltb/Scand1/Ccdc12/Cstb/Vti1b/Mrpl…
TABULA_MURIS_SENIS_MARROW_HEMATOPOIETIC_STEM_CELL_AGEING	TABULA_MURIS_SENIS_MARROW_HEMATOPOIETIC_STEM_CELL_AGEING	TABULA_MURIS_SENIS_MARROW_HEMATOPOIETIC_STEM_CELL_AGEING	229	0.414415815	2.633831431	1.00E-10	2.02E-08	1.68E-08	597	tags=58%, list=26%, signal=47%	Tmsb10/Hmgn2/Elof1/Lsm4/Gstm5/Hmgb3/Emc4/Eif5a/Gstp1/Creld2/Ppp1ca/Psmb6/Polr2g/Cuedc2/Erh/Pfdn6/Acd/Eif2b4/Slc25a5/Hsd17b10/Cdc37/Trp53/Wbp2/Prdx5/Ppp4c/Pdlim7/Psmb2/Timm50/Srm/Sumo3/Stub1/Nudc/Chchd4/Ppa1/Cirbp/Tmem14c/Ndufa12/Chrac1/Hmox2/S100a1/Ebna1bp2/Tsc22d1/Scamp3/Atp5o/Mdh2/Mrpl28/Mrpl22/Apex1/Cltb/Scand1/Yif1b/Vti1b/Gtf2a2/Tecr/Atg101/Dcps/Psmd11/Exosc7/Cyb5a/Tm2d3/Psmc1/Nfu1/Ndufs3/Tra…
GOBP_CELL_ADHESION	GOBP_CELL_ADHESION	GOBP_CELL_ADHESION	188	-0.33964458	-2.619672265	1.00E-10	2.02E-08	1.68E-08	732	tags=51%, list=32%, signal=38%	Adgrl1/Ppp1cb/App/Il6st/Iqgap1/Dlg1/Apod/Itgb8/S100b/Ncam2/Zdhhc21/Ap3d1/Lamc1/Prkcd/Pycard/Prex1/Siglech/Cd53/Ptprd/Pbxip1/Il2rg/Clasp2/Ptpn6/Ank3/Slc4a2/Itgb1/Stk4/Vegfa/Ubash3b/Lrp1/Wnk1/Slc23a2/Ptprs/Igdcc4/B4galt1/Crk/H2-K1/Tor1a/Itgav/Klf4/Itgam/Ntm/Axl/Plxnb1/Csf1/Tm9sf4/B2m/Cyfip2/Slk/H2-D1/Ppp3ca/Sema6a/Cebpb/Igfbp2/Dag1/Ptprz1/Cadm2/Mmp14/Srcin1/H2-Q7/P2ry12/Mertk/Plxnb3/Ddr1/Cntn2/Ptpn…
GOBP_BIOLOGICAL_PROCESS_INVOLVED_IN_INTERSPECIES_INTERACTION_BETWEEN_ORGANISMS	GOBP_BIOLOGICAL_PROCESS_INVOLVED_IN_INTERSPECIES_INTERACTION_BETWEEN_ORGANISMS	GOBP_BIOLOGICAL_PROCESS_INVOLVED_IN_INTERSPECIES_INTERACTION_BETWEEN_ORGANISMS	212	-0.323973141	-2.562842985	1.00E-10	2.02E-08	1.68E-08	581	tags=45%, list=25%, signal=37%	Nlrc5/Ilrun/Grk2/Ptpn6/Nr4a1/Pja2/Git1/Scd1/AU040320/Ist1/Map3k7/Adgrb1/Irf8/Ptprs/Znfx1/Crk/H2-K1/Msrb1/Itgav/Chuk/Ankrd17/Hyal2/Axl/Mtdh/Fcgr2b/Pde4b/Csf1/Zbp1/Tardbp/B2m/Adh5/Slk/Pum1/H2-D1/Otud4/Ifngr1/Cebpb/Stat2/Mpeg1/Oasl2/H2-Q7/Nfe2l2/Smpd1/Irf1/Cdc42ep2/Rtn4/Gbp2/Vps4a/Trim32/Usp18/Gas6/Ly6e/Irgm2/Ifi35/Gpam/Lyz2/Rnase4/Tmf1/Trem2/Lgals8/Ifi27l2a/Zfp36/Ly6a/Rtp4/Ccl5/Cd68/Lgals9/Pld4/Tap…
GOCC_MITOCHONDRIAL_ENVELOPE	GOCC_MITOCHONDRIAL_ENVELOPE	GOCC_MITOCHONDRIAL_ENVELOPE	179	0.412328108	2.538057319	1.00E-10	2.02E-08	1.68E-08	753	tags=60%, list=33%, signal=44%	Dnajc30/Mrps21/Pgrmc1/Timm8b/Uqcc3/Cox6b1/Timm21/Tomm5/Mrpl42/Smdt1/Timm23/Mrpl27/Cox8a/Mrps33/Mrps28/Slc25a5/Hsd17b10/Mrpl20/Fam210b/Atp5g1/Aurkaip1/Timm50/Chchd4/Ndufb10/Ndufs4/Ndufaf4/Uqcr10/Tmem14c/Ndufa12/Mrps7/Coq2/Dap3/Higd1a/Atp5o/Mdh2/Mrpl28/Mrpl22/Mrpl14/Cox14/Cyb5a/Ndufs3/Them4/Ndufb6/Mpc1/Fundc1/Timm17a/Hax1/Slc25a1/Tmem160/Mrpl2/Atp5md/Eci1/Ndufs2/Ndufaf3/Uqcrc1/Ndufb7/Mgst1/Mrpl12/C…
GOCC_MITOCHONDRION	GOCC_MITOCHONDRION	GOCC_MITOCHONDRION	357	0.351355509	2.361964264	1.00E-10	2.02E-08	1.68E-08	847	tags=57%, list=37%, signal=43%	Dnajc30/Mrps21/Pgrmc1/Fmc1/Gstp1/Acot13/Rab7/Timm8b/Uqcc3/Cox6b1/Acyp2/Timm21/Psmb6/Tomm5/Bckdk/Mmachc/Mrpl42/Smdt1/Timm23/Mrpl27/Cox8a/Mrps33/Gatc/Mrps28/Slc25a5/Hsd17b10/Gtpbp8/Mrpl20/Trp53/Fam210b/Prdx5/Atp5g1/1700123O20Rik/Akr7a5/Aurkaip1/Timm50/Chchd4/Ndufb10/Ndufs4/Ndufaf4/Uqcr10/Tmem14c/Ndufa12/Mrps7/S100a1/Coq2/Bloc1s2/Tsc22d1/Dap3/Higd1a/Atp5o/Mdh2/Mrpl28/Pfdn4/Mrpl22/Apex1/Etfrf1/Mrpl14…
ZHANG_UTERUS_C9_DENDRITIC_CELL	ZHANG_UTERUS_C9_DENDRITIC_CELL	ZHANG_UTERUS_C9_DENDRITIC_CELL	33	-0.658644967	-3.241989573	1.71E-10	3.36E-08	2.80E-08	480	tags=76%, list=21%, signal=61%	Bhlhe40/H2-K1/B2m/Fxyd5/H2-D1/Mpeg1/Picalm/Srgn/Cd83/Tagln2/Arpc1b/Mcl1/Zfp36/Laptm5/Cd52/Psme1/Fcer1g/Ctsc/H2-Aa/H2-Eb1/Ccl4/Psmb8/Ctss/H2-Ab1/Cd74
TABULA_MURIS_SENIS_DIAPHRAGM_SKELETAL_MUSCLE_SATELLITE_CELL_AGEING	TABULA_MURIS_SENIS_DIAPHRAGM_SKELETAL_MUSCLE_SATELLITE_CELL_AGEING	TABULA_MURIS_SENIS_DIAPHRAGM_SKELETAL_MUSCLE_SATELLITE_CELL_AGEING	89	0.489852732	2.676409052	2.09E-10	4.00E-08	3.34E-08	863	tags=78%, list=38%, signal=50%	Tmsb10/Lsm4/Fmc1/Gstp1/Mif/Dynlrb1/Nedd8/Cox6b1/Psmb6/Smdt1/Cox8a/Pfdn6/Atp5g1/Psmb2/Spcs1/Uqcr10/Rpl22l1/Ndufa12/Ppp1r14b/Fau/Cltb/Bola1/Ndufb6/Eif1ax/Tmem160/Atpif1/Rpl13/Ranbp1/Rpl18a/Ndufb7/Sub1/Gng5/Pdcd5/Pfdn1/Rps27l/Atp5g2/Park7/Ndufc1/Atp6v0c/Bloc1s1/Rbis/Swi5/Dad1/Rpl28/U2af1/Snrpc/Rps18/Snrpd2/Rpl34/Chchd7/Ndufv3/Fam162a/Gstm1/Serf2/Cycs/Mrpl23/Cryab/Rpl6/Anapc11/Mrpl52/Cenpx/Pfn1/Snrpg…
GOBP_REGULATION_OF_RESPONSE_TO_EXTERNAL_STIMULUS	GOBP_REGULATION_OF_RESPONSE_TO_EXTERNAL_STIMULUS	GOBP_REGULATION_OF_RESPONSE_TO_EXTERNAL_STIMULUS	146	-0.35773557	-2.589742253	2.27E-10	4.24E-08	3.54E-08	581	tags=47%, list=25%, signal=37%	Nlrc5/Ilrun/Clasp2/Hopx/Ptpn6/Pja2/Git1/Vegfa/Metrnl/Ubash3b/Lrp1/Map3k7/Wnk1/Ptprs/Stk39/Znfx1/Abhd12/Crk/H2-K1/Chuk/Klf4/Ankrd17/Hyal2/Fcgr2b/Csf1/Zbp1/Pum1/H2-D1/Otud4/Sema6a/Cebpb/Stat2/Vegfb/H2-Q7/P2ry12/Nfe2l2/Irf1/Rtn4/Gbp2/Adam10/Pros1/Gas6/Irgm2/Ifi35/Ctnna2/Trem2/Zfp36/Ccl5/Stat3/Lgals9/Dusp3/Tap1/Igtp/Anxa5/Fcer1g/Ctsc/Ipo5/Fcgr3/Nfkbia/Csf1r/Sirpa/Calr/Ly86/Stat1/Tap2/Ctss/H2-T23/Cd74
WUNDER_INFLAMMATORY_RESPONSE_AND_CHOLESTEROL_UP	WUNDER_INFLAMMATORY_RESPONSE_AND_CHOLESTEROL_UP	WUNDER_INFLAMMATORY_RESPONSE_AND_CHOLESTEROL_UP	22	-0.757163671	-3.260724294	2.79E-10	4.97E-08	4.14E-08	413	tags=82%, list=18%, signal=68%	B2m/H2-D1/Mpeg1/H2-Q7/Gbp2/Ccl5/Gm4951/Ctsc/Bst2/H2-Aa/H2-Eb1/Psmb8/Stat1/Tap2/Ctss/H2-Ab1/H2-T23/Cd74
GOCC_EXTRACELLULAR_SPACE	GOCC_EXTRACELLULAR_SPACE	GOCC_EXTRACELLULAR_SPACE	139	-0.361552058	-2.650074847	2.79E-10	4.97E-08	4.14E-08	475	tags=40%, list=21%, signal=33%	H2-K1/Slmap/Hbegf/Itgam/Ntm/Axl/Csf1/B2m/H2-D1/Sorl1/Scara3/Igfbp2/Dag1/Olfml2b/Ptprz1/Gabbr1/Vegfb/Mmp14/Sparc/Wnt7a/H2-Q7/Mertk/Smpd1/Srgn/Cat/Lgr6/Pros1/Lcat/Gas6/Klk8/Ifi35/Lyz2/Pdcd6ip/Rnase4/Ccl5/Tgfa/Cpd/Lgals9/Nampt/Ncan/Anxa5/Ctsc/Hexb/Calr/Ctsd/C1qa/Ccl12/Ccl4/C4b/C1qb/C1qc/Ctss/H2-T23/Cd74/Serpina3n
TABULA_MURIS_SENIS_LARGE_INTESTINE_INTESTINAL_CRYPT_STEM_CELL_AGEING	TABULA_MURIS_SENIS_LARGE_INTESTINE_INTESTINAL_CRYPT_STEM_CELL_AGEING	TABULA_MURIS_SENIS_LARGE_INTESTINE_INTESTINAL_CRYPT_STEM_CELL_AGEING	115	0.453231552	2.606157329	3.22E-10	5.60E-08	4.66E-08	658	tags=61%, list=29%, signal=46%	Tmsb10/Hmgn2/Elof1/Lsm4/Emc4/Eif5a/Gsta4/Cdk4/Hmgn1/Erh/Pfdn6/Slc25a5/Hsd17b10/Cdc37/Trp53/Wbp2/Ppp4c/Akr7a5/Sumo3/Stub1/Cirbp/Tmem14c/Mrpl28/Psmg3/Apex1/Cltb/Scand1/Tecr/Atg101/Dcps/Trappc6a/H3f3b/Tmem160/Rpl13/Sdf2l1/Ranbp1/Rps6/Tmem9/Rgcc/Emg1/Ndufb7/Mgst1/Psmc4/Fbl/Adrm1/Spr/Atp5g2/Park7/Tssc4/Chchd10/Nt5c3b/Ppib/Rps3/Eif6/Eif3i/Swi5/Mospd3/Pgp/Sumo1/Nudt22/Txn2/Sgf29/U2af1/Dhrs4/Snrpc/Rps18/…
GOBP_IMPORT_INTO_CELL	GOBP_IMPORT_INTO_CELL	GOBP_IMPORT_INTO_CELL	123	-0.380201401	-2.674952213	3.50E-10	5.83E-08	4.86E-08	723	tags=58%, list=31%, signal=42%	Pik3ca/App/Lrp1b/Dlg1/Lrrtm2/Lrrc8c/Ap3d1/Slc39a14/Ehd1/Ncl/Prkcd/Iqsec1/Atp1a2/C3/Pycard/Siglech/Grk2/Slc6a11/Rab21/Il2rg/Slc1a2/Ank3/Necap1/Itgb1/Vegfa/AU040320/Lrp1/Wnk1/Adgrb1/Irf8/Cdc42se1/Kcnj16/Acsl6/Tor1a/Itgav/Slc6a6/Itgam/Axl/Aak1/Fcgr2b/Tm9sf4/B2m/Slc38a2/Sorl1/Hcn2/Fchsd2/Mtmr6/Ppp3ca/Rack1/Picalm/Slc6a1/Kcnj10/Mertk/Snx10/Smpd1/Cltc/Arl6ip5/Pros1/Gas6/Mlc1/Atad1/Trem2/Atp1a1/Pld4/Atp…
TABULA_MURIS_SENIS_BROWN_ADIPOSE_TISSUE_MESENCHYMAL_STEM_CELL_OF_ADIPOSE_AGEING	TABULA_MURIS_SENIS_BROWN_ADIPOSE_TISSUE_MESENCHYMAL_STEM_CELL_OF_ADIPOSE_AGEING	TABULA_MURIS_SENIS_BROWN_ADIPOSE_TISSUE_MESENCHYMAL_STEM_CELL_OF_ADIPOSE_AGEING	296	0.338539945	2.222163267	3.51E-10	5.83E-08	4.86E-08	797	tags=56%, list=35%, signal=42%	Tmsb10/Hmgn2/Elof1/Lsm4/Tmem179b/Emc4/Mdk/Pkia/Eif5a/Gstp1/Dynlrb1/Bex3/Tmem107/Hmgn1/Ppp1ca/Psmb6/Napa/Plekhf1/Gadd45g/Smdt1/Polr2g/Timm23/Nsg1/Lamtor5/Smim7/Eif2b4/Slc25a5/Mta2/Pigx/Cbr1/Ube2e3/Dgat1/Wbp2/Prdx5/Ppp4c/Naa20/Psmb2/Timm50/Sumo3/Stub1/Arl4d/Slbp/Ndufb10/Sumo2/Cirbp/Pcmt1/Hsbp1/Ndufa12/Hmox2/Ube2s/Ebna1bp2/Tsc22d1/Mcfd2/Mdh2/Mrpl28/Sfr1/Aip/Yif1b/Vti1b/Gtf2a2/Atg101/Dcps/Sri/Cyb5a/N…
GOBP_ANTIGEN_PROCESSING_AND_PRESENTATION_OF_PEPTIDE_ANTIGEN	GOBP_ANTIGEN_PROCESSING_AND_PRESENTATION_OF_PEPTIDE_ANTIGEN	GOBP_ANTIGEN_PROCESSING_AND_PRESENTATION_OF_PEPTIDE_ANTIGEN	25	-0.71635706	-3.231696085	4.77E-10	7.76E-08	6.47E-08	109	tags=52%, list=5%, signal=50%	Trem2/Tap1/Fcer1g/Fcgr3/H2-Aa/Calr/H2-Eb1/Tap2/Tapbp/Ctss/H2-Ab1/H2-T23/Cd74
TABULA_MURIS_SENIS_BRAIN_NON_MYELOID_OLIGODENDROCYTE_PRECURSOR_CELL_AGEING	TABULA_MURIS_SENIS_BRAIN_NON_MYELOID_OLIGODENDROCYTE_PRECURSOR_CELL_AGEING	TABULA_MURIS_SENIS_BRAIN_NON_MYELOID_OLIGODENDROCYTE_PRECURSOR_CELL_AGEING	146	0.415645086	2.487403527	5.58E-10	8.68E-08	7.24E-08	777	tags=64%, list=34%, signal=45%	Tmsb10/Elof1/Emc4/Mdk/Dynlrb1/Gsta4/Psmb6/Nnat/Nxt1/Gm1673/Mrpl42/Fbxo2/Cuedc2/Pfdn6/Slc25a5/Cdc37/Wbp2/Prdx5/Pdlim7/Stub1/Trmt112/Ppa1/S100a1/Bloc1s2/Ebna1bp2/Tsc22d1/Atp5o/Mdh2/Mrpl28/Pcsk1n/Psmg3/Cltb/Tecr/Atg101/1500011B03Rik/Exosc7/Cyb5a/Psph/BC029722/Tmem160/Rpl13/Sdf2l1/Ranbp1/Eci1/Tmem9/Mea1/Tpgs1/Rgcc/Ndufb7/Cystm1/Adrm1/Ypel3/Cdk2ap2/Spr/Tmbim4/Atp5g2/Mien1/Atp6v0c/Tssc4/Ubxn1/Ap1s1/Slc…
GOBP_REGULATION_OF_IMMUNE_SYSTEM_PROCESS	GOBP_REGULATION_OF_IMMUNE_SYSTEM_PROCESS	GOBP_REGULATION_OF_IMMUNE_SYSTEM_PROCESS	218	-0.30478024	-2.411796197	5.48E-10	8.68E-08	7.24E-08	564	tags=40%, list=25%, signal=33%	Il2rg/Ptpn6/Fgfr3/Pja2/Slc4a2/Vegfa/Ubash3b/Map3k7/Wnk1/Ptprs/Stk39/Znfx1/Crk/H2-K1/Chuk/Itgam/Ankrd17/Cnot4/Axl/Prkcb/Fcgr2b/Pde4b/Csf1/Zbp1/Khdrbs1/B2m/Pum1/H2-D1/Ppp3ca/Otud4/Ptpre/Cebpb/Igfbp2/Stat2/Dnase2a/Vegfb/Mmp14/H2-Q7/P2ry12/Mertk/Nfe2l2/Zbtb7a/Rassf2/Irf1/Rtn4/Gbp2/Adam10/Gas6/Cd83/Irgm2/Ifi35/Gpam/Trem2/Lgals8/Hspa9/Zfp36/Ccl5/Cd68/Stat3/Lst1/Lgals9/Dusp3/Tap1/Laptm5/Igtp/Fcer1g/Ctsc…
CHEN_METABOLIC_SYNDROM_NETWORK	CHEN_METABOLIC_SYNDROM_NETWORK	CHEN_METABOLIC_SYNDROM_NETWORK	175	-0.335833103	-2.562317044	5.75E-10	8.77E-08	7.31E-08	537	tags=45%, list=23%, signal=37%	Tle4/Metrnl/Ubash3b/Comtd1/Phldb1/Map4/Irf8/Slco3a1/Itprid2/Abhd12/Slc6a6/Aak1/Dnmt1/Ermp1/Slk/Fxyd5/Arap1/Plxdc2/Ptpre/Ifngr1/Igfbp2/Acss1/Slc35e4/Mpeg1/Picalm/Gadd45b/Oasl2/Cmas/Sparc/Soat1/Oxct1/Plxnb3/Pdlim4/Epb41l2/Nfe2l2/Srgn/Rasa3/Wdr1/Ctps/Adgre1/Itm2c/Scpep1/Trim32/Lpcat2/Tubb2a/Slc35f6/Cd83/Tagln2/Atp6v1a/Mthfd1/S100a6/Arpc1b/Lyz2/Mcl1/Wdr91/Trem2/Kcnk13/Psmd8/Cd68/Nrbp2/Sat1/Pld4/Laptm…
TABULA_MURIS_SENIS_BRAIN_NON_MYELOID_ENDOTHELIAL_CELL_AGEING	TABULA_MURIS_SENIS_BRAIN_NON_MYELOID_ENDOTHELIAL_CELL_AGEING	TABULA_MURIS_SENIS_BRAIN_NON_MYELOID_ENDOTHELIAL_CELL_AGEING	123	0.430474991	2.499331042	6.09E-10	9.10E-08	7.59E-08	790	tags=67%, list=34%, signal=47%	Tmsb10/Elof1/Emc4/Eif5a/Gstp1/Mif/Dynlrb1/Nedd8/Psmb6/Stmn2/Smdt1/Polr2g/Cox8a/Slc25a5/Wbp2/Prdx5/Atp5g1/Psmb2/Spcs1/Trmt112/Ndufb10/Hsbp1/Ndufa12/Chrac1/S100a1/Pigp/Mdh2/Cltb/Scand1/Ccdc12/Vti1b/Gtf2a2/Cyb5a/Rex1bd/H3f3b/BC029722/Tmem160/Atpif1/Rpl13/Cib1/Rpl18a/Mea1/Psmb3/Ndufb7/Sub1/Cystm1/Mgst1/Adrm1/Cdk2ap2/Plekhb1/Spr/Tmbim4/Atp5g2/Park7/Mien1/Ndufs8/Atp6v0c/Atp5h/Ahsa1/Bloc1s1/Ndufa11/Ppib…
GOBP_INFLAMMATORY_RESPONSE	GOBP_INFLAMMATORY_RESPONSE	GOBP_INFLAMMATORY_RESPONSE	108	-0.398044436	-2.776524081	9.36E-10	1.37E-07	1.14E-07	574	tags=49%, list=25%, signal=39%	Zeb2/Pbxip1/Ptpn6/Pja2/Git1/Itgb1/Metrnl/Lrp1/Map3k7/Stk39/B4galt1/Abhd12/H2-K1/Itgav/Itgam/Hyal2/Axl/Fcgr2b/Csf1/Zbp1/H2-D1/Gja1/Ifngr1/Cebpb/H2-Q7/Nfe2l2/Rtn4/Gbp2/Irgm2/Ifi35/Trem2/Zfp36/Ccl5/Cd68/Stat3/Lgals9/Pld4/Nampt/Igtp/Ndst1/Fcer1g/Ctsc/Fcgr3/Nfkbia/Csf1r/Sirpa/C1qa/Ccl12/Ly86/Ccl4/Ctss/H2-T23/Serpina3n
HOUNKPE_HOUSEKEEPING_GENES	HOUNKPE_HOUSEKEEPING_GENES	HOUNKPE_HOUSEKEEPING_GENES	310	0.334041939	2.211208747	1.12E-09	1.61E-07	1.35E-07	713	tags=51%, list=31%, signal=40%	Elof1/Lsm4/Rbmx2/Emc4/Eif5a/Rab7/Dynlrb1/Pithd1/Cdk4/Nedd8/Psmb6/Napa/Bckdk/Med4/Smdt1/Cuedc2/Erh/Clns1a/Rnf167/Mrps28/Lamtor5/Slc25a5/Cdc37/Bag1/Kxd1/Prdx5/1700123O20Rik/Psmb2/Tbca/Srm/Stub1/Nudc/Prpsap1/Trmt112/Pcmt1/Hsbp1/Stip1/Bloc1s2/Ebna1bp2/Fcf1/Dap3/Higd1a/Mrpl28/Senp2/Psmg3/Aip/Banf1/Mrpl22/Sf3a3/Vti1b/Mrpl14/Atg101/Ufc1/Fzr1/Mmadhc/Psmd11/Psmc1/Dcaf12/Deaf1/Sbds/H3f3b/Snapin/Timm17a/Eif…
ZEMEK_IMMUNE_CHECKPOINT_BLOCKADE_OVARIAN_CANCER_OVERLAP_UP	ZEMEK_IMMUNE_CHECKPOINT_BLOCKADE_OVARIAN_CANCER_OVERLAP_UP	ZEMEK_IMMUNE_CHECKPOINT_BLOCKADE_OVARIAN_CANCER_OVERLAP_UP	19	-0.783172742	-3.182279412	1.21E-09	1.67E-07	1.39E-07	205	tags=68%, list=9%, signal=63%	Leprotl1/Gbp2/Irgm2/Tap1/Igtp/H2-Aa/H2-Eb1/Ccl4/Psmb8/Stat1/C4b/C1qb/H2-Ab1
ZEMEK_IMMUNE_CHECKPOINT_BLOCKADE_OVARIAN_CANCER_RENCA_UP	ZEMEK_IMMUNE_CHECKPOINT_BLOCKADE_OVARIAN_CANCER_RENCA_UP	ZEMEK_IMMUNE_CHECKPOINT_BLOCKADE_OVARIAN_CANCER_RENCA_UP	19	-0.783172742	-3.182279412	1.21E-09	1.67E-07	1.39E-07	205	tags=68%, list=9%, signal=63%	Leprotl1/Gbp2/Irgm2/Tap1/Igtp/H2-Aa/H2-Eb1/Ccl4/Psmb8/Stat1/C4b/C1qb/H2-Ab1
GOCC_ENVELOPE	GOCC_ENVELOPE	GOCC_ENVELOPE	245	0.35128809	2.265006969	1.53E-09	2.08E-07	1.73E-07	823	tags=58%, list=36%, signal=41%	Dnajc30/Mrps21/Rbmx2/Pgrmc1/Eif5a/Cdk4/Timm8b/Uqcc3/Cox6b1/Timm21/Nxt1/Tomm5/Mrpl42/Smdt1/Timm23/Mrpl27/Cuedc2/Cox8a/Mrps33/Mrps28/Chmp1b/Slc25a5/Hsd17b10/Mrpl20/Fam210b/Atp5g1/Akr7a5/Aurkaip1/Timm50/Chchd4/Ndufb10/Ndufs4/Ndufaf4/Uqcr10/Tmem14c/Ndufa12/Mrps7/Coq2/Dap3/Nxt2/Higd1a/Atp5o/Mdh2/Mrpl28/Senp2/Mrpl22/Mrpl14/Cox14/Fzr1/Cyb5a/Ndufs3/Them4/Ndufb6/Mpc1/Fundc1/Timm17a/Hax1/Slc25a1/Tmem160/Mr…
GOBP_POSITIVE_REGULATION_OF_IMMUNE_SYSTEM_PROCESS	GOBP_POSITIVE_REGULATION_OF_IMMUNE_SYSTEM_PROCESS	GOBP_POSITIVE_REGULATION_OF_IMMUNE_SYSTEM_PROCESS	151	-0.350901551	-2.586018479	2.05E-09	2.73E-07	2.28E-07	513	tags=46%, list=22%, signal=38%	Masp1/C3/Pycard/Dhx36/Nlrc5/Il2rg/Ptpn6/Pja2/Vegfa/Map3k7/Wnk1/Ptprs/Stk39/Znfx1/H2-K1/Chuk/Itgam/Ankrd17/Axl/Prkcb/Pde4b/Csf1/Zbp1/Khdrbs1/B2m/Pum1/H2-D1/Ppp3ca/Otud4/Igfbp2/Vegfb/Mmp14/H2-Q7/P2ry12/Irf1/Rtn4/Gbp2/Adam10/Gas6/Cd83/Irgm2/Ifi35/Gpam/Trem2/Lgals8/Ccl5/Lgals9/Dusp3/Laptm5/Igtp/Fcer1g/Ctsc/Ipo5/Fcgr3/H2-Aa/Nfkbia/Csf1r/Sirpa/Calr/C1qa/Ccl12/H2-Eb1/C4b/Tap2/C1qb/C1qc/H2-Ab1/H2-T23/Cd74
GOBP_ANTIGEN_PROCESSING_AND_PRESENTATION_OF_EXOGENOUS_ANTIGEN	GOBP_ANTIGEN_PROCESSING_AND_PRESENTATION_OF_EXOGENOUS_ANTIGEN	GOBP_ANTIGEN_PROCESSING_AND_PRESENTATION_OF_EXOGENOUS_ANTIGEN	22	-0.732065485	-3.152638991	2.52E-09	3.30E-07	2.75E-07	48	tags=50%, list=2%, signal=49%	Psme1/Fcer1g/Fcgr3/H2-Aa/H2-Eb1/Tap2/Tapbp/Ctss/H2-Ab1/H2-T23/Cd74
GOCC_SIDE_OF_MEMBRANE	GOCC_SIDE_OF_MEMBRANE	GOCC_SIDE_OF_MEMBRANE	97	-0.406657959	-2.725876009	3.80E-09	4.90E-07	4.08E-07	568	tags=47%, list=25%, signal=37%	Rab21/Il2rg/Fgfr3/Itgb1/Lrp1/B4galt1/H2-K1/Itgav/Chuk/Itgam/Hyal2/Ntm/Fcgr2b/B2m/H2-D1/Ece1/Ppp3ca/Enpp6/Dag1/H2-Q7/P2ry12/Cntn2/Rasa3/Adgre1/Cyth1/Gnaq/Ly6e/Cd83/S100a6/Mapt/Syap1/Ly6a/Cd52/Anxa5/Fcer1g/Micall1/Clptm1/Bst2/Fcgr3/H2-Aa/Atp2b1/Calr/H2-Eb1/H2-Ab1/H2-T23/Cd74
GOBP_B_CELL_MEDIATED_IMMUNITY	GOBP_B_CELL_MEDIATED_IMMUNITY	GOBP_B_CELL_MEDIATED_IMMUNITY	30	-0.629505489	-3.03729609	4.53E-09	5.73E-07	4.78E-07	109	tags=33%, list=5%, signal=32%	Trem2/Fcer1g/Fcgr3/C1qa/C4b/C1qb/C1qc/H2-Ab1/H2-T23/Cd74
TABULA_MURIS_SENIS_KIDNEY_EPITHELIAL_CELL_OF_PROXIMAL_TUBULE_AGEING	TABULA_MURIS_SENIS_KIDNEY_EPITHELIAL_CELL_OF_PROXIMAL_TUBULE_AGEING	TABULA_MURIS_SENIS_KIDNEY_EPITHELIAL_CELL_OF_PROXIMAL_TUBULE_AGEING	117	0.434035415	2.501528819	5.18E-09	6.35E-07	5.29E-07	793	tags=70%, list=34%, signal=48%	Gstm5/Fmc1/Gsta4/Hmgn1/Mrpl42/Cox8a/Dpm3/Hsd17b10/Cbr1/Akr7a5/Rps16/Spcs1/Sumo2/Rpl22l1/S100a1/Naa38/Fau/Cstb/Sri/Uba52/H3f3a/Cyb5a/Ndufb6/Mpc1/H3f3b/Rpl23a/Rpl13/Eci1/Rps6/Rpl18a/Dstn/Prdx2/Mgst1/Ssr4/Gng5/Eif3e/Rab5if/Rps27l/Krcc1/Atraid/Med28/Tmbim4/Atp5g2/Mien1/Ubxn1/Gm5617/Nenf/Rps3/Bnip3/Eif3i/Swi5/Scp2/Sumo1/Bax/Rpl28/Dhrs4/Rps18/Jtb/Iscu/Ost4/Bola3/Cfl2/Chchd7/Bola2/Abat/Mrpl30/Ascc1/Fam1…
TABULA_MURIS_SENIS_LUNG_INTERMEDIATE_MONOCYTE_AGEING	TABULA_MURIS_SENIS_LUNG_INTERMEDIATE_MONOCYTE_AGEING	TABULA_MURIS_SENIS_LUNG_INTERMEDIATE_MONOCYTE_AGEING	128	0.416877384	2.437618347	5.10E-09	6.35E-07	5.29E-07	763	tags=65%, list=33%, signal=46%	Mif/Supt4a/Nedd8/Uqcc3/Cox6b1/Psmb6/Mrpl42/Smdt1/D8Ertd738e/Cuedc2/Cox8a/Mrps33/Pfdn6/Mrpl20/Atp5g1/Rps16/Spcs1/Aurkaip1/Trmt112/Ndufb10/Uqcr10/Tmem14c/Atp5o/Mrpl28/Fau/Sfr1/Scand1/Ccdc12/Cstb/Mrpl14/Uba52/Cyb5a/Ndufb6/Trappc6a/Mpc1/Rex1bd/Rpl23a/Map1lc3b/Tmem160/Atpif1/Rpl13/Metap2/Wdr83os/Rps6/Rpl18a/Prdx2/Psmb3/Emg1/Ndufb7/Ssr4/Eif3e/Polr2j/Atp5g2/Park7/Mien1/Mrpl18/Atp5h/Lsm6/Ndufa11/Ppib/Rps…
GOCC_INNER_MITOCHONDRIAL_MEMBRANE_PROTEIN_COMPLEX	GOCC_INNER_MITOCHONDRIAL_MEMBRANE_PROTEIN_COMPLEX	GOCC_INNER_MITOCHONDRIAL_MEMBRANE_PROTEIN_COMPLEX	51	0.557010833	2.648038548	6.47E-09	7.80E-07	6.50E-07	699	tags=75%, list=30%, signal=53%	Uqcc3/Cox6b1/Timm21/Smdt1/Timm23/Cox8a/Atp5g1/Timm50/Ndufb10/Ndufs4/Uqcr10/Ndufa12/Atp5o/Ndufs3/Ndufb6/Timm17a/Atp5md/Ndufs2/Uqcrc1/Ndufb7/Afg3l2/Ndufb4/Atp5g2/Ndufs8/Ndufc1/Sdhb/Chchd10/Atp5h/Ndufa11/Ndufs5/Phb/Grpel1/Ndufv3/Ndufb8/Micu2/Atp5mpl/Timm10b/Atp5a1
GOBP_REGULATION_OF_DEFENSE_RESPONSE	GOBP_REGULATION_OF_DEFENSE_RESPONSE	GOBP_REGULATION_OF_DEFENSE_RESPONSE	102	-0.39161481	-2.666562912	8.44E-09	1.00E-06	8.35E-07	581	tags=49%, list=25%, signal=38%	Nlrc5/Ilrun/Ptpn6/Pja2/Git1/Metrnl/Map3k7/Ptprs/Stk39/Znfx1/Abhd12/Crk/H2-K1/Chuk/Ankrd17/Hyal2/Fcgr2b/Zbp1/Pum1/H2-D1/Gja1/Otud4/Cebpb/Stat2/H2-Q7/Nfe2l2/Irf1/Rtn4/Gbp2/Irgm2/Ifi35/Trem2/Zfp36/Ccl5/Stat3/Lgals9/Tap1/Igtp/Fcer1g/Ctsc/Ipo5/Fcgr3/Nfkbia/Csf1r/Sirpa/Stat1/Tap2/Ctss/H2-T23/Cd74
YAO_TEMPORAL_RESPONSE_TO_PROGESTERONE_CLUSTER_13	YAO_TEMPORAL_RESPONSE_TO_PROGESTERONE_CLUSTER_13	YAO_TEMPORAL_RESPONSE_TO_PROGESTERONE_CLUSTER_13	69	0.501061	2.591368164	9.81E-09	1.15E-06	9.55E-07	763	tags=77%, list=33%, signal=53%	Elof1/Gstm5/Fmc1/Dynlrb1/Prpsap2/Timm8b/Nedd8/Acyp2/Tomm5/Mrpl27/Cuedc2/Mrps33/Dpm3/Lamtor5/Pigx/Sumo3/Uqcr10/Chrac1/Naa38/Dap3/Lsm3/Atp5o/Mrpl28/Gtf2a2/Snrnp27/Rex1bd/Atp5md/Prdx2/Ndufs2/Lyrm2/Pdcd5/Coa3/Hnrnpa1/Fibp/Park7/Mien1/Ndufc1/Mrpl18/Ppib/Lsm8/Nudt16l1/Snrpd2/Etfb/Ndufv3/Ndufb8/Slc35b2/Pole3/Tmem205/Atp5mpl/Mrpl23/Ppp1r7/Mrpl52/Snrpg
THAP11_TARGET_GENES	THAP11_TARGET_GENES	THAP11_TARGET_GENES	298	0.325204833	2.132391781	1.46E-08	1.67E-06	1.40E-06	761	tags=50%, list=33%, signal=38%	Zc4h2/Dtwd1/Cdkn2aipnl/Ecd/Fmc1/Nedd8/Uqcc3/Timm21/Bckdk/Med4/Hikeshi/Mmachc/Prmt5/Mrpl42/Mrnip/Ntan1/Erh/Mrps33/Hnrnph3/Pfdn6/Dpm3/Mrps28/Eif2b4/Gtpbp8/Nsfl1c/Trp53/Dgat1/Wbp2/Lsm10/Atp5g1/Poglut2/Psmb2/Dda1/Chchd4/Prpsap1/Ndufaf4/Uqcr10/Zfp637/Hsbp1/Fcf1/Naa38/Ppp1r14b/Scamp3/Prim1/Atp5o/Psmg3/Sf3a3/Vti1b/Cherp/Bola1/Atg101/Dcps/Psmd11/Them4/Psph/Rpain/H3f3b/Rpl23a/Snapin/Rad23a/Smim12/Atp6v1d/…
GOBP_ADAPTIVE_IMMUNE_RESPONSE	GOBP_ADAPTIVE_IMMUNE_RESPONSE	GOBP_ADAPTIVE_IMMUNE_RESPONSE	65	-0.468376576	-2.836727954	1.62E-08	1.84E-06	1.53E-06	210	tags=32%, list=9%, signal=30%	Adgre1/Irf1/Kdelr1/Otud7b/Trem2/Stat3/Lgals9/Tap1/Fcer1g/Ctsc/Fcgr3/H2-Aa/C1qa/H2-Eb1/C4b/Tap2/C1qb/C1qc/H2-Ab1/H2-T23/Cd74
GOBP_LEUKOCYTE_MEDIATED_IMMUNITY	GOBP_LEUKOCYTE_MEDIATED_IMMUNITY	GOBP_LEUKOCYTE_MEDIATED_IMMUNITY	58	-0.473281729	-2.810968981	2.68E-08	2.99E-06	2.49E-06	109	tags=26%, list=5%, signal=25%	Trem2/Lgals9/Tap1/Fcer1g/Ctsc/Bst2/Fcgr3/C1qa/C4b/Tap2/C1qb/C1qc/H2-Ab1/H2-T23/Cd74
NABA_MATRISOME	NABA_MATRISOME	NABA_MATRISOME	76	-0.431341977	-2.7055554	2.91E-08	3.19E-06	2.66E-06	459	tags=42%, list=20%, signal=35%	Hbegf/Hyal2/Plxnb1/Csf1/Plod1/Plxdc2/Sema6a/Igfbp2/Vegfb/Mmp14/Sparc/Wnt7a/Plxnb3/Srgn/Adam10/Gas6/S100a6/Lgals8/Ccl5/Tgfa/Lgals9/Ncan/Anxa5/Ctsc/Ctsd/C1qa/Ccl12/Ccl4/C1qb/C1qc/Ctss/Serpina3n
GOBP_POSITIVE_REGULATION_OF_RESPONSE_TO_EXTERNAL_STIMULUS	GOBP_POSITIVE_REGULATION_OF_RESPONSE_TO_EXTERNAL_STIMULUS	GOBP_POSITIVE_REGULATION_OF_RESPONSE_TO_EXTERNAL_STIMULUS	90	-0.397774915	-2.61098629	3.05E-08	3.30E-06	2.75E-06	552	tags=48%, list=24%, signal=38%	Pja2/Vegfa/Lrp1/Map3k7/Wnk1/Ptprs/Stk39/Znfx1/H2-K1/Chuk/Ankrd17/Hyal2/Csf1/Zbp1/Pum1/H2-D1/Otud4/Cebpb/Vegfb/H2-Q7/P2ry12/Irf1/Rtn4/Gbp2/Adam10/Gas6/Irgm2/Ifi35/Trem2/Ccl5/Lgals9/Igtp/Fcer1g/Ctsc/Ipo5/Fcgr3/Nfkbia/Csf1r/Calr/Ly86/Ctss/H2-T23/Cd74
GOBP_RESPONSE_TO_CYTOKINE	GOBP_RESPONSE_TO_CYTOKINE	GOBP_RESPONSE_TO_CYTOKINE	136	-0.335098061	-2.420325362	3.25E-08	3.47E-06	2.89E-06	519	tags=48%, list=23%, signal=39%	Nlrc5/Grk2/Il2rg/Ptpn6/Tle4/Tank/Map3k7/Wnk1/Irf8/Stk39/Pafah1b1/Chuk/Klf4/Hyal2/Txndc17/Axl/F830016B08Rik/Csf1/Zbp1/Slk/Ugcg/Otud4/Ifngr1/Cebpb/Stat2/Oasl2/Gpd1/Fntb/H2-Q7/Hnrnpu/Nfe2l2/Snx10/Smpd1/Irf1/Rnf113a2/Cdc42ep2/Gbp2/Adam10/Trim32/Gas6/Irgm2/Mcl1/Trem2/Zfp36/Ccl5/Klf6/Stat3/Ifi47/Laptm5/Igtp/Gm4951/Fcer1g/Bst2/H2-Aa/Nfkbia/Csf1r/Sirpa/Ccl12/H2-Eb1/Ccl4/Stat1/Iigp1/H2-Ab1/Cd74/Serpina3n
GOBP_LYMPHOCYTE_MEDIATED_IMMUNITY	GOBP_LYMPHOCYTE_MEDIATED_IMMUNITY	GOBP_LYMPHOCYTE_MEDIATED_IMMUNITY	49	-0.508318643	-2.885380927	3.31E-08	3.49E-06	2.91E-06	109	tags=29%, list=5%, signal=28%	Trem2/Lgals9/Tap1/Fcer1g/Ctsc/Fcgr3/C1qa/C4b/Tap2/C1qb/C1qc/H2-Ab1/H2-T23/Cd74
HALLMARK_INTERFERON_GAMMA_RESPONSE	HALLMARK_INTERFERON_GAMMA_RESPONSE	HALLMARK_INTERFERON_GAMMA_RESPONSE	42	-0.53941211	-2.921894597	3.48E-08	3.62E-06	3.01E-06	502	tags=62%, list=22%, signal=49%	Irf8/Znfx1/Pde4b/Zbp1/B2m/Stat2/Ncoa3/Irf9/Irf1/Usp18/Ly6e/Ogfr/Ifi35/Rtp4/Ccl5/Stat3/Tap1/Nampt/Psme1/Bst2/H2-Aa/Nfkbia/Psmb8/Stat1/Tapbp/Cd74
HALLMARK_TNFA_SIGNALING_VIA_NFKB	HALLMARK_TNFA_SIGNALING_VIA_NFKB	HALLMARK_TNFA_SIGNALING_VIA_NFKB	51	-0.499731867	-2.873022847	4.03E-08	4.13E-06	3.44E-06	556	tags=57%, list=24%, signal=44%	Nr4a1/Vegfa/Tank/Junb/Yrdc/Bhlhe40/B4galt1/Klf4/Hbegf/Pde4b/Csf1/Ptpre/Cebpb/Gadd45b/Nfe2l2/Klf9/Irf1/Tubb2a/Cd83/Mcl1/Zfp36/Gadd45a/Ccl5/Klf6/Sat1/Tap1/Nampt/Nfkbia/Atp2b1
HALLMARK_OXIDATIVE_PHOSPHORYLATION	HALLMARK_OXIDATIVE_PHOSPHORYLATION	HALLMARK_OXIDATIVE_PHOSPHORYLATION	58	0.507413673	2.495107459	4.63E-08	4.67E-06	3.90E-06	642	tags=71%, list=28%, signal=52%	Timm8b/Cox6b1/Cox8a/Slc25a5/Hsd17b10/Atp5g1/Timm50/Ndufs4/Uqcr10/Atp5o/Mdh2/Polr2f/Cyb5a/Ndufs3/Ndufb6/Mpc1/Dld/Timm17a/Atp6v1d/Eci1/Surf1/Ndufs2/Uqcrc1/Ndufb7/Mrps11/Afg3l2/Ndufs8/Ndufc1/Atp6v0c/Sdhb/Acaa1a/Pdhb/Atp5h/Slc25a4/Bax/Mrps30/Iscu/Etfb/Grpel1/Aldh6a1/Ndufb8
TABULA_MURIS_SENIS_LIMB_MUSCLE_ENDOTHELIAL_CELL_AGEING	TABULA_MURIS_SENIS_LIMB_MUSCLE_ENDOTHELIAL_CELL_AGEING	TABULA_MURIS_SENIS_LIMB_MUSCLE_ENDOTHELIAL_CELL_AGEING	46	-0.520174446	-2.889256626	4.95E-08	4.93E-06	4.11E-06	251	tags=43%, list=11%, signal=40%	Nfe2l2/Ctnna1/Irf1/Gbp2/S100a6/Zfp36/Ly6a/Ifi47/Tap1/Igtp/Psme1/Bst2/H2-Aa/H2-Eb1/Psmb8/Tap2/Iigp1/H2-Ab1/H2-T23/Cd74
GOBP_REGULATION_OF_CELL_ADHESION	GOBP_REGULATION_OF_CELL_ADHESION	GOBP_REGULATION_OF_CELL_ADHESION	125	-0.337329741	-2.382288094	5.81E-08	5.72E-06	4.77E-06	564	tags=50%, list=25%, signal=40%	Ppp1cb/Il6st/Iqgap1/Dlg1/Apod/Zdhhc21/Ap3d1/Lamc1/Prkcd/Pycard/Prex1/Il2rg/Clasp2/Ptpn6/Ank3/Slc4a2/Itgb1/Stk4/Vegfa/Ubash3b/Lrp1/Wnk1/Crk/H2-K1/Itgav/Klf4/Plxnb1/Csf1/B2m/Slk/H2-D1/Ppp3ca/Sema6a/Cebpb/Igfbp2/Dag1/Ptprz1/Mmp14/Srcin1/H2-Q7/P2ry12/Plxnb3/Ddr1/Ptpn23/Hsd17b12/Irf1/Adam10/Cd83/Gpam/Lgals8/Sox2/Ccl5/Lgals9/Dusp3/Laptm5/H2-Aa/Sirpa/Calr/H2-Eb1/H2-Ab1/H2-T23/Cd74
GOBP_POSITIVE_REGULATION_OF_SIGNAL_TRANSDUCTION	GOBP_POSITIVE_REGULATION_OF_SIGNAL_TRANSDUCTION	GOBP_POSITIVE_REGULATION_OF_SIGNAL_TRANSDUCTION	228	-0.273444159	-2.227525654	6.46E-08	6.27E-06	5.23E-06	644	tags=45%, list=28%, signal=36%	Gnai2/Lamc1/Prkcd/Fbxw11/Ago3/Nr3c1/C3/Pias4/Bnip2/Pycard/Dhx36/Ppp2r3a/Nlrc5/Grk2/Zeb2/Pbxip1/Ptpn6/Fgfr3/Pja2/Ank3/Usp4/Tnks2/Itgb1/Stk4/Vegfa/Sik3/Lrp1/Map3k7/Wnk1/Ncoa2/Stk39/Tial1/Crk/Pafah1b1/Itgav/Chuk/Xiap/Hbegf/Ankrd17/Hyal2/Axl/Aak1/Prkcb/Mtdh/Plxnb1/Fcgr2b/Csf1/Zbp1/Cyfip2/Pum1/Ece1/Sorl1/Opa1/Ppp3ca/Rtkn2/Rack1/Got1/Gadd45b/Vegfb/Ncoa3/Wnt7a/P2ry12/Ddr1/Ctnna1/Rassf2/Dvl3/Arl6ip5/Dync…
GOBP_POSITIVE_REGULATION_OF_IMMUNE_RESPONSE	GOBP_POSITIVE_REGULATION_OF_IMMUNE_RESPONSE	GOBP_POSITIVE_REGULATION_OF_IMMUNE_RESPONSE	97	-0.37739746	-2.529739451	6.67E-08	6.39E-06	5.33E-06	513	tags=49%, list=22%, signal=40%	Plcg1/Masp1/C3/Pycard/Nlrc5/Ptpn6/Pja2/Map3k7/Wnk1/Ptprs/Znfx1/H2-K1/Chuk/Itgam/Ankrd17/Prkcb/Pde4b/Zbp1/Khdrbs1/B2m/Pum1/H2-D1/Otud4/H2-Q7/Irf1/Rtn4/Gbp2/Irgm2/Ifi35/Trem2/Lgals9/Dusp3/Laptm5/Igtp/Fcer1g/Ipo5/Fcgr3/H2-Aa/Nfkbia/C1qa/H2-Eb1/C4b/Tap2/C1qb/C1qc/H2-Ab1/H2-T23/Cd74
GOBP_REGULATION_OF_IMMUNE_RESPONSE	GOBP_REGULATION_OF_IMMUNE_RESPONSE	GOBP_REGULATION_OF_IMMUNE_RESPONSE	117	-0.350353291	-2.434313851	7.43E-08	7.03E-06	5.86E-06	513	tags=47%, list=22%, signal=38%	Plcg1/Masp1/C3/Pycard/Ptprd/Nlrc5/Ptpn6/Pja2/Map3k7/Wnk1/Ptprs/Znfx1/Crk/H2-K1/Chuk/Itgam/Ankrd17/Prkcb/Fcgr2b/Pde4b/Zbp1/Khdrbs1/B2m/Pum1/H2-D1/Otud4/Stat2/Dnase2a/H2-Q7/Nfe2l2/Irf1/Rtn4/Gbp2/Irgm2/Ifi35/Trem2/Lgals9/Dusp3/Tap1/Laptm5/Igtp/Fcer1g/Ipo5/Fcgr3/H2-Aa/Nfkbia/C1qa/H2-Eb1/C4b/Tap2/C1qb/C1qc/H2-Ab1/H2-T23/Cd74
GOBP_CYTOKINE_PRODUCTION	GOBP_CYTOKINE_PRODUCTION	GOBP_CYTOKINE_PRODUCTION	128	-0.339605239	-2.418137231	8.08E-08	7.55E-06	6.29E-06	697	tags=53%, list=30%, signal=39%	Dlg1/Apod/Hdac3/Itgb8/S100b/Suz12/Ap3d1/Ncl/Prkcd/C3/Clec5a/Pycard/Dhx36/Ilrun/Grk2/Ptpn6/Git1/Tank/Lrp1/Map3k7/Irf8/Ptprs/H2-K1/Itgav/Chuk/Klf4/Hyal2/Axl/Fcgr2b/Pde4b/B2m/H2-D1/Sorl1/Ifngr1/Cebpb/Irf9/H2-Q7/Mertk/Srgn/Irf1/Kdelr1/Rtn4/Trim32/Gas6/Cd83/Irgm2/Gpam/Tmf1/Otud7b/Trem2/Zfp36/Ccl5/Stat3/Lgals9/Pld4/Laptm5/Igtp/Fcer1g/Bst2/Fcgr3/Atp2b1/Csf1r/Sirpa/Ddit3/Ccl4/Stat1/H2-T23/Cd74
GOBP_MITOCHONDRION_ORGANIZATION	GOBP_MITOCHONDRION_ORGANIZATION	GOBP_MITOCHONDRION_ORGANIZATION	113	0.408852421	2.335788721	8.35E-08	7.71E-06	6.42E-06	683	tags=57%, list=30%, signal=42%	Uqcc3/Timm21/Tomm5/Plekhf1/Timm23/Slc25a5/Hsd17b10/Cdc37/Trp53/Timm50/Chchd4/Ndufb10/Ndufs4/Ndufaf4/Ndufa12/Bloc1s2/Dap3/Higd1a/Aip/Sirt7/Fez1/Cox14/Ndufs3/Them4/Ndufb6/Fundc1/Timm17a/Map1lc3b/Atpif1/Mllt11/Surf1/Ndufs2/Ndufaf3/Lyrm2/Ndufb7/Dynlt1b/Pdcd5/Coa3/Mtfr1l/Rab5if/Plscr3/Afg3l2/Ndufb4/Park7/Ndufs8/Ndufc1/Chchd10/Ndufa11/Bnip3/Slc25a4/Bax/Mff/Gclc/Ndufs5/Phb/Jtb/Dynlt1f/Grpel1/Chchd7/Nduf…
BROWN_MYELOID_CELL_DEVELOPMENT_UP	BROWN_MYELOID_CELL_DEVELOPMENT_UP	BROWN_MYELOID_CELL_DEVELOPMENT_UP	32	-0.585468796	-2.874820892	1.10E-07	1.00E-05	8.35E-06	620	tags=78%, list=27%, signal=58%	C3/Clec5a/Hebp1/Junb/Msrb1/Slc6a6/Itgam/Cpne3/Rack1/Mpeg1/Soat1/Dop1b/S100a6/Mcl1/Rnase4/Trem2/Cd68/Cpd/Sat1/Cd52/Anxa5/Hexb/Fcgr3/Sirpa/Ctss
NABA_MATRISOME_ASSOCIATED	NABA_MATRISOME_ASSOCIATED	NABA_MATRISOME_ASSOCIATED	57	-0.464313073	-2.746064001	1.13E-07	1.02E-05	8.51E-06	459	tags=47%, list=20%, signal=39%	Hbegf/Hyal2/Plxnb1/Csf1/Plod1/Plxdc2/Sema6a/Vegfb/Mmp14/Wnt7a/Plxnb3/Adam10/S100a6/Lgals8/Ccl5/Tgfa/Lgals9/Anxa5/Ctsc/Ctsd/C1qa/Ccl12/Ccl4/C1qb/C1qc/Ctss/Serpina3n
GRAESSMANN_RESPONSE_TO_MC_AND_SERUM_DEPRIVATION_UP	GRAESSMANN_RESPONSE_TO_MC_AND_SERUM_DEPRIVATION_UP	GRAESSMANN_RESPONSE_TO_MC_AND_SERUM_DEPRIVATION_UP	31	-0.589432358	-2.872950676	1.23E-07	1.09E-05	9.10E-06	297	tags=52%, list=13%, signal=46%	Oasl2/Irf9/Irf1/Gbp2/Usp18/Irgm2/Ifi35/Kcna6/Rtp4/Ifi47/Igtp/Bst2/Stat1/Tap2/Iigp1/H2-T23
GOBP_CELL_CELL_ADHESION	GOBP_CELL_CELL_ADHESION	GOBP_CELL_CELL_ADHESION	118	-0.342956889	-2.373887349	1.43E-07	1.26E-05	1.05E-05	604	tags=43%, list=26%, signal=34%	Pycard/Cd53/Ptprd/Il2rg/Ptpn6/Ank3/Slc4a2/Itgb1/Vegfa/Ubash3b/Wnk1/Ptprs/Igdcc4/H2-K1/Itgav/Klf4/Itgam/B2m/Cyfip2/H2-D1/Ppp3ca/Cebpb/Igfbp2/Cadm2/H2-Q7/P2ry12/Plxnb3/Cntn2/Ptpn23/Ctnna1/Irf1/Cd164/Ttyh1/Cd83/Itgb5/Gpam/Ctnna2/Cadm4/Fgfrl1/Lgals8/Sox2/Ccl5/Lgals9/Dusp3/Laptm5/H2-Aa/Sirpa/H2-Eb1/H2-Ab1/H2-T23/Cd74
GOBP_POSITIVE_REGULATION_OF_DEFENSE_RESPONSE	GOBP_POSITIVE_REGULATION_OF_DEFENSE_RESPONSE	GOBP_POSITIVE_REGULATION_OF_DEFENSE_RESPONSE	66	-0.432772221	-2.61803407	1.45E-07	1.26E-05	1.05E-05	513	tags=48%, list=22%, signal=39%	Map3k7/Ptprs/Znfx1/H2-K1/Chuk/Ankrd17/Hyal2/Zbp1/Pum1/H2-D1/Gja1/Otud4/Cebpb/H2-Q7/Irf1/Rtn4/Gbp2/Irgm2/Ifi35/Trem2/Ccl5/Lgals9/Igtp/Fcer1g/Ctsc/Ipo5/Fcgr3/Nfkbia/Csf1r/Ctss/H2-T23/Cd74
YAO_TEMPORAL_RESPONSE_TO_PROGESTERONE_CLUSTER_17	YAO_TEMPORAL_RESPONSE_TO_PROGESTERONE_CLUSTER_17	YAO_TEMPORAL_RESPONSE_TO_PROGESTERONE_CLUSTER_17	55	0.509044449	2.478246285	1.76E-07	1.51E-05	1.26E-05	668	tags=69%, list=29%, signal=50%	Cks1b/Lsm4/Cdk4/Inpp5a/Psmb6/Cnih1/Smdt1/Erh/Bag1/Aurkaip1/Stub1/Mrps7/Ube2s/Mdh2/Ccdc12/Ufc1/Krt10/Ndufs3/Ndufb6/Eif1ax/Tmem160/Mrpl2/Ndufb7/Arf4/Mrps11/Ddost/Tpm4/Sae1/Sdhb/Mrpl18/Slc25a39/Ndufa11/Bpgm/Lrpap1/Tram1/Grpel1/Txnrd1/Fam162a
KIM_GLIS2_TARGETS_UP	KIM_GLIS2_TARGETS_UP	KIM_GLIS2_TARGETS_UP	21	-0.686692455	-2.91077912	1.86E-07	1.56E-05	1.30E-05	344	tags=67%, list=15%, signal=57%	Igfbp2/Mmp14/Sparc/Irf1/S100a6/Ccl5/Fcer1g/Fcgr3/H2-Aa/H2-Eb1/Psmb8/Iigp1/H2-Ab1/Cd74
GOBP_REGULATION_OF_RESPONSE_TO_STRESS	GOBP_REGULATION_OF_RESPONSE_TO_STRESS	GOBP_REGULATION_OF_RESPONSE_TO_STRESS	211	-0.276692158	-2.195530092	1.86E-07	1.56E-05	1.30E-05	620	tags=43%, list=27%, signal=35%	C3/Pias4/Apbb1/Ybx3/Pycard/Nlrc5/Ilrun/Fktn/Clasp2/Ptpn6/Pja2/Git1/Itgb1/Usp19/Vegfa/Metrnl/Ubash3b/Lrp1/Map3k7/Cdc42se1/Ptprs/Stk39/Znfx1/Abhd12/Crk/H2-K1/Pafah1b1/Chuk/Klf4/Hbegf/Ankrd17/Hyal2/Fcgr2b/Zbp1/Slc38a2/Pum1/H2-D1/Opa1/Ppp3ca/Gja1/Otud4/Cebpb/Stat2/Gadd45b/Vegfb/Wnt7a/H2-Q7/Nfe2l2/Nbr1/Rassf2/Srsf6/Tmem161a/Irf1/Arl6ip5/Rtn4/Gbp2/Trim32/Pros1/Irgm2/Ifi35/Mapt/Mlc1/Ing3/Atf6b/Cadm4/Tre…
GOBP_POSITIVE_REGULATION_OF_MULTICELLULAR_ORGANISMAL_PROCESS	GOBP_POSITIVE_REGULATION_OF_MULTICELLULAR_ORGANISMAL_PROCESS	GOBP_POSITIVE_REGULATION_OF_MULTICELLULAR_ORGANISMAL_PROCESS	243	-0.258982384	-2.087745477	1.90E-07	1.58E-05	1.32E-05	697	tags=44%, list=30%, signal=34%	Dlg1/Lrrtm2/Hdac3/Mgll/Itgb8/Ppp2r3c/S100b/Trib1/Ap3d1/Ncl/Plcg1/Nr3c1/C3/Ybx3/Clec5a/Pycard/Dhx36/Ptprd/Grk2/Zeb2/Rab21/Il2rg/Fgfr3/Itgb1/Vegfa/Scd1/Tank/Lrp1/Ist1/Map3k7/Wnk1/Adgrb1/Ncoa2/Irf8/H2-K1/Pafah1b1/Chuk/Klf4/Itgam/Hyal2/Axl/Prkcb/Mtdh/Plxnb1/Pde4b/Csf1/B2m/H2-D1/Ece1/Sorl1/Opa1/Ppp3ca/Gja1/Ifngr1/Cebpb/Igfbp2/Dag1/Slc20a2/Ptprz1/Picalm/Vegfb/Add3/Mmp14/Ncoa3/Wnt7a/Sox10/H2-Q7/Plxnb3/N…
REACTOME_THE_CITRIC_ACID_TCA_CYCLE_AND_RESPIRATORY_ELECTRON_TRANSPORT	REACTOME_THE_CITRIC_ACID_TCA_CYCLE_AND_RESPIRATORY_ELECTRON_TRANSPORT	REACTOME_THE_CITRIC_ACID_TCA_CYCLE_AND_RESPIRATORY_ELECTRON_TRANSPORT	47	0.530592239	2.47314724	2.02E-07	1.66E-05	1.38E-05	699	tags=68%, list=30%, signal=48%	Cox6b1/Cox8a/Atp5g1/Ndufb10/Ndufs4/Ndufaf4/Uqcr10/Ndufa12/Atp5o/Mdh2/Cox14/Ndufs3/Ndufb6/Dld/Surf1/Ndufs2/Ndufaf3/Uqcrc1/Ndufb7/Ndufb4/Ndufs8/Ndufc1/Sdhb/Pdhb/Atp5h/Ndufa11/Ndufs5/Etfb/Ndufv3/Ndufb8/Cycs/Atp5a1
GOCC_PLASMA_MEMBRANE_PROTEIN_COMPLEX	GOCC_PLASMA_MEMBRANE_PROTEIN_COMPLEX	GOCC_PLASMA_MEMBRANE_PROTEIN_COMPLEX	78	-0.390103144	-2.51366754	2.15E-07	1.75E-05	1.46E-05	493	tags=44%, list=21%, signal=35%	Slc5a3/Porcn/Abhd12/H2-K1/Itgav/Chuk/Slc6a6/Itgam/Pde4b/Khdrbs1/B2m/H2-D1/Hcn2/Gja1/Dag1/Picalm/Gabbr1/H2-Q7/Ctnna1/Cltc/Hspa2/Gnaq/Itgb5/Ctnna2/Kcna6/Atp1a1/Kcna1/Fcer1g/H2-Aa/Gjc2/H2-Eb1/H2-Ab1/H2-T23/Cd74
GOBP_CELL_ACTIVATION	GOBP_CELL_ACTIVATION	GOBP_CELL_ACTIVATION	152	-0.304039242	-2.244113192	2.41E-07	1.94E-05	1.61E-05	574	tags=42%, list=25%, signal=34%	Zeb2/Il2rg/Ptpn6/Pja2/Slc4a2/Git1/Ubash3b/Lrp1/Irf8/Stk39/H2-K1/Itgav/Itgam/Hyal2/Axl/Prkcb/Fcgr2b/B2m/Lmo4/H2-D1/Ppp3ca/Gja1/Ptpre/Ifngr1/Cebpb/Igfbp2/Mmp14/Wnt7a/H2-Q7/P2ry12/Mertk/Zbtb7a/Ctps/Irf1/Kdelr1/Gnaq/Adam10/Gas6/Cd83/Ifi35/Gpam/Trem2/Lgals8/Ccl5/Stat3/Lst1/Lgals9/Dusp3/Laptm5/Nampt/Igtp/Rpl22/Fcer1g/Ctsc/Clptm1/Fcgr3/H2-Aa/Csf1r/Sirpa/C1qa/H2-Eb1/H2-Ab1/H2-T23/Cd74
HALLMARK_INTERFERON_ALPHA_RESPONSE	HALLMARK_INTERFERON_ALPHA_RESPONSE	HALLMARK_INTERFERON_ALPHA_RESPONSE	21	-0.68228576	-2.892099847	2.44E-07	1.94E-05	1.62E-05	428	tags=71%, list=19%, signal=59%	Csf1/B2m/Stat2/Irf9/Irf1/Usp18/Ly6e/Ogfr/Ifi35/Rtp4/Tap1/Psme1/Bst2/Psmb8/Cd74
GOBP_ENDOCYTOSIS	GOBP_ENDOCYTOSIS	GOBP_ENDOCYTOSIS	95	-0.370729876	-2.479668533	2.52E-07	1.99E-05	1.65E-05	723	tags=56%, list=31%, signal=40%	Pik3ca/App/Lrp1b/Lrrtm2/Ap3d1/Ehd1/Ncl/Iqsec1/C3/Pycard/Siglech/Grk2/Rab21/Il2rg/Ank3/Necap1/Itgb1/Vegfa/AU040320/Lrp1/Adgrb1/Irf8/Cdc42se1/Tor1a/Itgav/Itgam/Axl/Aak1/Fcgr2b/Tm9sf4/B2m/Sorl1/Fchsd2/Mtmr6/Ppp3ca/Rack1/Picalm/Mertk/Snx10/Smpd1/Cltc/Pros1/Gas6/Mlc1/Atad1/Trem2/Pld4/Atp9a/Fcer1g/Micall1/Fcgr3/Sirpa/Calr
GOBP_PHAGOCYTOSIS	GOBP_PHAGOCYTOSIS	GOBP_PHAGOCYTOSIS	36	-0.535138187	-2.716834164	3.10E-07	2.41E-05	2.01E-05	620	tags=64%, list=27%, signal=47%	C3/Pycard/Il2rg/Itgb1/Lrp1/Adgrb1/Irf8/Cdc42se1/Itgav/Itgam/Axl/Fcgr2b/Tm9sf4/Rack1/Mertk/Pros1/Gas6/Trem2/Pld4/Fcer1g/Fcgr3/Sirpa/Calr
GOBP_RESPONSE_TO_TYPE_II_INTERFERON	GOBP_RESPONSE_TO_TYPE_II_INTERFERON	GOBP_RESPONSE_TO_TYPE_II_INTERFERON	28	-0.606197139	-2.8576771	3.27E-07	2.52E-05	2.10E-05	269	tags=57%, list=12%, signal=51%	H2-Q7/Irf1/Cdc42ep2/Gbp2/Irgm2/Ccl5/Igtp/Bst2/H2-Aa/Sirpa/Ccl12/H2-Eb1/Ccl4/Stat1/H2-Ab1/Cd74
GOBP_CYTOKINE_MEDIATED_SIGNALING_PATHWAY	GOBP_CYTOKINE_MEDIATED_SIGNALING_PATHWAY	GOBP_CYTOKINE_MEDIATED_SIGNALING_PATHWAY	60	-0.449205112	-2.699132975	3.41E-07	2.60E-05	2.17E-05	617	tags=63%, list=27%, signal=48%	Pias4/Pycard/Nlrc5/Il2rg/Ptpn6/Map3k7/Wnk1/Stk39/Pafah1b1/Chuk/Txndc17/Axl/Csf1/Zbp1/Ugcg/Otud4/Ifngr1/Stat2/Oasl2/Irf1/Rnf113a2/Trim32/Gas6/Irgm2/Trem2/Ccl5/Klf6/Stat3/Laptm5/Igtp/Fcer1g/Nfkbia/Csf1r/Ccl12/Ccl4/Stat1/Iigp1/Cd74
GOBP_ADAPTIVE_IMMUNE_RESPONSE_BASED_ON_SOMATIC_RECOMBINATION_OF_IMMUNE_RECEPTORS_BUILT_FROM_IMMUNOGLOBULIN_SUPERFAMILY_DOMAINS	GOBP_ADAPTIVE_IMMUNE_RESPONSE_BASED_ON_SOMATIC_RECOMBINATION_OF_IMMUNE_RECEPTORS_BUILT_FROM_IMMUNOGLOBULIN_SUPERFAMILY_DOMAINS	GOBP_ADAPTIVE_IMMUNE_RESPONSE_BASED_ON_SOMATIC_RECOMBINATION_OF_IMMUNE_RECEPTORS_BUILT_FROM_IMMUNOGLOBULIN_SUPERFAMILY_DOMAINS	53	-0.466724394	-2.710484411	4.48E-07	3.38E-05	2.82E-05	109	tags=30%, list=5%, signal=29%	Irf1/Kdelr1/Trem2/Stat3/Lgals9/Fcer1g/Ctsc/Fcgr3/C1qa/C4b/Tap2/C1qb/C1qc/H2-Ab1/H2-T23/Cd74
MILI_PSEUDOPODIA_HAPTOTAXIS_DN	MILI_PSEUDOPODIA_HAPTOTAXIS_DN	MILI_PSEUDOPODIA_HAPTOTAXIS_DN	134	-0.317127305	-2.295910916	4.85E-07	3.63E-05	3.02E-05	561	tags=49%, list=24%, signal=40%	Pigk/Sbf1/Sgms1/Itgb1/Usp19/Lrp1/Slc23a2/Ptprs/Tex2/B4galt1/Abhd12/H2-K1/Tor1a/Slc20a1/Chuk/Hbegf/Hyal2/Gaa/Axl/Csf1/Tm9sf4/Slc22a23/Ankle2/Stt3a/Ermp1/Slc38a2/H2-D1/Ece1/Ube4a/Tmem63b/Tmem19/Oaf/Gja1/Ganab/Dag1/Reep3/Slc20a2/Rack1/Tm9sf3/Fzd2/Glmp/Sparc/Soat1/Ddr1/Atp6v0a2/Ptpn23/Smpd1/Hsd17b12/Tmem161a/Itm2c/Rtn4/Cdipt/Slc35f6/Ly6e/Mfsd5/Arhgap23/Por/Atf6b/Fgfrl1/Zfp36/Atp1a1/Cpd/Ank/2510039O18…
REACTOME_RESPIRATORY_ELECTRON_TRANSPORT_ATP_SYNTHESIS_BY_CHEMIOSMOTIC_COUPLING_AND_HEAT_PRODUCTION_BY_UNCOUPLING_PROTEINS	REACTOME_RESPIRATORY_ELECTRON_TRANSPORT_ATP_SYNTHESIS_BY_CHEMIOSMOTIC_COUPLING_AND_HEAT_PRODUCTION_BY_UNCOUPLING_PROTEINS	REACTOME_RESPIRATORY_ELECTRON_TRANSPORT_ATP_SYNTHESIS_BY_CHEMIOSMOTIC_COUPLING_AND_HEAT_PRODUCTION_BY_UNCOUPLING_PROTEINS	40	0.546961754	2.45539963	6.27E-07	4.64E-05	3.87E-05	699	tags=70%, list=30%, signal=50%	Cox6b1/Cox8a/Atp5g1/Ndufb10/Ndufs4/Ndufaf4/Uqcr10/Ndufa12/Atp5o/Cox14/Ndufs3/Ndufb6/Surf1/Ndufs2/Ndufaf3/Uqcrc1/Ndufb7/Ndufb4/Ndufs8/Ndufc1/Atp5h/Ndufa11/Ndufs5/Etfb/Ndufv3/Ndufb8/Cycs/Atp5a1
REACTOME_TRANSLATION	REACTOME_TRANSLATION	REACTOME_TRANSLATION	70	0.463827739	2.404247655	6.73E-07	4.93E-05	4.11E-05	909	tags=79%, list=40%, signal=49%	Mrps21/Mrpl42/Mrpl27/Mrps33/Mrps28/Eif2b4/Mrpl20/Rps16/Aurkaip1/Trmt112/Ppa1/Rpl22l1/Mrps7/Dap3/Mrpl28/Mrpl22/Mrpl14/Uba52/Rpl23a/Eif1ax/Rpl13/Mrpl2/Rps6/Rpl18a/Eif2s1/Mrpl12/Eif3e/Mrps11/Rps27l/Mrpl21/Mrpl18/Rps3/Eif3i/Mrps6/Rpl28/Srp19/Rps18/Mrps30/Rpl34/Srp14/Mrpl30/Rps19/Mrpl23/Rpl6/Mrpl52/Mrps15/Rps27rt/Rpl21/Rps13/Gadd45gip1/Mrpl1/Eif3d/Mrrf/Srp72/Pabpc1
GOBP_CELL_MOTILITY	GOBP_CELL_MOTILITY	GOBP_CELL_MOTILITY	244	-0.246564231	-1.998729178	7.04E-07	5.11E-05	4.26E-05	644	tags=41%, list=28%, signal=33%	Gnai2/Lamc1/Prkcd/Plcg1/Iqsec1/Apbb1/Pycard/Prex1/Unc5c/Dclk1/Ppp2r3a/Zeb2/Pbxip1/Fktn/Clasp2/Nr4a1/Itgb1/Krit1/Stk4/Vegfa/AU040320/Lrp1/Map3k7/Wnk1/Adgrb1/Vps13a/Stk39/B4galt1/Crk/Pafah1b1/Tor1a/Itgav/Klf4/Hbegf/Itgam/Hyal2/Axl/Plxnb1/Pde4b/Csf1/Slk/Lmo4/Nr2f1/Cpne3/Sorl1/Mgat3/Pik3c2b/Ppp3ca/Arpc5l/Nars/Nde1/Gja1/Sema6a/Dag1/Rack1/Ptprz1/Vegfb/Mmp14/Srcin1/Sparc/Wnt7a/Sox10/P2ry12/Mertk/Plxnb3/…
GOCC_RIBONUCLEOPROTEIN_COMPLEX	GOCC_RIBONUCLEOPROTEIN_COMPLEX	GOCC_RIBONUCLEOPROTEIN_COMPLEX	167	0.351359096	2.147045917	7.84E-07	5.63E-05	4.69E-05	873	tags=62%, list=38%, signal=42%	Lsm4/Mrps21/Rbmx2/Scnm1/Mrpl42/Mrpl27/Clns1a/Mrps33/Hnrnph3/Mrps28/Acd/Hsd17b10/Mrpl20/Lsm10/Rps16/Aurkaip1/Slbp/Cirbp/Rpl22l1/Mrps7/Ebna1bp2/Fcf1/Naa38/Dap3/Snrpf/Lsm3/Mrpl28/Fau/Mrpl22/Sf3a3/Ccdc12/Mrpl14/Snrnp25/Uba52/Larp7/Snrnp27/Rpl23a/Eif1ax/Rpl13/Mrpl2/Rps6/Rpl18a/Eif2s1/Emg1/Imp4/Txnl4a/Nolc1/Mrpl12/Fbl/Mrps11/Rps27l/Hnrnpa1/Snrpd1/Ctnnbl1/G3bp1/Rbm17/Mrpl21/Gpatch1/Tssc4/Frg1/Mrpl18/Lsm…
TABULA_MURIS_SENIS_LUNG_B_CELL_AGEING	TABULA_MURIS_SENIS_LUNG_B_CELL_AGEING	TABULA_MURIS_SENIS_LUNG_B_CELL_AGEING	23	-0.626421533	-2.745025951	8.42E-07	5.99E-05	4.99E-05	538	tags=74%, list=23%, signal=57%	Itgb1/H2-K1/Mtdh/Fcgr2b/B2m/Fxyd5/H2-D1/Srgn/Mtss1/Ly6a/Pld4/Psme1/H2-Aa/Atp2b1/H2-Eb1/Psmb8/H2-Ab1
GOBP_REGULATION_OF_CELL_ACTIVATION	GOBP_REGULATION_OF_CELL_ACTIVATION	GOBP_REGULATION_OF_CELL_ACTIVATION	90	-0.36767708	-2.413424723	9.65E-07	6.80E-05	5.67E-05	564	tags=46%, list=25%, signal=36%	Il2rg/Ptpn6/Pja2/Slc4a2/Ubash3b/H2-K1/Itgam/Axl/Fcgr2b/B2m/Lmo4/H2-D1/Ppp3ca/Ptpre/Cebpb/Igfbp2/Mmp14/H2-Q7/Mertk/Irf1/Gnaq/Gas6/Cd83/Gpam/Trem2/Lgals8/Ccl5/Lst1/Lgals9/Dusp3/Laptm5/Fcer1g/Ctsc/Clptm1/H2-Aa/Csf1r/Sirpa/H2-Eb1/H2-Ab1/H2-T23/Cd74
GOBP_RESPONSE_TO_ENDOGENOUS_STIMULUS	GOBP_RESPONSE_TO_ENDOGENOUS_STIMULUS	GOBP_RESPONSE_TO_ENDOGENOUS_STIMULUS	238	-0.250690714	-2.015026536	1.02E-06	7.15E-05	5.96E-05	660	tags=44%, list=29%, signal=35%	Acap2/Slc39a14/Hhip/Paqr7/Ehd1/Gnai2/Ncl/Prkcd/Plcg1/Nr3c1/Atp1a2/Ubr1/Cpeb2/Grk2/Zeb2/Pelp1/Nr4a1/Fgfr3/Slc1a2/Git1/Itgb1/Vegfa/Lrp1/Map3k7/Ncoa2/Stk39/Crk/Chuk/Klf4/Hyal2/Prkcb/Rbbp5/Fcgr2b/Pde4b/Dnmt1/Cyfip2/Cpne3/Sorl1/Hcn2/Ugcg/Opa1/Ppp3ca/Gja1/Ahcyl1/Sema6a/Ptpre/Cebpb/Stat2/Smc1a/Rack1/Got1/Vegfb/Mmp14/Ncoa3/Sparc/Gpd1/Wnt7a/P2ry12/Hnrnpu/Zdhhc17/Nfe2l2/Zbtb7a/Ctnna1/Klf9/Paqr8/Irf1/Leprot…
GOBP_RESPONSE_TO_BACTERIUM	GOBP_RESPONSE_TO_BACTERIUM	GOBP_RESPONSE_TO_BACTERIUM	87	-0.36091448	-2.341634603	1.24E-06	8.57E-05	7.14E-05	642	tags=55%, list=28%, signal=41%	Ncl/Prkcd/C3/Pycard/Nlrc5/Nr4a1/Git1/Scd1/Map3k7/Adgrb1/Irf8/Znfx1/H2-K1/Itgav/Chuk/Ankrd17/Axl/Mtdh/Fcgr2b/Pde4b/B2m/Adh5/H2-D1/Cebpb/Mpeg1/H2-Q7/Gbp2/Usp18/Irgm2/Lyz2/Rnase4/Tmf1/Trem2/Zfp36/Ly6a/Cd68/Lgals9/Cd52/Igtp/Fcer1g/Nfkbia/Sirpa/Ly86/Stat1/Tap2/Iigp1/H2-T23/Serpina3n
TABULA_MURIS_SENIS_KIDNEY_KIDNEY_MESANGIAL_CELL_AGEING	TABULA_MURIS_SENIS_KIDNEY_KIDNEY_MESANGIAL_CELL_AGEING	TABULA_MURIS_SENIS_KIDNEY_KIDNEY_MESANGIAL_CELL_AGEING	13	-0.761701892	-2.705527967	1.30E-06	8.93E-05	7.44E-05	97	tags=62%, list=4%, signal=59%	Ifi27l2a/Ly6a/Fcer1g/H2-Aa/Ctsd/H2-Eb1/H2-Ab1/Cd74
GOMF_STRUCTURAL_CONSTITUENT_OF_RIBOSOME	GOMF_STRUCTURAL_CONSTITUENT_OF_RIBOSOME	GOMF_STRUCTURAL_CONSTITUENT_OF_RIBOSOME	45	0.518689904	2.398354511	1.36E-06	9.23E-05	7.70E-05	869	tags=84%, list=38%, signal=54%	Mrps21/Mrpl27/Mrpl20/Rps16/Rpl22l1/Mrps7/Dap3/Mrpl28/Fau/Mrpl22/Mrpl14/Uba52/Rpl23a/Rpl13/Mrpl2/Rps6/Rpl18a/Mrpl12/Mrps11/Rps27l/Mrpl21/Mrpl18/Rps3/Mrps6/Rpl28/Rps18/Mrps30/Rpl34/Mrpl30/Rps19/Mrpl23/Rpl6/Mrpl52/Mrps15/Rps27rt/Rpl21/Rps13/Mrpl1
GOBP_REGULATION_OF_ANATOMICAL_STRUCTURE_MORPHOGENESIS	GOBP_REGULATION_OF_ANATOMICAL_STRUCTURE_MORPHOGENESIS	GOBP_REGULATION_OF_ANATOMICAL_STRUCTURE_MORPHOGENESIS	144	-0.306991095	-2.237974238	1.37E-06	9.25E-05	7.71E-05	819	tags=58%, list=36%, signal=40%	Kif13b/Jag1/Mag/Rhob/Ptn/Fermt2/Macf1/Map2/Sema4a/Sema4c/Sp1/Fitm2/Erap1/Dlg1/Nsmf/Itgb8/Znrf3/S100b/Hhip/Plcg1/C3/Dhx36/Ptprd/Zeb2/Rab21/Clasp2/Itgb1/Krit1/Vegfa/Lrp1/Ist1/Wnk1/Phldb1/Adgrb1/Slc23a2/Cdc42se1/Ptprs/Mfsd2a/Crk/Pafah1b1/Klf4/Prkcb/Mtdh/Plxnb1/Csf1/Sec24b/Arap1/Opa1/Ppp3ca/Gja1/Sema6a/Dag1/Inf2/Stat2/Ptprz1/Tmem135/Picalm/Fzd2/Dip2b/Vegfb/Srcin1/Sparc/Wnt7a/Plxnb3/Epb41l2/Nfe2l2/Wdr…
TABULA_MURIS_SENIS_AORTA_PROFESSIONAL_ANTIGEN_PRESENTING_CELL_AGEING	TABULA_MURIS_SENIS_AORTA_PROFESSIONAL_ANTIGEN_PRESENTING_CELL_AGEING	TABULA_MURIS_SENIS_AORTA_PROFESSIONAL_ANTIGEN_PRESENTING_CELL_AGEING	45	-0.471282413	-2.609988576	1.48E-06	9.90E-05	8.25E-05	413	tags=56%, list=18%, signal=46%	B2m/Fxyd5/H2-D1/Cebpb/Rack1/Sparc/Srgn/Rpl8/Ly6e/Arpc1b/Lyz2/Ly6a/Cd68/Cd52/Fcer1g/Ctsc/H2-Aa/Nfkbia/Calr/H2-Eb1/Ccl4/Psmb8/Ctss/H2-Ab1/Cd74
TABULA_MURIS_SENIS_BRAIN_MYELOID_MICROGLIAL_CELL_AGEING	TABULA_MURIS_SENIS_BRAIN_MYELOID_MICROGLIAL_CELL_AGEING	TABULA_MURIS_SENIS_BRAIN_MYELOID_MICROGLIAL_CELL_AGEING	94	-0.3476893	-2.303552003	1.60E-06	0.000105928	8.83E-05	223	tags=32%, list=10%, signal=30%	Srgn/Ddhd2/Kdelr1/Itm2c/Rpl8/Ly6e/Tagln2/Klk8/Arpc1b/Lyz2/Trem2/Ly6a/Rtp4/Cd68/Lgals9/Pld4/Cd52/Anxa5/Psme1/Fcer1g/Bst2/H2-Aa/C1qa/H2-Eb1/Psmb8/C1qb/C1qc/Ctss/H2-Ab1/Cd74
GOBP_ANTIGEN_PROCESSING_AND_PRESENTATION_OF_EXOGENOUS_PEPTIDE_ANTIGEN_VIA_MHC_CLASS_II	GOBP_ANTIGEN_PROCESSING_AND_PRESENTATION_OF_EXOGENOUS_PEPTIDE_ANTIGEN_VIA_MHC_CLASS_II	GOBP_ANTIGEN_PROCESSING_AND_PRESENTATION_OF_EXOGENOUS_PEPTIDE_ANTIGEN_VIA_MHC_CLASS_II	8	-0.865136401	-2.506042667	1.70E-06	0.000107584	8.97E-05	44	tags=75%, list=2%, signal=74%	Fcer1g/H2-Aa/H2-Eb1/Ctss/H2-Ab1/Cd74
GOBP_RESPONSE_TO_WOUNDING	GOBP_RESPONSE_TO_WOUNDING	GOBP_RESPONSE_TO_WOUNDING	71	-0.380538823	-2.373842666	1.67E-06	0.000107584	8.97E-05	563	tags=52%, list=24%, signal=41%	Clasp2/Ptpn6/Fgfr3/Slc1a2/Git1/Itgb1/Vegfa/Ubash3b/Lrp1/Ptprs/B4galt1/Crk/Tor1a/Klf4/Hbegf/Axl/Vegfb/Wnt7a/Fntb/P2ry12/Mertk/Ddr1/Nfe2l2/Smpd1/Srsf6/Gnaq/Vps4a/Pros1/Gas6/Klk8/Cadm4/Trem2/Zfp36/Stat3/Anxa5/Fcer1g/Ddit3
GOBP_IMMUNE_EFFECTOR_PROCESS	GOBP_IMMUNE_EFFECTOR_PROCESS	GOBP_IMMUNE_EFFECTOR_PROCESS	87	-0.35727507	-2.318021895	1.65E-06	0.000107584	8.97E-05	216	tags=41%, list=9%, signal=39%	Lrp1/Map3k7/Irf8/Crk/H2-K1/Itgam/Ankrd17/Axl/Fcgr2b/B2m/H2-D1/Cebpb/H2-Q7/Wdr1/Irf1/Kdelr1/Rtn4/Ifi35/Trem2/Lgals8/Stat3/Lgals9/Tap1/Laptm5/Fcer1g/Ctsc/Bst2/Fcgr3/C1qa/C4b/Tap2/C1qb/C1qc/H2-Ab1/H2-T23/Cd74
GOBP_REGULATION_OF_MULTICELLULAR_ORGANISMAL_DEVELOPMENT	GOBP_REGULATION_OF_MULTICELLULAR_ORGANISMAL_DEVELOPMENT	GOBP_REGULATION_OF_MULTICELLULAR_ORGANISMAL_DEVELOPMENT	226	-0.24620728	-2.003360118	1.69E-06	0.000107584	8.97E-05	590	tags=39%, list=26%, signal=32%	Dhx36/Ptprd/Zeb2/Rab21/Il2rg/Clasp2/Hopx/Ptpn6/Fgfr3/Slc4a2/Itgb1/Krit1/Vegfa/Ubash3b/Lrp1/Ist1/Wnk1/Phldb1/Adgrb1/Ptprs/Bhlhe40/Pafah1b1/Klf4/Itgam/Cnot4/Axl/Prkcb/Mtdh/Plxnb1/Csf1/B2m/Sorl1/Opa1/Ppp3ca/Gja1/Sema6a/Cebpb/Dag1/Slc20a2/Ptprz1/Picalm/Dip2b/Vegfb/Mmp14/Ncoa3/Sparc/Wnt7a/Sox10/Plxnb3/Nfe2l2/Zbtb7a/Ctnna1/Nbr1/Rassf2/Srgn/Srsf6/Irf1/Myrf/Spg20/Rtn4/Adam10/Trim32/Zcchc24/Gas6/Cd83/Mapt…
GOBP_NEGATIVE_REGULATION_OF_RESPONSE_TO_STIMULUS	GOBP_NEGATIVE_REGULATION_OF_RESPONSE_TO_STIMULUS	GOBP_NEGATIVE_REGULATION_OF_RESPONSE_TO_STIMULUS	251	-0.24907783	-1.99807224	1.71E-06	0.000107584	8.97E-05	697	tags=45%, list=30%, signal=35%	Dlg1/Apod/Zfp536/Hdac3/Znrf3/Suz12/Trib1/Mvp/Hhip/Ccnc/Gnai2/Ncl/Prkcd/Fbxw11/Masp1/Pias4/Ybx3/Pycard/Ubr1/Ptprd/Ppp2r3a/Nlrc5/Ilrun/Grk2/Fktn/Trap1/Clasp2/Ptpn6/Fgfr3/Git1/Itgb1/Tle4/Stk4/Vegfa/Metrnl/Ubash3b/Tank/Lrp1/Map3k7/Cdc42se1/Ptprs/Crk/H2-K1/Pafah1b1/Itgav/Klf4/Hyal2/Prkcb/Fcgr2b/Pde4b/H2-D1/Sorl1/Cdk11b/Opa1/Ppp3ca/Rtkn2/Otud4/Sema6a/Ptpre/Dag1/Stat2/Rack1/Mmp14/Sox10/H2-Q7/Nfe2l2/Zbtb…
GOBP_REGULATION_OF_INTRACELLULAR_SIGNAL_TRANSDUCTION	GOBP_REGULATION_OF_INTRACELLULAR_SIGNAL_TRANSDUCTION	GOBP_REGULATION_OF_INTRACELLULAR_SIGNAL_TRANSDUCTION	252	-0.239493191	-1.933617044	1.67E-06	0.000107584	8.97E-05	644	tags=41%, list=28%, signal=33%	Gnai2/Prkcd/Fbxw11/Iqsec1/Ago3/C3/Pias4/Ybx3/Bnip2/Pycard/Ubr1/Dhx36/Zeb2/Fktn/Trap1/Ptpn6/Fgfr3/Pja2/Ank3/Usp4/Git1/Itgb1/Stk4/Vegfa/Sik3/Tank/Lrp1/Map3k7/Cdc42se1/Stk39/Tial1/Crk/Pafah1b1/Itgav/Chuk/Klf4/Hbegf/Ankrd17/Hyal2/Axl/Prkcb/Mtdh/Plxnb1/Fcgr2b/Csf1/Ece1/Sorl1/Opa1/Ppp3ca/Rtkn2/Sema6a/Dag1/Rack1/Gadd45b/Vegfb/Wnt7a/P2ry12/Ddr1/Zdhhc17/Nfe2l2/Smpd1/Nbr1/Rassf2/Rasa3/Tmem161a/Dvl3/Cyth1/A…
GOBP_REGULATION_OF_PHAGOCYTOSIS	GOBP_REGULATION_OF_PHAGOCYTOSIS	GOBP_REGULATION_OF_PHAGOCYTOSIS	24	-0.608584101	-2.711402126	1.88E-06	0.000116987	9.75E-05	620	tags=62%, list=27%, signal=46%	C3/Pycard/Il2rg/Lrp1/Itgav/Fcgr2b/Rack1/Mertk/Pros1/Gas6/Trem2/Fcer1g/Fcgr3/Sirpa/Calr
HALLMARK_INFLAMMATORY_RESPONSE	HALLMARK_INFLAMMATORY_RESPONSE	HALLMARK_INFLAMMATORY_RESPONSE	31	-0.548363739	-2.672778231	2.13E-06	0.000131593	0.000109695	551	tags=68%, list=24%, signal=52%	Slc1a2/Slc4a4/Kif1b/Hbegf/Axl/Pde4b/Csf1/Ptpre/Gabbr1/Mmp14/Adgre1/Irf1/Ly6e/Rtp4/Ccl5/Klf6/Nampt/Bst2/Nfkbia/Atp2b1/Tapbp
HEVNER_TELENCEPHALON_MICROGLIA	HEVNER_TELENCEPHALON_MICROGLIA	HEVNER_TELENCEPHALON_MICROGLIA	12	-0.786276224	-2.670738859	2.52E-06	0.000153213	0.000127718	502	tags=100%, list=22%, signal=79%	Itgam/Mpeg1/P2ry12/Adgre1/Trem2/Cd68/Csf1r/C1qa/C1qb/C1qc/Ctss
GOCC_CATALYTIC_COMPLEX	GOCC_CATALYTIC_COMPLEX	GOCC_CATALYTIC_COMPLEX	359	0.281788739	1.892585176	2.50E-06	0.000153213	0.000127718	772	tags=47%, list=34%, signal=37%	Cks1b/Dynlrb1/Cdk4/Prpsap2/Ppp1ca/Uqcc3/Cox6b1/Psmb6/Bckdk/Prmt5/Polr2g/Fbxo2/Polr2i/Erh/Clns1a/Cox8a/Gatc/Dpm3/Acd/Polr2d/Ccdc115/Actl6a/Hsd17b10/Mta2/Ppp4c/Atp5g1/Naa20/Psmb2/Spcs1/Rbbp7/Stub1/Pex2/Dda1/Otulin/Prpsap1/Ndufb10/Ndufs4/Uqcr10/Ndufa12/Chrac1/Ube2s/Arxes2/Pigp/Naa38/Snrpf/Lsm3/Prim1/Atp5o/Sf3a3/Cdk2ap1/Gtf2a2/Atg101/Polr2h/Polr2f/Polr3e/Fzr1/Psmd11/Exosc7/Psmc1/Ndufs3/Dcaf12/Ndufb6/…
QI_PLASMACYTOMA_UP	QI_PLASMACYTOMA_UP	QI_PLASMACYTOMA_UP	41	-0.48750205	-2.614145417	2.61E-06	0.000156032	0.000130068	593	tags=68%, list=26%, signal=52%	Cd53/Il2rg/Ptpn6/Itgb1/Ubash3b/Irf8/Cdc42se1/Stk39/Bhlhe40/Axl/Arap1/Ifngr1/Snx10/Rassf2/Wdr1/Irf1/Arl6ip5/Gbp2/Ifi35/Ccl5/Lst1/Lgals9/Nfkbia/Csf1r/Ly86/Ccl4/Psmb8/Iigp1
TABULA_MURIS_SENIS_GONADAL_ADIPOSE_TISSUE_ENDOTHELIAL_CELL_AGEING	TABULA_MURIS_SENIS_GONADAL_ADIPOSE_TISSUE_ENDOTHELIAL_CELL_AGEING	TABULA_MURIS_SENIS_GONADAL_ADIPOSE_TISSUE_ENDOTHELIAL_CELL_AGEING	291	0.291088672	1.906645186	2.60E-06	0.000156032	0.000130068	741	tags=50%, list=32%, signal=39%	Tmsb10/Elof1/Emc4/Eif5a/Gstp1/Dynlrb1/Bex3/Thrsp/Timm8b/Nedd8/Hmgn1/Ppp1ca/Med4/Mrpl42/Polr2g/Polr2i/Timm23/Erh/Mrps33/Rnf167/Hprt/Lamtor5/Nsfl1c/Tpst1/Wbp2/Prdx5/Ppp4c/Pdlim7/Spcs1/Aurkaip1/Tbca/Stub1/Slbp/Dda1/Ppa1/Ndufs4/Cirbp/Tmem14c/Hmox2/Mrps7/Ube2s/Stard3nl/Ebna1bp2/Naa38/Dap3/Sfr1/Banf1/Cltb/Scand1/Vti1b/Tecr/Atg101/Tm2d3/Nfu1/Ndufs3/Snrnp27/Psph/Sbds/Eif1ax/Hax1/Tmem160/Rpl13/Ranbp1/Cib1…
GOBP_NEGATIVE_REGULATION_OF_STEM_CELL_DIFFERENTIATION	GOBP_NEGATIVE_REGULATION_OF_STEM_CELL_DIFFERENTIATION	GOBP_NEGATIVE_REGULATION_OF_STEM_CELL_DIFFERENTIATION	9	-0.835018767	-2.501769248	2.65E-06	0.000157385	0.000131196	290	tags=89%, list=13%, signal=78%	Ncoa3/Hnrnpu/Nfe2l2/Nelfb/Hspa9/Zfp36/Stat3/Lbh
TABULA_MURIS_SENIS_MARROW_LATE_PRO_B_CELL_AGEING	TABULA_MURIS_SENIS_MARROW_LATE_PRO_B_CELL_AGEING	TABULA_MURIS_SENIS_MARROW_LATE_PRO_B_CELL_AGEING	84	0.420836874	2.257998556	2.74E-06	0.000160935	0.000134155	762	tags=67%, list=33%, signal=46%	Tmsb10/Elof1/Lsm4/Dynlrb1/Nedd8/Psmb6/Smdt1/Cox8a/Pfdn6/Cdc37/Prdx5/Aurkaip1/Ndufb10/Fau/Scand1/Atg101/Ndufs3/Map1lc3b/Tmem160/Atpif1/Rpl13/Mea1/Ndufb7/Ssr4/Mrpl12/Adrm1/Ypel3/Cdk2ap2/Tmbim4/Park7/Tssc4/Cacybp/Chchd10/Atp5h/Bloc1s1/Rps3/Eif6/Eif3i/Swi5/Dad1/Txn2/Snrpc/Rps18/Jtb/Etfb/Srp14/Ndufv3/Ndufb8/Babam1/Pkm/Dnajc7/Arpp19/Trp53i11/Myl12a/Grcc10/Pfn1
GOMF_PEPTIDE_ANTIGEN_BINDING	GOMF_PEPTIDE_ANTIGEN_BINDING	GOMF_PEPTIDE_ANTIGEN_BINDING	13	-0.743353474	-2.64035528	2.97E-06	0.000171933	0.000143323	475	tags=77%, list=21%, signal=61%	H2-K1/B2m/H2-D1/H2-Q7/Tap1/H2-Aa/H2-Eb1/Tap2/H2-Ab1/H2-T23
GOCC_ANCHORING_JUNCTION	GOCC_ANCHORING_JUNCTION	GOCC_ANCHORING_JUNCTION	97	-0.337389245	-2.261559692	2.95E-06	0.000171933	0.000143323	731	tags=54%, list=32%, signal=38%	Cdc42bpa/Pik3ca/App/Iqgap1/Dlg1/Itgb8/Synm/Prkcd/Plcg1/Atp1a2/Ybx3/Cd53/Clasp2/Ptpn6/Ank3/Git1/Itgb1/Krit1/Vegfa/Strn/Adgrb1/B4galt1/Itgav/Mtdh/Dctn4/Cpne3/Fchsd2/Ppp3ca/Gja1/Dag1/Sv2a/Add3/Srcin1/Pdlim4/Atp6v0a2/Ctnna1/Wdr1/Hepacam/Cyth1/Rtn4/Adam10/Itgb5/Mlc1/Ctnna2/Pdcd6ip/Cadm4/Fgfrl1/Mtss1/Atp1a1/Kcna1/Anxa5/Gjc2
LAZARO_GENETIC_MOUSE_MODEL_HIGH_GRADE_SMALL_CELL_NEUROENDOCRINE_LUNG_CARCINOMA_DN	LAZARO_GENETIC_MOUSE_MODEL_HIGH_GRADE_SMALL_CELL_NEUROENDOCRINE_LUNG_CARCINOMA_DN	LAZARO_GENETIC_MOUSE_MODEL_HIGH_GRADE_SMALL_CELL_NEUROENDOCRINE_LUNG_CARCINOMA_DN	208	-0.254650068	-2.011087286	2.99E-06	0.000171933	0.000143323	462	tags=32%, list=20%, signal=28%	Klf4/Hbegf/Hyal2/Cep97/Spast/F830016B08Rik/Slc22a23/Fxyd5/Cpne3/Ece1/Sorl1/Plxdc2/Arpc5l/Rtkn2/Gja1/Ahcyl1/Sema6a/Ptpre/Ifngr1/Aatk/Cebpb/Igfbp2/Inf2/Acss1/Mpeg1/Nelfcd/Sv2a/Soat1/Zrsr1/P2ry12/Mertk/Epb41l2/Naaa/Nfe2l2/Ctnna1/Paqr8/Anp32e/Adgre1/Cdc42ep2/Gbp2/Sh3bp5/Zcchc24/Map1a/Irgm2/Itgb5/Gpam/Mlc1/Mcl1/Rnase4/Ccl5/Klf6/Cd68/Lgals9/Tmcc3/Dusp3/Pld4/Laptm5/Cd52/Anxa5/Arhgef12/Ndst1/Gm4951/Ctsc/…
GOBP_RESPONSE_TO_INTERFERON_BETA	GOBP_RESPONSE_TO_INTERFERON_BETA	GOBP_RESPONSE_TO_INTERFERON_BETA	11	-0.793009708	-2.601907917	3.18E-06	0.000179313	0.000149475	208	tags=82%, list=9%, signal=75%	Irf1/Gbp2/Irgm2/Ifi47/Igtp/Gm4951/Bst2/Stat1/Iigp1
GOBP_POSITIVE_REGULATION_OF_ENDOCYTOSIS	GOBP_POSITIVE_REGULATION_OF_ENDOCYTOSIS	GOBP_POSITIVE_REGULATION_OF_ENDOCYTOSIS	42	-0.469907823	-2.545402864	3.16E-06	0.000179313	0.000149475	620	tags=55%, list=27%, signal=41%	C3/Pycard/Rab21/Il2rg/Itgb1/Vegfa/Lrp1/Tor1a/Axl/Fcgr2b/B2m/Ppp3ca/Picalm/Mertk/Smpd1/Pros1/Gas6/Atad1/Trem2/Fcer1g/Fcgr3/Sirpa/Calr
GOCC_RIBOSOME	GOCC_RIBOSOME	GOCC_RIBOSOME	58	0.462373141	2.273629454	3.19E-06	0.000179313	0.000149475	869	tags=76%, list=38%, signal=48%	Mrps21/Mrpl42/Mrpl27/Mrps33/Mrps28/Mrpl20/Rps16/Aurkaip1/Rpl22l1/Mrps7/Dap3/Hspa14/Mrpl28/Fau/Mrpl22/Mrpl14/Uba52/Rpl23a/Rpl13/Mrpl2/Rps6/Rpl18a/Mrpl12/Mrps11/Rps27l/Mrpl21/Mrpl18/Rps3/Mrps6/Rpl28/Rps18/Mrps30/Rpl34/Mrpl30/Rps19/Mrpl23/Rpl6/Mrpl52/Mrps15/Rps27rt/Rpl21/Rps13/Gadd45gip1/Mrpl1
GOBP_TUBE_MORPHOGENESIS	GOBP_TUBE_MORPHOGENESIS	GOBP_TUBE_MORPHOGENESIS	117	-0.314902773	-2.187997663	3.33E-06	0.000184568	0.000153855	819	tags=59%, list=36%, signal=40%	Jag1/Rhob/Ptn/Unc5b/Lzts2/Sema4a/Sema4c/Sos1/Sp1/Naa15/Nus1/Nipbl/Pik3ca/Ubp1/Erap1/Dlg1/Itgb8/Hhip/Ncl/Plcg1/Nr3c1/C3/Zeb2/Nr4a1/Fgfr3/Itgb1/Krit1/Stk4/Vegfa/Lrp1/Map3k7/Wnk1/Adgrb1/Junb/B4galt1/Itgav/Klf4/Hbegf/Prkcb/Mtdh/Csf1/Sec24b/Lmo4/Opa1/Gja1/Sema6a/Dag1/Fzd2/Vegfb/Mmp14/Ncoa3/Sparc/Wnt7a/Sox10/Ddr1/Nfe2l2/Dvl3/Rtn4/Mthfd1/Sox2/Mtss1/Gadd45a/Ccl5/Stat3/Tgfa/Prkaca/Ctsd/Ccl12/Stat1
REACTOME_IMMUNE_SYSTEM	REACTOME_IMMUNE_SYSTEM	REACTOME_IMMUNE_SYSTEM	258	-0.235499575	-1.905096183	3.33E-06	0.000184568	0.000153855	638	tags=39%, list=28%, signal=32%	Prkcd/Fbxw11/Herc2/Plcg1/Masp1/C3/Psmd3/Clec5a/Pycard/Siglech/Ubr1/Cd53/Dhx36/Nlrc5/Trim9/Camk2g/Il2rg/Ptpn6/Pja2/Itgb1/Blmh/Tank/Ist1/Map3k7/B4galt1/Crk/H2-K1/Itgav/Chuk/Itgam/Gaa/Prkcb/Dctn4/Fcgr2b/Csf1/Sec24b/B2m/Ppie/Cyfip2/Cpne3/Ube4a/Cand1/Ppp3ca/Ifngr1/Stat2/Ptprz1/Kcmf1/Klhl9/Irf9/H2-Q7/Atp6v0a2/Dctn1/Fbxl3/Psmd1/Cltc/Dnajc3/Hspa2/Dync1li1/Adam10/Trim32/Cat/Npepps/Usp18/Tubb2a/Atp6v1a/Map…
GOCC_RESPIRASOME	GOCC_RESPIRASOME	GOCC_RESPIRASOME	30	0.575807029	2.382931353	3.37E-06	0.000185163	0.000154351	642	tags=73%, list=28%, signal=54%	Uqcc3/Cox6b1/Cox8a/Ndufb10/Ndufs4/Uqcr10/Ndufa12/Higd1a/Ndufs3/Ndufb6/Ndufs2/Uqcrc1/Ndufb7/Rab5if/Ndufb4/Ndufs8/Ndufc1/Sdhb/Ndufa11/Ndufs5/Ndufv3/Ndufb8
HOLLERN_EMT_BREAST_TUMOR_UP	HOLLERN_EMT_BREAST_TUMOR_UP	HOLLERN_EMT_BREAST_TUMOR_UP	22	-0.617277443	-2.65830445	3.70E-06	0.000201773	0.000168198	518	tags=68%, list=23%, signal=53%	Lrp1/Wnk1/Phldb1/Axl/Fcgr2b/Csf1/Fxyd5/Nr2f1/Scara3/Epb41l2/Naaa/Arl6ip5/Otud7b/Csf1r/Ccl12
GOBP_CELLULAR_RESPONSE_TO_INTERLEUKIN_1	GOBP_CELLULAR_RESPONSE_TO_INTERLEUKIN_1	GOBP_CELLULAR_RESPONSE_TO_INTERLEUKIN_1	13	-0.738748822	-2.623999781	3.87E-06	0.0002095	0.000174639	604	tags=92%, list=26%, signal=68%	Pycard/Tank/Hyal2/Zbp1/Otud4/Cebpb/Irf1/Ccl5/Nfkbia/Sirpa/Ccl12/Ccl4
REACTOME_RESPIRATORY_ELECTRON_TRANSPORT	REACTOME_RESPIRATORY_ELECTRON_TRANSPORT	REACTOME_RESPIRATORY_ELECTRON_TRANSPORT	33	0.558758431	2.422972549	3.90E-06	0.000209619	0.000174738	698	tags=73%, list=30%, signal=51%	Cox6b1/Cox8a/Ndufb10/Ndufs4/Ndufaf4/Uqcr10/Ndufa12/Cox14/Ndufs3/Ndufb6/Surf1/Ndufs2/Ndufaf3/Uqcrc1/Ndufb7/Ndufb4/Ndufs8/Ndufc1/Ndufa11/Ndufs5/Etfb/Ndufv3/Ndufb8/Cycs
ZENG_GU_POST_ICB_METAGENE_31	ZENG_GU_POST_ICB_METAGENE_31	ZENG_GU_POST_ICB_METAGENE_31	27	-0.567038372	-2.6326916	3.94E-06	0.000210057	0.000175103	644	tags=78%, list=28%, signal=57%	Gnai2/Samd4b/Nlrc5/Sik3/Tank/Aftph/Irf8/Ermard/Zbp1/Sec24b/B2m/Kcnj10/Atp6v0a2/Irf1/Ifi47/Igtp/Psme1/Ccl4/Stat1/Iigp1/Cd74
TABULA_MURIS_SENIS_BRAIN_NON_MYELOID_ASTROCYTE_AGEING	TABULA_MURIS_SENIS_BRAIN_NON_MYELOID_ASTROCYTE_AGEING	TABULA_MURIS_SENIS_BRAIN_NON_MYELOID_ASTROCYTE_AGEING	145	0.34851371	2.07974047	4.31E-06	0.000228371	0.00019037	591	tags=46%, list=26%, signal=36%	Hmgn2/Arl16/Gstm5/Dnajc30/Emc4/Eif5a/Gstp1/Mif/Dynlrb1/Nedd8/Uqcc3/Acyp2/Psmb6/Nnat/Napa/Gm1673/Fbxo2/Cuedc2/Pfdn6/Hprt/Wbp2/Lsm10/Prdx5/Naa20/Aurkaip1/Cirbp/Tmem14c/Ndufa12/Mdh2/Pcsk1n/Sfr1/Vti1b/Sri/Snrnp27/Mpc1/Hmgn3/H3f3b/Tmem160/Atpif1/Rpl13/Mrpl2/Rpl18a/Sun1/Nsmce1/Cystm1/Mgst1/Cxcl14/Adrm1/Pfdn1/Mrps11/Mtfr1l/Spr/Psmd12/Park7/Ubxn1/Frg1/Chchd10/Bloc1s1/Rps3/Eif6/Swi5/Abhd11/Olfm2/Psd2/Pmm2…
GOBP_AEROBIC_RESPIRATION	GOBP_AEROBIC_RESPIRATION	GOBP_AEROBIC_RESPIRATION	50	0.487520166	2.300606036	4.35E-06	0.000228986	0.000190883	854	tags=76%, list=37%, signal=49%	Dnajc30/Uqcc3/Cox8a/Ndufb10/Ndufs4/Uqcr10/Ndufa12/Atp5o/Mdh2/Ndufs3/Ndufb6/Dld/Ndufs2/Uqcrc1/Ndufb7/Mtfr1l/Ndufb4/Park7/Ndufs8/Ndufc1/Sdhb/Chchd10/Pdhb/Atp5h/Bloc1s1/Ndufa11/Bnip3/Ndufs5/Iscu/Ndufv3/Ndufb8/Cycs/Atp5a1/Coq7/Idh3a/Ndufa10/Adsl/Gadd45gip1
GOBP_MYELOID_LEUKOCYTE_ACTIVATION	GOBP_MYELOID_LEUKOCYTE_ACTIVATION	GOBP_MYELOID_LEUKOCYTE_ACTIVATION	33	-0.523873955	-2.578618199	4.43E-06	0.000229649	0.000191435	721	tags=70%, list=31%, signal=49%	App/Itgb8/Prkcd/Pycard/Ptpn6/Pja2/Stk39/Itgam/Hyal2/Fcgr2b/Ptpre/Ifngr1/Adam10/Ifi35/Trem2/Ccl5/Lgals9/Nampt/Fcer1g/Ctsc/Fcgr3/Csf1r/C1qa
GOBP_REGULATION_OF_INFLAMMATORY_RESPONSE	GOBP_REGULATION_OF_INFLAMMATORY_RESPONSE	GOBP_REGULATION_OF_INFLAMMATORY_RESPONSE	53	-0.43898166	-2.549369524	4.41E-06	0.000229649	0.000191435	620	tags=57%, list=27%, signal=42%	C3/Pycard/Ptpn6/Git1/Metrnl/Stk39/Abhd12/H2-K1/Hyal2/Fcgr2b/Zbp1/H2-D1/Cebpb/H2-Q7/Irgm2/Ifi35/Trem2/Zfp36/Ccl5/Stat3/Lgals9/Igtp/Fcer1g/Ctsc/Fcgr3/Nfkbia/Csf1r/Sirpa/Ctss/H2-T23
GOBP_REGULATION_OF_CELL_DIFFERENTIATION	GOBP_REGULATION_OF_CELL_DIFFERENTIATION	GOBP_REGULATION_OF_CELL_DIFFERENTIATION	249	-0.23452657	-1.877632089	4.53E-06	0.000233681	0.000194795	593	tags=39%, list=26%, signal=32%	Cd53/Dhx36/Ptprd/Zeb2/Rab21/Il2rg/Clasp2/Hopx/Ptpn6/Fgfr3/Slc4a2/Itgb1/Stk4/Vegfa/Metrnl/Ubash3b/Lrp1/Ist1/Nln/Sox21/Phldb1/Ptprs/Junb/Bhlhe40/Pafah1b1/Itgav/Klf4/Slc6a6/Itgam/Ankrd17/Cnot4/Axl/Plxnb1/Csf1/Dnmt1/B2m/Sorl1/Opa1/Ppp3ca/Gja1/Sema6a/Cebpb/Dag1/Ptprz1/Picalm/Dip2b/Mbd3/Mmp14/Ncoa3/Wnt7a/Sox10/Impact/P2ry12/Hnrnpu/Plxnb3/Nfe2l2/Zbtb7a/Ctnna1/Nbr1/Nelfb/Rassf2/Srsf6/Wdr1/Irf1/Myrf/Spg20…
GOBP_REGULATION_OF_VESICLE_MEDIATED_TRANSPORT	GOBP_REGULATION_OF_VESICLE_MEDIATED_TRANSPORT	GOBP_REGULATION_OF_VESICLE_MEDIATED_TRANSPORT	89	-0.343624975	-2.236683039	5.17E-06	0.000264516	0.0002205	647	tags=49%, list=28%, signal=37%	Ehd1/Gnai2/Iqsec1/C3/Pycard/Trim9/Rab21/Il2rg/Clasp2/Ank3/Git1/Itgb1/Vegfa/Lrp1/Tor1a/Itgav/Itgam/Axl/Aak1/Prkcb/Fcgr2b/B2m/Use1/Sorl1/Ppp3ca/Rack1/Picalm/Wnt7a/Mertk/Ptpn23/Smpd1/Dync1li1/Vps4a/Pros1/Gas6/Pdcd6ip/Atad1/Trem2/Lgals9/Atp9a/Fcer1g/Fcgr3/Sirpa/Calr
TABULA_MURIS_SENIS_LUNG_BRONCHIAL_SMOOTH_MUSCLE_CELL_AGEING	TABULA_MURIS_SENIS_LUNG_BRONCHIAL_SMOOTH_MUSCLE_CELL_AGEING	TABULA_MURIS_SENIS_LUNG_BRONCHIAL_SMOOTH_MUSCLE_CELL_AGEING	47	-0.461410397	-2.60952603	5.28E-06	0.000267549	0.000223028	475	tags=55%, list=21%, signal=45%	H2-K1/Klf4/Slc6a6/Pde4b/B2m/Fxyd5/H2-D1/Nfe2l2/Ctnna1/Srgn/Gbp2/Rpl8/Ly6a/Ccl5/Klf6/Ifi47/Tap1/Igtp/Gm4951/H2-Aa/Calr/H2-Eb1/Psmb8/H2-Ab1/H2-T23/Cd74
MIR_7119_3P	MIR_7119_3P	MIR_7119_3P	222	-0.242673559	-1.954872505	5.30E-06	0.000267549	0.000223028	786	tags=54%, list=34%, signal=39%	Ptbp3/Kmt2a/Plpp3/Gabrg1/Ube2d2a/Fat1/Etv6/Nfia/Bdp1/Mettl9/Gigyf1/Sp1/Atp8b1/Myef2/Brd4/Ppp1cb/Pik3ca/Qrich1/Erap1/Rsf1/Phf3/Znrf3/Ppp2r3c/Crls1/Suz12/Slc39a14/Hhip/Med13/Zfp91/Hnrnpl/Plcg1/Tmem170/Chpt1/Slc25a44/Top1/Bptf/Cpeb2/Dclk1/Zeb2/Ano4/Rab21/Pigk/Sgms1/Mon2/Mier3/Slc23a2/Ncoa2/Slc5a3/Tial1/B4galt1/Pafah1b1/Plcl1/Itgav/Cnot4/Cep97/Aak1/Mtdh/Tcerg1/Prpf38b/Dnmt1/Tardbp/Stt3a/Slk/Cggbp1/Ma…
GOBP_MITOCHONDRIAL_RESPIRATORY_CHAIN_COMPLEX_ASSEMBLY	GOBP_MITOCHONDRIAL_RESPIRATORY_CHAIN_COMPLEX_ASSEMBLY	GOBP_MITOCHONDRIAL_RESPIRATORY_CHAIN_COMPLEX_ASSEMBLY	32	0.565018877	2.403904224	5.40E-06	0.000270665	0.000225626	642	tags=72%, list=28%, signal=53%	Uqcc3/Timm21/Chchd4/Ndufb10/Ndufs4/Ndufaf4/Ndufa12/Cox14/Ndufs3/Ndufb6/Surf1/Ndufs2/Ndufaf3/Lyrm2/Ndufb7/Coa3/Ndufb4/Ndufs8/Ndufc1/Ndufa11/Ndufs5/Chchd7/Ndufb8
GOBP_CELL_MORPHOGENESIS	GOBP_CELL_MORPHOGENESIS	GOBP_CELL_MORPHOGENESIS	151	-0.289279041	-2.1318827	5.47E-06	0.000272617	0.000227253	816	tags=62%, list=35%, signal=43%	Actb/Hsp90aa1/Nectin1/Fmnl3/Mbp/Lama2/Atp8a2/Etv4/Mef2c/Rdx/Nrp1/Kif13b/Mag/Ptn/Unc5b/Fermt2/Triobp/Hsp90ab1/Macf1/Map2/Fat1/Sema4a/Nfia/Sema4c/Fitm2/App/Iqgap1/Dlg1/Nsmf/Mgll/S100b/Rilpl1/Apbb1/Unc5c/Dhx36/Dclk1/Ptprd/Zeb2/Rab21/Clasp2/Ptpn6/Fgfr3/Ank3/Itgb1/Stk4/Vegfa/Lrp1/Ist1/Slc23a2/Cdc42se1/Ptprs/Mfsd2a/Crk/Pafah1b1/Plxnb1/Sec24b/Cyfip2/Lmo4/Ece1/Arap1/Opa1/Ppp3ca/Gja1/Sema6a/Dag1/Ptprz1/Pi…
GOBP_POSITIVE_REGULATION_OF_CYTOKINE_PRODUCTION	GOBP_POSITIVE_REGULATION_OF_CYTOKINE_PRODUCTION	GOBP_POSITIVE_REGULATION_OF_CYTOKINE_PRODUCTION	73	-0.381997274	-2.406326024	5.59E-06	0.000276441	0.000230441	642	tags=52%, list=28%, signal=39%	Ncl/C3/Clec5a/Pycard/Dhx36/Grk2/Tank/Lrp1/Map3k7/Irf8/H2-K1/Chuk/Hyal2/Pde4b/B2m/H2-D1/Sorl1/Ifngr1/Cebpb/H2-Q7/Irf1/Rtn4/Trim32/Cd83/Tmf1/Trem2/Ccl5/Stat3/Lgals9/Laptm5/Fcer1g/Fcgr3/Csf1r/Ddit3/Ccl4/Stat1/H2-T23/Cd74
GOBP_NEGATIVE_REGULATION_OF_CELL_COMMUNICATION	GOBP_NEGATIVE_REGULATION_OF_CELL_COMMUNICATION	GOBP_NEGATIVE_REGULATION_OF_CELL_COMMUNICATION	214	-0.245966251	-1.94151737	5.81E-06	0.000284913	0.000237503	697	tags=46%, list=30%, signal=36%	Dlg1/Apod/Zfp536/Hdac3/Mgll/Znrf3/Suz12/Trib1/Mvp/Hhip/Ccnc/Gnai2/Ncl/Prkcd/Fbxw11/Pias4/Ybx3/Pycard/Ubr1/Ptprd/Ppp2r3a/Nlrc5/Grk2/Fktn/Trap1/Ptpn6/Fgfr3/Git1/Itgb1/Tle4/Stk4/Vegfa/Ubash3b/Tank/Lrp1/Map3k7/Cdc42se1/Ptprs/Pafah1b1/Itgav/Klf4/Hyal2/Prkcb/Pde4b/Sorl1/Cdk11b/Opa1/Ppp3ca/Rtkn2/Otud4/Sema6a/Ptpre/Dag1/Stat2/Rack1/Gabbr1/Slc6a1/Mmp14/Sox10/Nfe2l2/Zbtb7a/Ctnna1/Smpd1/Rassf2/Rasa3/Tmem161…
GOBP_REGULATION_OF_TRANSPORT	GOBP_REGULATION_OF_TRANSPORT	GOBP_REGULATION_OF_TRANSPORT	268	-0.228723321	-1.868692366	5.83E-06	0.000284913	0.000237503	647	tags=41%, list=28%, signal=34%	Ehd1/Gnai2/Prkcd/Plcg1/Iqsec1/Nr3c1/Atp1a2/C3/Apbb1/Pycard/Ppid/Trim9/Grk2/Rab21/Il2rg/Clasp2/Ptpn6/Slc1a2/Ank3/Git1/Itgb1/Vegfa/Ubash3b/Lrp1/Map3k7/Wnk1/Kcnj16/Stk39/Yrdc/Acsl6/Tor1a/Slmap/Itgav/Itgam/Hyal2/Axl/Aak1/Prkcb/Fcgr2b/Pde4b/Tm9sf4/Khdrbs1/Sec24b/Tardbp/B2m/Slc38a2/Fxyd5/Use1/Sorl1/Hcn2/Ppp3ca/Akap8l/Gja1/Ahcyl1/Cebpb/Rack1/Picalm/Gabbr1/Sv2a/Slc6a1/Osbp/Srcin1/Wnt7a/Kcnj10/Oxct1/P2ry1…
GOBP_ACTIVATION_OF_IMMUNE_RESPONSE	GOBP_ACTIVATION_OF_IMMUNE_RESPONSE	GOBP_ACTIVATION_OF_IMMUNE_RESPONSE	68	-0.384298975	-2.341974538	5.97E-06	0.000289774	0.000241555	635	tags=50%, list=28%, signal=37%	Plcg1/Masp1/C3/Pycard/Ptpn6/Pja2/Map3k7/Wnk1/Ptprs/Znfx1/Chuk/Ankrd17/Prkcb/Pde4b/Zbp1/Khdrbs1/Pum1/Otud4/Irf1/Rtn4/Gbp2/Irgm2/Ifi35/Trem2/Dusp3/Laptm5/Igtp/Fcer1g/Ipo5/Nfkbia/C1qa/C4b/C1qb/C1qc
LEE_AGING_CEREBELLUM_UP	LEE_AGING_CEREBELLUM_UP	LEE_AGING_CEREBELLUM_UP	20	-0.625289238	-2.619476937	6.28E-06	0.000302887	0.000252486	136	tags=50%, list=6%, signal=47%	Itgb5/Cd68/Hexb/Ctsd/C1qa/C4b/C1qb/C1qc/Ctss/H2-Ab1
GOBP_RESPONSE_TO_INTERLEUKIN_1	GOBP_RESPONSE_TO_INTERLEUKIN_1	GOBP_RESPONSE_TO_INTERLEUKIN_1	16	-0.68959437	-2.652360404	6.45E-06	0.000308961	0.000257549	604	tags=81%, list=26%, signal=60%	Pycard/Tank/Hyal2/Zbp1/Otud4/Cebpb/Smpd1/Irf1/Ccl5/Nfkbia/Sirpa/Ccl12/Ccl4
GOBP_OXIDATIVE_PHOSPHORYLATION	GOBP_OXIDATIVE_PHOSPHORYLATION	GOBP_OXIDATIVE_PHOSPHORYLATION	40	0.518764504	2.328817621	6.57E-06	0.000312904	0.000260836	699	tags=70%, list=30%, signal=50%	Dnajc30/Uqcc3/Cox8a/Ndufb10/Ndufs4/Uqcr10/Ndufa12/Atp5o/Ndufs3/Ndufb6/Dld/Ndufs2/Uqcrc1/Ndufb7/Ndufb4/Park7/Ndufs8/Ndufc1/Sdhb/Chchd10/Atp5h/Ndufa11/Ndufs5/Iscu/Ndufv3/Ndufb8/Cycs/Atp5a1
GOBP_REGULATION_OF_LYMPHOCYTE_ACTIVATION	GOBP_REGULATION_OF_LYMPHOCYTE_ACTIVATION	GOBP_REGULATION_OF_LYMPHOCYTE_ACTIVATION	75	-0.356867513	-2.248124342	6.62E-06	0.000313253	0.000261127	446	tags=37%, list=19%, signal=31%	Axl/Fcgr2b/B2m/H2-D1/Ppp3ca/Cebpb/Igfbp2/Mmp14/H2-Q7/Mertk/Irf1/Gas6/Cd83/Gpam/Lgals8/Ccl5/Lst1/Lgals9/Dusp3/Laptm5/Clptm1/H2-Aa/Csf1r/Sirpa/H2-Eb1/H2-Ab1/H2-T23/Cd74
GOBP_ANTIGEN_PROCESSING_AND_PRESENTATION_OF_PEPTIDE_OR_POLYSACCHARIDE_ANTIGEN_VIA_MHC_CLASS_II	GOBP_ANTIGEN_PROCESSING_AND_PRESENTATION_OF_PEPTIDE_OR_POLYSACCHARIDE_ANTIGEN_VIA_MHC_CLASS_II	GOBP_ANTIGEN_PROCESSING_AND_PRESENTATION_OF_PEPTIDE_OR_POLYSACCHARIDE_ANTIGEN_VIA_MHC_CLASS_II	10	-0.809805513	-2.535628116	6.79E-06	0.000319043	0.000265953	109	tags=70%, list=5%, signal=67%	Trem2/Fcer1g/H2-Aa/H2-Eb1/Ctss/H2-Ab1/Cd74
REACTOME_METABOLISM_OF_RNA	REACTOME_METABOLISM_OF_RNA	REACTOME_METABOLISM_OF_RNA	141	0.344874957	2.044556379	6.86E-06	0.000320375	0.000267064	893	tags=65%, list=39%, signal=42%	Lsm4/Rbmx2/Psmb6/Nxt1/Prmt5/Polr2g/Polr2i/Clns1a/Polr2d/Lsm10/Psmb2/Rps16/Slbp/Rpl22l1/Ebna1bp2/Fcf1/Snrpf/Lsm3/Sf3a3/Ccdc12/Cherp/Snrnp25/Polr2h/Polr2f/Dcps/Uba52/Psmd11/Exosc7/Psmc1/Snrnp27/Rpl23a/Rpl13/Rps6/Rpl18a/Psmb3/Emg1/Imp4/Txnl4a/Psmc4/Fbl/Nkap/Rps27l/Hnrnpa1/Snrpd1/Psmd12/Ctnnbl1/Rbm17/Gpatch1/Polr2k/Lsm6/Nt5c3b/Lsm5/Mphosph6/Papola/Lsm8/Gtf2h2/Rps3/Snrnp35/Psma3/Rpl28/U2af1/Snrpc/Rps1…
MIR_6951_3P	MIR_6951_3P	MIR_6951_3P	285	-0.227248354	-1.860698108	7.06E-06	0.000327928	0.00027336	789	tags=49%, list=34%, signal=37%	Map2/Ptbp3/Eif4g3/Lzts2/Etv6/Nfia/Bdp1/Gigyf1/Sp1/Nus1/Smg8/Zbtb11/Nipbl/Adgrl1/Pik3ca/App/Usp45/Rangap1/Iqgap1/Pgap2/Daam1/Rsf1/Mafg/Apod/Znrf3/Zdhhc21/Suz12/Lta4h/Agap1/Dusp23/Atxn2l/Ncl/Prkcd/Prickle2/Nr3c1/Pias4/Unc5c/Bptf/Dclk1/Gpatch8/Ilrun/Zeb2/Pbxip1/Camk2g/Fktn/Hopx/Lrrc49/Slc1a2/Ank3/Mprip/Slc4a4/Stk4/Vegfa/Ubash3b/Mier3/Aftph/Sox21/Irf8/Ptprs/Kif1b/Stk39/Acsl6/Xiap/Hbegf/Ntm/Cnot4/Rnf1…
GOCC_MITOCHONDRIAL_MATRIX	GOCC_MITOCHONDRIAL_MATRIX	GOCC_MITOCHONDRIAL_MATRIX	65	0.441481983	2.246547649	7.43E-06	0.000342614	0.000285602	777	tags=68%, list=34%, signal=46%	Mrps21/Acot13/Bckdk/Mrpl42/Mrpl27/Mrps33/Mrps28/Slc25a5/Hsd17b10/Mrpl20/Trp53/Aurkaip1/Mrps7/Dap3/Mdh2/Mrpl28/Mrpl22/Mrpl14/Dld/Hax1/Mrpl2/Mrpl12/Mrps11/Ak3/Park7/Mrpl21/Dtymk/Pdhb/Mrpl18/Bloc1s1/Rps3/Mrps6/Mrps30/Iscu/Etfb/Bola3/Grpel1/Abat/Mrpl30/Mrpl23/Mrpl52/Idh3a/Fastkd2/Mrps15
TABULA_MURIS_SENIS_MARROW_NAIVE_B_CELL_AGEING	TABULA_MURIS_SENIS_MARROW_NAIVE_B_CELL_AGEING	TABULA_MURIS_SENIS_MARROW_NAIVE_B_CELL_AGEING	102	0.386128665	2.171985079	7.90E-06	0.000362163	0.000301898	698	tags=59%, list=30%, signal=43%	Tmsb10/Cks1b/Eif5a/Mif/Creld2/Cdk4/Psmb6/Erh/Ccdc115/Slc25a5/Prdx5/Psmb2/Srm/Cirbp/Tmem14c/Ndufa12/S100a1/Atp5o/Mdh2/Scand1/Vti1b/Tecr/Psmc1/Rsu1/Trappc6a/Tmem160/Atpif1/Rpl13/Sdf2l1/Ranbp1/Tmem9/Herpud1/Prdx2/Uqcrc1/Ndufb7/Sub1/Psmc4/Mrpl12/Adrm1/Rab5if/Tmbim4/Atp5g2/Ndufs8/Dtymk/Sdhb/Ubxn1/Ap1s1/Atxn10/Rps3/Eif3i/Swi5/Txn2/Snrpc/Etfb/Ube2k/Gstm1/Tomm20/Fkbp8/Coro1b/Cycs
WP_MACROPHAGE_MARKERS	WP_MACROPHAGE_MARKERS	WP_MACROPHAGE_MARKERS	5	-0.936383442	-2.225548742	7.99E-06	0.000364098	0.000303511	152	tags=100%, list=7%, signal=94%	Lyz2/Cd68/Cd52/Cd74
KATSANOU_ELAVL1_TARGETS_UP	KATSANOU_ELAVL1_TARGETS_UP	KATSANOU_ELAVL1_TARGETS_UP	28	-0.547713426	-2.581978721	8.07E-06	0.000365679	0.000304829	344	tags=50%, list=15%, signal=43%	Igfbp2/Mpeg1/Olfml2b/Lpcat2/Lyz2/Gadd45a/Sat1/Laptm5/Cd52/Ctsc/C1qa/C1qb/C1qc/Ctss
GOMF_MHC_PROTEIN_COMPLEX_BINDING	GOMF_MHC_PROTEIN_COMPLEX_BINDING	GOMF_MHC_PROTEIN_COMPLEX_BINDING	6	-0.914787157	-2.376798274	8.47E-06	0.00038152	0.000318034	35	tags=83%, list=2%, signal=82%	H2-Aa/H2-Eb1/Tapbp/H2-Ab1/Cd74
GOBP_NEGATIVE_REGULATION_OF_MULTICELLULAR_ORGANISMAL_PROCESS	GOBP_NEGATIVE_REGULATION_OF_MULTICELLULAR_ORGANISMAL_PROCESS	GOBP_NEGATIVE_REGULATION_OF_MULTICELLULAR_ORGANISMAL_PROCESS	167	-0.256937249	-1.934251967	8.82E-06	0.000394538	0.000328886	579	tags=38%, list=25%, signal=31%	Ilrun/Grk2/Ptpn6/Fgfr3/Slc4a2/Git1/Krit1/Stk4/Vegfa/Ubash3b/Wnk1/Adgrb1/Ptprs/Stk39/Plcl1/Klf4/Axl/Fcgr2b/Pde4b/B2m/Sorl1/Ppp3ca/Gja1/Sema6a/Ifngr1/Cebpb/Dip2b/Sparc/Wnt7a/Sox10/Mertk/Ptpn23/Ctnna1/Srgn/Srsf6/Irf1/Spg20/Rtn4/Pros1/Gas6/Cd83/Irgm2/Otud7b/Trem2/Hspa9/Zfp36/Gadd45a/Atp1a1/Lst1/Lgals9/Dusp3/Laptm5/Igtp/Anxa5/Ctsc/Bst2/H2-Aa/Atp2b1/Sirpa/Calr/Ddit3/Stat1/C1qc/Cd74
GOBP_POSITIVE_REGULATION_OF_CELL_ACTIVATION	GOBP_POSITIVE_REGULATION_OF_CELL_ACTIVATION	GOBP_POSITIVE_REGULATION_OF_CELL_ACTIVATION	59	-0.412467607	-2.467686046	9.25E-06	0.000411654	0.000343154	475	tags=44%, list=21%, signal=36%	H2-K1/Itgam/Axl/B2m/H2-D1/Ppp3ca/Igfbp2/Mmp14/H2-Q7/Irf1/Gas6/Cd83/Gpam/Trem2/Lgals8/Ccl5/Lgals9/Fcer1g/Ctsc/H2-Aa/Csf1r/Sirpa/H2-Eb1/H2-Ab1/H2-T23/Cd74
TABULA_MURIS_SENIS_SPLEEN_B_CELL_AGEING	TABULA_MURIS_SENIS_SPLEEN_B_CELL_AGEING	TABULA_MURIS_SENIS_SPLEEN_B_CELL_AGEING	31	-0.522568547	-2.547049952	9.43E-06	0.000416134	0.000346888	538	tags=61%, list=23%, signal=48%	Itgb1/Irf8/H2-K1/Fcgr2b/B2m/Fxyd5/H2-D1/Use1/Srgn/Itm2c/Ly6a/Ccl5/Sat1/Pld4/H2-Aa/H2-Eb1/Psmb8/H2-Ab1/H2-T23
GOBP_POSITIVE_REGULATION_OF_TRANSPORT	GOBP_POSITIVE_REGULATION_OF_TRANSPORT	GOBP_POSITIVE_REGULATION_OF_TRANSPORT	168	-0.264497327	-1.991515227	9.47E-06	0.000416134	0.000346888	647	tags=45%, list=28%, signal=35%	Ehd1/Prkcd/Plcg1/Nr3c1/C3/Apbb1/Pycard/Ppid/Grk2/Rab21/Il2rg/Clasp2/Slc1a2/Ank3/Itgb1/Vegfa/Lrp1/Wnk1/Stk39/Acsl6/Tor1a/Itgam/Hyal2/Axl/Prkcb/Fcgr2b/Tm9sf4/Khdrbs1/Tardbp/B2m/Sorl1/Ppp3ca/Gja1/Ahcyl1/Cebpb/Rack1/Picalm/Gabbr1/Slc6a1/Osbp/Oxct1/P2ry12/Mertk/Tcaf1/Nfe2l2/Ptpn23/Smpd1/Rbm22/Glud1/Hspa2/Rtn4/Gnaq/Vps4a/Pros1/Aacs/Gas6/Mlc1/Pdcd6ip/Atad1/Tmf1/Trem2/Ccl5/Selenot/Kcna1/Fcer1g/Ipo5/Fcgr3…
GOBP_NEGATIVE_REGULATION_OF_IMMUNE_SYSTEM_PROCESS	GOBP_NEGATIVE_REGULATION_OF_IMMUNE_SYSTEM_PROCESS	GOBP_NEGATIVE_REGULATION_OF_IMMUNE_SYSTEM_PROCESS	75	-0.35155091	-2.214631847	1.07E-05	0.000465999	0.000388455	581	tags=45%, list=25%, signal=35%	Nlrc5/Ptpn6/Slc4a2/Ubash3b/Ptprs/Crk/H2-K1/Axl/Fcgr2b/H2-D1/Otud4/Cebpb/Stat2/H2-Q7/Mertk/Irf1/Irgm2/Gpam/Trem2/Hspa9/Cd68/Lst1/Lgals9/Dusp3/Tap1/Laptm5/Igtp/Fcer1g/Bst2/H2-Aa/Tap2/C1qc/H2-T23/Cd74
chr17B1	chr17B1	chr17B1	38	-0.489021194	-2.579182655	1.09E-05	0.000473765	0.000394929	391	tags=45%, list=17%, signal=38%	H2-D1/D17H6S53E/Akap8l/Gabbr1/H2-Q7/Ddr1/Atf6b/Lst1/Tap1/H2-Aa/H2-Eb1/Psmb8/C4b/Tap2/Tapbp/H2-Ab1/H2-T23
HALLMARK_ALLOGRAFT_REJECTION	HALLMARK_ALLOGRAFT_REJECTION	HALLMARK_ALLOGRAFT_REJECTION	38	-0.486362072	-2.565157981	1.19E-05	0.00050544	0.000421334	564	tags=55%, list=25%, signal=42%	Il2rg/Ptpn6/Map3k7/Irf8/Prkcb/Fcgr2b/Csf1/B2m/Ifngr1/Mtif2/Galnt1/Srgn/Ccl5/Tap1/H2-Aa/Ly86/Stat1/Tap2/Tapbp/Ctss/Cd74
GOBP_DEFENSE_RESPONSE_TO_BACTERIUM	GOBP_DEFENSE_RESPONSE_TO_BACTERIUM	GOBP_DEFENSE_RESPONSE_TO_BACTERIUM	41	-0.46268491	-2.481067798	1.19E-05	0.00050544	0.000421334	528	tags=56%, list=23%, signal=44%	Scd1/Map3k7/Adgrb1/Irf8/Znfx1/H2-K1/Ankrd17/B2m/H2-D1/Cebpb/Mpeg1/H2-Q7/Gbp2/Irgm2/Lyz2/Rnase4/Tmf1/Trem2/Lgals9/Igtp/Fcer1g/Iigp1/H2-T23
GOCC_RECEPTOR_COMPLEX	GOCC_RECEPTOR_COMPLEX	GOCC_RECEPTOR_COMPLEX	46	-0.438086103	-2.433305181	1.18E-05	0.00050544	0.000421334	875	tags=74%, list=38%, signal=47%	Plp1/Fgfr4/Csf2rb/Trf/Kctd12/Gpr84/Hsp90ab1/Gabrg1/App/Il6st/Lrp1b/Itgb8/Il2rg/Ptpn6/Fgfr3/Itgb1/Lrp1/Porcn/Abhd12/Itgav/Chuk/Itgam/Axl/Plxnb1/B2m/Gabbr1/Mertk/Plxnb3/Ddr1/Nbr1/Itgb5/Gpr62/Csf1r/Cd74
GOMF_SIGNALING_RECEPTOR_BINDING	GOMF_SIGNALING_RECEPTOR_BINDING	GOMF_SIGNALING_RECEPTOR_BINDING	195	-0.250360228	-1.950573217	1.17E-05	0.00050544	0.000421334	547	tags=35%, list=24%, signal=29%	Usp4/Itgb1/Vegfa/Metrnl/Lrp1/Map3k7/Ncoa2/Itprid2/Crk/H2-K1/Plcl1/Itgav/Chuk/Hbegf/Itgam/Hyal2/Aak1/Csf1/Cpne3/H2-D1/Arap1/Nars/Gja1/Sema6a/Rack1/Ptprz1/Picalm/Vegfb/Mmp14/Ncoa3/Wnt7a/Kcnj10/H2-Q7/Zdhhc17/Cltc/Dvl3/Cdc42ep2/Gnaq/Gas6/Ly6e/Map1a/Itgb5/Pdcd6ip/Cadm4/Lgals8/Mtss1/Ly6a/Rtp4/Ccl5/Stat3/Tgfa/Lgals9/Dusp3/Tap1/Nampt/Anxa5/Arhgef12/Clptm1/Fcgr3/Calr/Ccl12/Tob1/H2-Eb1/Ccl4/Stat1/Tap2/H2-T…
ZENG_GU_ICB_CONTROL_METAGENE_8_PRECICTIVE_ICB_RESPONSE	ZENG_GU_ICB_CONTROL_METAGENE_8_PRECICTIVE_ICB_RESPONSE	ZENG_GU_ICB_CONTROL_METAGENE_8_PRECICTIVE_ICB_RESPONSE	17	-0.663035678	-2.64358426	1.22E-05	0.000517194	0.000431131	564	tags=59%, list=25%, signal=45%	Il2rg/Slco3a1/B2m/Rassf2/Irf1/Gbp2/Ifi47/Igtp/Fcer1g/Stat1
LIAN_LIPA_TARGETS_3M	LIAN_LIPA_TARGETS_3M	LIAN_LIPA_TARGETS_3M	12	-0.760157654	-2.582022098	1.29E-05	0.000535885	0.000446713	109	tags=75%, list=5%, signal=72%	Fcgr2b/Mpeg1/Trem2/Cd68/Fcer1g/Fcgr3/C1qa/C1qb/C1qc
LIAN_LIPA_TARGETS_6M	LIAN_LIPA_TARGETS_6M	LIAN_LIPA_TARGETS_6M	12	-0.760157654	-2.582022098	1.29E-05	0.000535885	0.000446713	109	tags=75%, list=5%, signal=72%	Fcgr2b/Mpeg1/Trem2/Cd68/Fcer1g/Fcgr3/C1qa/C1qb/C1qc
GOBP_POSITIVE_REGULATION_OF_CELL_ADHESION	GOBP_POSITIVE_REGULATION_OF_CELL_ADHESION	GOBP_POSITIVE_REGULATION_OF_CELL_ADHESION	80	-0.354980764	-2.280760544	1.28E-05	0.000535885	0.000446713	604	tags=44%, list=26%, signal=33%	Pycard/Prex1/Il2rg/Ptpn6/Ank3/Itgb1/Stk4/Vegfa/Crk/H2-K1/Itgav/Csf1/B2m/H2-D1/Ppp3ca/Igfbp2/Dag1/H2-Q7/P2ry12/Ptpn23/Hsd17b12/Irf1/Cd83/Gpam/Lgals8/Sox2/Ccl5/Lgals9/H2-Aa/Sirpa/Calr/H2-Eb1/H2-Ab1/H2-T23/Cd74
GOBP_CELLULAR_RESPIRATION	GOBP_CELLULAR_RESPIRATION	GOBP_CELLULAR_RESPIRATION	61	0.440306875	2.185318761	1.30E-05	0.000535885	0.000446713	854	tags=70%, list=37%, signal=46%	Dnajc30/Uqcc3/Cox8a/Chchd4/Ndufb10/Ndufs4/Uqcr10/Ndufa12/Atp5o/Mdh2/Etfrf1/Ndufs3/Ndufb6/Dld/Ndufs2/Uqcrc1/Ndufb7/Mtfr1l/Ndufb4/Park7/Ndufs8/Ndufc1/Sdhb/Chchd10/Pdhb/Atp5h/Bloc1s1/Ndufa11/Bnip3/Bax/Ndufs5/Iscu/Etfb/Ndufv3/Ndufb8/Cycs/Atp5a1/Coq7/Idh3a/Chchd5/Ndufa10/Adsl/Gadd45gip1
GOBP_ORGANONITROGEN_COMPOUND_BIOSYNTHETIC_PROCESS	GOBP_ORGANONITROGEN_COMPOUND_BIOSYNTHETIC_PROCESS	GOBP_ORGANONITROGEN_COMPOUND_BIOSYNTHETIC_PROCESS	309	0.277197124	1.836547159	1.32E-05	0.000541306	0.000451231	915	tags=55%, list=40%, signal=38%	Dnajc30/Mrps21/Pgrmc1/Eif5a/Gstp1/Cdk4/Prpsap2/Pank4/Ppp1ca/Uqcc3/Mrpl42/Polr2g/Mrpl27/Mrps33/Gatc/Hprt/Adi1/Dpm3/Mrps28/Eif2b4/Pigx/Mrpl20/Dalrd3/Atp5g1/Poglut2/Pigz/Il18/Rps16/Aurkaip1/Srm/Slbp/Prpsap1/Ndufb10/Ndufs4/Cirbp/Tmem14c/Rpl22l1/Ndufa12/Mrps7/Pigp/Dap3/Atp5o/Mrpl28/Fau/G6pdx/Mrpl22/Mrpl14/Atg101/Dcps/Uba52/Exosc7/Ndufs3/Ndufb6/Mpc1/Psph/Gss/Tusc3/Dld/Rpl23a/Eif1ax/Atpif1/Rpl13/Mrpl2/S…
GOBP_LEUKOCYTE_CELL_CELL_ADHESION	GOBP_LEUKOCYTE_CELL_CELL_ADHESION	GOBP_LEUKOCYTE_CELL_CELL_ADHESION	62	-0.390251744	-2.344969609	1.36E-05	0.000556284	0.000463717	564	tags=45%, list=25%, signal=35%	Il2rg/Ptpn6/Slc4a2/Itgb1/Wnk1/H2-K1/Klf4/Itgam/B2m/H2-D1/Ppp3ca/Cebpb/Igfbp2/H2-Q7/Irf1/Cd83/Gpam/Lgals8/Ccl5/Lgals9/Dusp3/Laptm5/H2-Aa/Sirpa/H2-Eb1/H2-Ab1/H2-T23/Cd74
TABULA_MURIS_SENIS_LUNG_CD4_POSITIVE_ALPHA_BETA_T_CELL_AGEING	TABULA_MURIS_SENIS_LUNG_CD4_POSITIVE_ALPHA_BETA_T_CELL_AGEING	TABULA_MURIS_SENIS_LUNG_CD4_POSITIVE_ALPHA_BETA_T_CELL_AGEING	38	-0.484113298	-2.553297559	1.44E-05	0.000579542	0.000483105	488	tags=55%, list=21%, signal=44%	Junb/Bhlhe40/H2-K1/B2m/H2-D1/Ifngr1/Srgn/Itm2c/Ly6e/S100a6/Ifi35/Ly6a/Ccl5/Klf6/Ifi47/Tap1/Psme1/Bst2/Atp2b1/Psmb8/Cd74
GOMF_CARBOHYDRATE_BINDING	GOMF_CARBOHYDRATE_BINDING	GOMF_CARBOHYDRATE_BINDING	30	-0.511774543	-2.469256973	1.44E-05	0.000579542	0.000483105	453	tags=53%, list=20%, signal=43%	Gaa/Plod1/Ugp2/Ganab/Galnt7/Tkt/Galnt1/Cdipt/Ppp1r3c/Lgals8/Lgals9/Ncan/Hexb/Calr/H2-Eb1/C4b
GOBP_MITOCHONDRIAL_TRANSPORT	GOBP_MITOCHONDRIAL_TRANSPORT	GOBP_MITOCHONDRIAL_TRANSPORT	37	0.521377696	2.33326942	1.44E-05	0.000579542	0.000483105	678	tags=70%, list=29%, signal=50%	Timm21/Tomm5/Plekhf1/Timm23/Slc25a5/Trp53/Timm50/Chchd4/Tmem14c/Bloc1s2/Aip/Them4/Timm17a/Atpif1/Dynlt1b/Pdcd5/Chchd10/Bnip3/Slc25a4/Bax/Mff/Gclc/Dynlt1f/Grpel1/Bnip3l/Tomm20
CAIRO_LIVER_DEVELOPMENT_DN	CAIRO_LIVER_DEVELOPMENT_DN	CAIRO_LIVER_DEVELOPMENT_DN	26	-0.543783721	-2.490455905	1.49E-05	0.0005943	0.000495407	210	tags=38%, list=9%, signal=35%	Adgre1/Lcat/Lyz2/Cd68/Lgals9/H2-Aa/Slc38a3/C1qa/Tapbp/H2-T23
GOCC_EXTERNAL_ENCAPSULATING_STRUCTURE	GOCC_EXTERNAL_ENCAPSULATING_STRUCTURE	GOCC_EXTERNAL_ENCAPSULATING_STRUCTURE	51	-0.42114784	-2.421233158	1.54E-05	0.000614067	0.000511885	414	tags=37%, list=18%, signal=31%	Plod1/Plxdc2/Scara3/Dag1/Olfml2b/Ptprz1/Mmp14/Sparc/Wnt7a/Hsd17b12/Adam10/Lgr6/S100a6/Lgals9/Ncan/Anxa5/Ctsc/Calr/Ctsd
GOBP_MITOCHONDRIAL_GENE_EXPRESSION	GOBP_MITOCHONDRIAL_GENE_EXPRESSION	GOBP_MITOCHONDRIAL_GENE_EXPRESSION	38	0.518644711	2.306362779	1.56E-05	0.000616761	0.00051413	777	tags=79%, list=34%, signal=53%	Mrps21/Mrpl42/Mrpl27/Mrps33/Gatc/Mrps28/Hsd17b10/Mrpl20/Aurkaip1/Mrps7/Dap3/Mrpl28/Mrpl22/Mrpl14/Mrpl2/Mrpl12/Coa3/Mrps11/Mrpl21/Chchd10/Mrpl18/Thap11/Mrps6/Mrps30/Alkbh1/Mrpl30/Mrpl23/Mrpl52/Fastkd2/Mrps15
GOBP_NEGATIVE_REGULATION_OF_LEUKOCYTE_MEDIATED_IMMUNITY	GOBP_NEGATIVE_REGULATION_OF_LEUKOCYTE_MEDIATED_IMMUNITY	GOBP_NEGATIVE_REGULATION_OF_LEUKOCYTE_MEDIATED_IMMUNITY	17	-0.656432021	-2.617254872	1.67E-05	0.000654698	0.000545754	560	tags=65%, list=24%, signal=49%	Ptpn6/Crk/H2-K1/Fcgr2b/H2-D1/H2-Q7/Lgals9/Tap1/Bst2/Tap2/H2-T23
REACTOME_COMPLEMENT_CASCADE	REACTOME_COMPLEMENT_CASCADE	REACTOME_COMPLEMENT_CASCADE	8	-0.825608811	-2.391543003	1.68E-05	0.000654698	0.000545754	23	tags=50%, list=1%, signal=50%	C1qa/C4b/C1qb/C1qc
GOBP_REGULATION_OF_INNATE_IMMUNE_RESPONSE	GOBP_REGULATION_OF_INNATE_IMMUNE_RESPONSE	GOBP_REGULATION_OF_INNATE_IMMUNE_RESPONSE	63	-0.384359368	-2.337367165	1.68E-05	0.000654698	0.000545754	513	tags=44%, list=22%, signal=36%	Map3k7/Ptprs/Znfx1/Crk/H2-K1/Chuk/Ankrd17/Zbp1/Pum1/H2-D1/Otud4/Stat2/H2-Q7/Nfe2l2/Irf1/Rtn4/Gbp2/Irgm2/Ifi35/Trem2/Lgals9/Tap1/Igtp/Ipo5/Nfkbia/Tap2/H2-T23/Cd74
GOBP_REGULATION_OF_LEUKOCYTE_MEDIATED_IMMUNITY	GOBP_REGULATION_OF_LEUKOCYTE_MEDIATED_IMMUNITY	GOBP_REGULATION_OF_LEUKOCYTE_MEDIATED_IMMUNITY	32	-0.503553906	-2.472595125	1.76E-05	0.000679036	0.000566042	620	tags=59%, list=27%, signal=44%	C3/Dhx36/Ptpn6/Map3k7/Crk/H2-K1/Itgam/Fcgr2b/B2m/H2-D1/H2-Q7/Trem2/Lgals9/Tap1/Fcer1g/Bst2/Fcgr3/Tap2/H2-T23
GOCC_RIBOSOMAL_SUBUNIT	GOCC_RIBOSOMAL_SUBUNIT	GOCC_RIBOSOMAL_SUBUNIT	54	0.466162419	2.252157024	1.76E-05	0.000679036	0.000566042	869	tags=78%, list=38%, signal=50%	Mrps21/Mrpl42/Mrpl27/Mrps33/Mrps28/Mrpl20/Rps16/Aurkaip1/Mrps7/Dap3/Mrpl28/Fau/Mrpl22/Mrpl14/Uba52/Rpl23a/Rpl13/Mrpl2/Rps6/Rpl18a/Mrpl12/Mrps11/Rps27l/Mrpl21/Mrpl18/Rps3/Mrps6/Rpl28/Rps18/Mrps30/Rpl34/Mrpl30/Rps19/Mrpl23/Rpl6/Mrpl52/Mrps15/Rps27rt/Rpl21/Rps13/Gadd45gip1/Mrpl1
TABULA_MURIS_SENIS_LIVER_MYELOID_LEUKOCYTE_AGEING	TABULA_MURIS_SENIS_LIVER_MYELOID_LEUKOCYTE_AGEING	TABULA_MURIS_SENIS_LIVER_MYELOID_LEUKOCYTE_AGEING	16	-0.665468785	-2.559567091	1.87E-05	0.00071836	0.000598823	556	tags=81%, list=24%, signal=62%	Nr4a1/Junb/Bhlhe40/Pde4b/Nfe2l2/Cd83/Ccl5/Cd52/H2-Aa/H2-Eb1/Ccl4/H2-Ab1/Cd74
MORI_LARGE_PRE_BII_LYMPHOCYTE_DN	MORI_LARGE_PRE_BII_LYMPHOCYTE_DN	MORI_LARGE_PRE_BII_LYMPHOCYTE_DN	16	-0.664698337	-2.556603748	1.89E-05	0.000721806	0.000601696	564	tags=81%, list=25%, signal=62%	Il2rg/Ptpn6/Scd1/Irf8/Itgav/Soat1/Rasa3/Cd83/Mcl1/H2-Aa/Ly86/Ctss/Cd74
TABULA_MURIS_SENIS_MARROW_MACROPHAGE_AGEING	TABULA_MURIS_SENIS_MARROW_MACROPHAGE_AGEING	TABULA_MURIS_SENIS_MARROW_MACROPHAGE_AGEING	53	0.47199084	2.285547049	1.99E-05	0.000756386	0.000630521	591	tags=64%, list=26%, signal=49%	Tmsb10/Elof1/Lsm4/Eif5a/Ppp1ca/Psmb6/Mrpl42/Smdt1/D8Ertd738e/Lamtor5/Mrpl20/Atp5g1/Ndufb10/Cirbp/Tmem14c/Ube2s/Scand1/Acp1/Psmc1/Tmem160/Atpif1/Rpl13/Ranbp1/Psmb3/Emg1/Dtymk/Chchd10/Mrpl18/Eif6/Pgp/Bax/Phb/Txn2/Snrpc
GOBP_REGULATION_OF_RESPONSE_TO_BIOTIC_STIMULUS	GOBP_REGULATION_OF_RESPONSE_TO_BIOTIC_STIMULUS	GOBP_REGULATION_OF_RESPONSE_TO_BIOTIC_STIMULUS	73	-0.362552827	-2.283839082	2.01E-05	0.000758731	0.000632476	604	tags=48%, list=26%, signal=37%	Pycard/Nlrc5/Ilrun/Pja2/Map3k7/Ptprs/Znfx1/Crk/H2-K1/Chuk/Ankrd17/Zbp1/Pum1/H2-D1/Otud4/Stat2/H2-Q7/Nfe2l2/Irf1/Rtn4/Gbp2/Irgm2/Ifi35/Trem2/Ccl5/Lgals9/Tap1/Igtp/Ipo5/Nfkbia/Ly86/Stat1/Tap2/H2-T23/Cd74
GOBP_LOCOMOTION	GOBP_LOCOMOTION	GOBP_LOCOMOTION	176	-0.253375337	-1.929712382	2.09E-05	0.000785446	0.000654746	644	tags=42%, list=28%, signal=33%	Gnai2/Prkcd/Plcg1/Iqsec1/Atp1a2/Pycard/Prex1/Unc5c/Ppp2r3a/Zeb2/Clasp2/Nr4a1/Itgb1/Krit1/Stk4/Vegfa/Lrp1/Map3k7/Wnk1/Adgrb1/Stk39/Crk/Itgav/Klf4/Hbegf/Itgam/Hyal2/Plxnb1/Pde4b/Csf1/Slk/Lmo4/Cpne3/Sorl1/Mgat3/Ppp3ca/Sema6a/Dag1/Rack1/Ptprz1/Vegfb/Mmp14/Srcin1/Sparc/Wnt7a/P2ry12/Plxnb3/Tcaf1/Nfe2l2/Ptpn23/Ctnna1/Wdr1/Rtn4/Adam10/Trim32/Lgr6/Gas6/Ctnna2/Cadm4/Trem2/Gadd45a/Ccl5/Stat3/Lgals9/Dusp3/An…
GOBP_DEVELOPMENTAL_GROWTH_INVOLVED_IN_MORPHOGENESIS	GOBP_DEVELOPMENTAL_GROWTH_INVOLVED_IN_MORPHOGENESIS	GOBP_DEVELOPMENTAL_GROWTH_INVOLVED_IN_MORPHOGENESIS	49	-0.426317016	-2.419913184	2.18E-05	0.000810515	0.000675644	816	tags=69%, list=35%, signal=46%	Mag/Hsp90ab1/Macf1/Map2/Lzts2/Sema4a/Sema4c/App/Iqgap1/Mgll/S100b/Dclk1/Ppp2r3a/Zeb2/Rab21/Clasp2/Itgb1/Vegfa/Lrp1/Ist1/Slc23a2/Ptprs/Pafah1b1/Csf1/Cyfip2/Sema6a/Picalm/Dip2b/Impact/Ddr1/Spg20/Rtn4/Mapt/Csf1r
WP_ELECTRON_TRANSPORT_CHAIN	WP_ELECTRON_TRANSPORT_CHAIN	WP_ELECTRON_TRANSPORT_CHAIN	32	0.540109827	2.297927283	2.18E-05	0.000810515	0.000675644	699	tags=72%, list=30%, signal=51%	Cox8a/Slc25a5/Ndufb10/Ndufs4/Uqcr10/Ndufa12/Atp5o/Ndufb6/Atpif1/Surf1/Ndufs2/Uqcrc1/Ndufb7/Ndufb4/Atp5g2/Ndufs8/Ndufc1/Sdhb/Atp5h/Slc25a4/Ndufs5/Ndufv3/Atp5a1
GOBP_REGULATION_OF_CELL_DEVELOPMENT	GOBP_REGULATION_OF_CELL_DEVELOPMENT	GOBP_REGULATION_OF_CELL_DEVELOPMENT	153	-0.269122019	-1.986043578	2.20E-05	0.000813254	0.000677926	590	tags=42%, list=26%, signal=34%	Dhx36/Ptprd/Zeb2/Rab21/Il2rg/Ptpn6/Fgfr3/Slc4a2/Itgb1/Vegfa/Ubash3b/Lrp1/Ist1/Ptprs/Bhlhe40/Pafah1b1/Itgam/Cnot4/Axl/Plxnb1/Csf1/B2m/Sorl1/Opa1/Ppp3ca/Gja1/Sema6a/Cebpb/Dag1/Ptprz1/Picalm/Dip2b/Mmp14/Wnt7a/Sox10/Plxnb3/Zbtb7a/Ctnna1/Rassf2/Irf1/Myrf/Spg20/Rtn4/Trim32/Zcchc24/Gas6/Cd83/Mapt/Trem2/Hspa9/Sox2/Zfp36/Zfp365/Ccl5/Stat3/Lgals9/Ncan/Clptm1/H2-Aa/Nfkbia/Csf1r/Gjc2/Stat1/C1qc/Cd74
GOMF_PEPTIDE_BINDING	GOMF_PEPTIDE_BINDING	GOMF_PEPTIDE_BINDING	57	-0.392185258	-2.319482006	2.26E-05	0.000831494	0.000693132	433	tags=46%, list=19%, signal=38%	Fcgr2b/Plod1/B2m/Ppie/H2-D1/Sorl1/Ppp3ca/Fntb/H2-Q7/Cltc/Kdelr1/Itm2c/Npepps/Trem2/Tap1/Anxa5/Ipo5/H2-Aa/Nfkbia/Calr/Ctsd/H2-Eb1/Tap2/H2-Ab1/H2-T23/Cd74
GOBP_WOUND_HEALING	GOBP_WOUND_HEALING	GOBP_WOUND_HEALING	50	-0.422258008	-2.422257924	2.28E-05	0.000834317	0.000695484	563	tags=52%, list=24%, signal=40%	Clasp2/Ptpn6/Itgb1/Vegfa/Ubash3b/B4galt1/Crk/Tor1a/Hbegf/Axl/Vegfb/Wnt7a/Fntb/P2ry12/Mertk/Ddr1/Nfe2l2/Smpd1/Srsf6/Gnaq/Vps4a/Pros1/Gas6/Cadm4/Anxa5/Fcer1g
GOBP_REGULATION_OF_CELL_CELL_ADHESION	GOBP_REGULATION_OF_CELL_CELL_ADHESION	GOBP_REGULATION_OF_CELL_CELL_ADHESION	79	-0.337682774	-2.182807917	2.37E-05	0.000865564	0.000721532	564	tags=39%, list=25%, signal=31%	Il2rg/Ptpn6/Ank3/Slc4a2/Vegfa/Ubash3b/Wnk1/H2-K1/Klf4/B2m/H2-D1/Ppp3ca/Cebpb/Igfbp2/H2-Q7/Ptpn23/Irf1/Cd83/Gpam/Lgals8/Sox2/Ccl5/Lgals9/Dusp3/Laptm5/H2-Aa/Sirpa/H2-Eb1/H2-Ab1/H2-T23/Cd74
GOBP_POSITIVE_REGULATION_OF_RESPONSE_TO_BIOTIC_STIMULUS	GOBP_POSITIVE_REGULATION_OF_RESPONSE_TO_BIOTIC_STIMULUS	GOBP_POSITIVE_REGULATION_OF_RESPONSE_TO_BIOTIC_STIMULUS	52	-0.408934409	-2.360639002	2.60E-05	0.000943669	0.00078664	604	tags=52%, list=26%, signal=39%	Pycard/Nlrc5/Pja2/Map3k7/Ptprs/Znfx1/H2-K1/Chuk/Ankrd17/Zbp1/Pum1/H2-D1/Otud4/H2-Q7/Irf1/Rtn4/Gbp2/Irgm2/Ifi35/Trem2/Lgals9/Igtp/Ipo5/Nfkbia/Ly86/H2-T23/Cd74
GOBP_CELL_JUNCTION_ORGANIZATION	GOBP_CELL_JUNCTION_ORGANIZATION	GOBP_CELL_JUNCTION_ORGANIZATION	124	-0.2894275	-2.04244671	2.62E-05	0.000944726	0.000787521	640	tags=42%, list=28%, signal=32%	Lamc1/Iqsec1/C3/Apbb1/Dhx36/Ptprd/Clasp2/Hopx/Ank3/Itgb1/Vegfa/Lrp1/Adgrb1/Ptprs/Crk/Pafah1b1/Itgav/Itgam/Plxnb1/Fcgr2b/Slk/Opa1/Gja1/Dag1/Picalm/Slc6a1/Mmp14/Srcin1/Sparc/Wnt7a/Cntn2/Ptpn23/Dctn1/Ctnna1/Srgn/Wdr1/Tesk2/Adam10/Klk8/Mapt/Ctnna2/Pdcd6ip/Trem2/Mtss1/Zfp365/Dusp3/Ncan/Csf1r/Prkaca/C1qa/C1qb/C1qc
LIAN_NEUTROPHIL_GRANULE_CONSTITUENTS	LIAN_NEUTROPHIL_GRANULE_CONSTITUENTS	LIAN_NEUTROPHIL_GRANULE_CONSTITUENTS	6	-0.892399106	-2.318629683	2.86E-05	0.001027429	0.000856462	223	tags=83%, list=10%, signal=75%	Srgn/Lyz2/Ctsc/Ctsd/Ctss
GOBP_POSITIVE_REGULATION_OF_CELL_CELL_ADHESION	GOBP_POSITIVE_REGULATION_OF_CELL_CELL_ADHESION	GOBP_POSITIVE_REGULATION_OF_CELL_CELL_ADHESION	50	-0.418579822	-2.401158227	2.88E-05	0.001028571	0.000857414	413	tags=38%, list=18%, signal=32%	B2m/H2-D1/Ppp3ca/Igfbp2/H2-Q7/Ptpn23/Irf1/Cd83/Gpam/Lgals8/Sox2/Ccl5/Lgals9/H2-Aa/Sirpa/H2-Eb1/H2-Ab1/H2-T23/Cd74
GOBP_POSITIVE_REGULATION_OF_PHAGOCYTOSIS	GOBP_POSITIVE_REGULATION_OF_PHAGOCYTOSIS	GOBP_POSITIVE_REGULATION_OF_PHAGOCYTOSIS	21	-0.597885949	-2.534342594	2.91E-05	0.001034704	0.000862527	620	tags=62%, list=27%, signal=46%	C3/Pycard/Il2rg/Lrp1/Fcgr2b/Mertk/Pros1/Gas6/Trem2/Fcer1g/Fcgr3/Sirpa/Calr
GOBP_NEUROGENESIS	GOBP_NEUROGENESIS	GOBP_NEUROGENESIS	290	-0.216610546	-1.770951291	3.11E-05	0.001101901	0.000918542	631	tags=40%, list=27%, signal=33%	Iqsec1/Prickle2/Nr3c1/Trip11/C3/Apbb1/Samd4b/Bnip2/Prex1/Unc5c/Dhx36/Dclk1/Ptprd/Ppp2r3a/Grk2/Zeb2/Camk2g/Rab21/Fktn/Clasp2/Fgfr3/Ank3/Git1/Itgb1/Vegfa/Strn/AU040320/Lrp1/Ist1/Sox21/Slc23a2/Map4/Ptprs/Mfsd2a/Bhlhe40/Crk/H2-K1/Acsl6/Pafah1b1/Tor1a/Klf4/Itgam/Ntm/Axl/Plxnb1/Fcgr2b/Csf1/Sec24b/B2m/Cyfip2/Lmo4/Nr2f1/H2-D1/Ece1/Sorl1/Ugcg/Opa1/Ppp3ca/Nde1/Gja1/Sema6a/Ifngr1/Cebpb/Dag1/Ptprz1/D16Ertd47…
REACTOME_MHC_CLASS_II_ANTIGEN_PRESENTATION	REACTOME_MHC_CLASS_II_ANTIGEN_PRESENTATION	REACTOME_MHC_CLASS_II_ANTIGEN_PRESENTATION	22	-0.577666121	-2.487718346	3.29E-05	0.00115562	0.000963322	244	tags=50%, list=11%, signal=45%	Dctn1/Cltc/Dync1li1/Tubb2a/Ctsc/H2-Aa/Ctsd/H2-Eb1/Ctss/H2-Ab1/Cd74
GOBP_GENERATION_OF_NEURONS	GOBP_GENERATION_OF_NEURONS	GOBP_GENERATION_OF_NEURONS	249	-0.220397932	-1.764517468	3.29E-05	0.00115562	0.000963322	631	tags=40%, list=27%, signal=33%	Iqsec1/Prickle2/Nr3c1/Trip11/C3/Apbb1/Samd4b/Bnip2/Prex1/Unc5c/Dhx36/Dclk1/Ptprd/Ppp2r3a/Zeb2/Camk2g/Rab21/Fktn/Clasp2/Fgfr3/Ank3/Git1/Itgb1/Vegfa/Strn/AU040320/Lrp1/Ist1/Sox21/Slc23a2/Map4/Ptprs/Mfsd2a/Crk/H2-K1/Acsl6/Pafah1b1/Tor1a/Klf4/Ntm/Axl/Plxnb1/Fcgr2b/Sec24b/B2m/Cyfip2/Lmo4/Nr2f1/H2-D1/Ece1/Ugcg/Opa1/Ppp3ca/Nde1/Gja1/Sema6a/Cebpb/Dag1/Ptprz1/D16Ertd472e/Picalm/Fzd2/Dip2b/Srcin1/Wnt7a/Sox…
GOBP_ANTIGEN_PROCESSING_AND_PRESENTATION_OF_PEPTIDE_ANTIGEN_VIA_MHC_CLASS_I	GOBP_ANTIGEN_PROCESSING_AND_PRESENTATION_OF_PEPTIDE_ANTIGEN_VIA_MHC_CLASS_I	GOBP_ANTIGEN_PROCESSING_AND_PRESENTATION_OF_PEPTIDE_ANTIGEN_VIA_MHC_CLASS_I	17	-0.642180021	-2.560430837	3.33E-05	0.001161668	0.000968364	475	tags=65%, list=21%, signal=52%	H2-K1/B2m/H2-D1/H2-Q7/Tap1/Fcer1g/Fcgr3/Calr/Tap2/Tapbp/H2-T23
GOBP_REGULATION_OF_ANTIGEN_PROCESSING_AND_PRESENTATION	GOBP_REGULATION_OF_ANTIGEN_PROCESSING_AND_PRESENTATION	GOBP_REGULATION_OF_ANTIGEN_PROCESSING_AND_PRESENTATION	6	-0.890429393	-2.313511976	3.36E-05	0.001168108	0.000973732	109	tags=83%, list=5%, signal=80%	Trem2/Cd68/Tap2/H2-Ab1/Cd74
GOMF_ANTIGEN_BINDING	GOMF_ANTIGEN_BINDING	GOMF_ANTIGEN_BINDING	17	-0.638153048	-2.544374924	3.66E-05	0.001264084	0.001053737	65	tags=65%, list=3%, signal=63%	H2-K1/B2m/H2-D1/H2-Q7/Tap1/H2-Aa/Sirpa/H2-Eb1/Tap2/H2-Ab1/H2-T23
GOCC_MHC_PROTEIN_COMPLEX	GOCC_MHC_PROTEIN_COMPLEX	GOCC_MHC_PROTEIN_COMPLEX	12	-0.741229895	-2.517730314	3.67E-05	0.001264084	0.001053737	475	tags=75%, list=21%, signal=60%	H2-K1/B2m/H2-D1/H2-Q7/H2-Aa/H2-Eb1/H2-Ab1/H2-T23/Cd74
GOBP_PROTON_MOTIVE_FORCE_DRIVEN_ATP_SYNTHESIS	GOBP_PROTON_MOTIVE_FORCE_DRIVEN_ATP_SYNTHESIS	GOBP_PROTON_MOTIVE_FORCE_DRIVEN_ATP_SYNTHESIS	29	0.544695261	2.250981989	3.71E-05	0.001272419	0.001060686	699	tags=72%, list=30%, signal=51%	Dnajc30/Atp5g1/Ndufb10/Ndufs4/Ndufa12/Atp5o/Ndufs3/Ndufb6/Ndufs2/Ndufb7/Ndufb4/Atp5g2/Ndufs8/Ndufc1/Sdhb/Atp5h/Ndufa11/Ndufs5/Ndufv3/Ndufb8/Atp5a1
MIR_7030_5P	MIR_7030_5P	MIR_7030_5P	35	-0.461057077	-2.350237954	3.75E-05	0.001280022	0.001067023	481	tags=49%, list=21%, signal=39%	Elavl3/2310022B05Rik/Cyfip2/Tmem63b/Etnk1/Gpd1/Kcnj10/Fntb/Tef/Cntn2/Hepacam/Cyth1/Myrf/Zcchc24/Stat3/Dusp3/Ddb1
STARK_PREFRONTAL_CORTEX_22Q11_DELETION_UP	STARK_PREFRONTAL_CORTEX_22Q11_DELETION_UP	STARK_PREFRONTAL_CORTEX_22Q11_DELETION_UP	35	-0.459231613	-2.340932653	3.88E-05	0.001318912	0.001099441	768	tags=69%, list=33%, signal=46%	Ptprk/Usp7/Ankrd11/Rsf1/Ppp2r2c/Cpeb2/Zeb2/Slc1a2/Tmem178b/Slc4a4/Stk4/Aftph/Wnk1/Tial1/Ntm/Mtdh/Cyfip2/Slc6a1/Tef/Tcaf1/Klf9/Paqr8/Rpl22/Atp2b1
TABULA_MURIS_SENIS_MARROW_IMMATURE_B_CELL_AGEING	TABULA_MURIS_SENIS_MARROW_IMMATURE_B_CELL_AGEING	TABULA_MURIS_SENIS_MARROW_IMMATURE_B_CELL_AGEING	70	0.417244199	2.162782222	3.92E-05	0.001324553	0.001104144	702	tags=66%, list=31%, signal=47%	Tmsb10/Lsm4/Eif5a/Supt4a/Psmb6/Smdt1/Erh/Pfdn6/Cdc37/Mrpl20/Aurkaip1/Uqcr10/Ube2s/Fau/Scand1/Uba52/H3f3b/Rpl23a/Tmem160/Atpif1/Rpl13/Ranbp1/Rps6/Rpl18a/Prdx2/Psmb3/Imp4/Ndufb7/Cdk2ap2/Chchd10/Atp5h/Ndufa11/Rps3/Eif3i/Swi5/Rpl28/Snrpc/Rps18/Elovl1/Ube2k/Ndufb8/Pkm/Rps19/Fkbp8/Arpp19/Rnh1
GOBP_REGULATION_OF_LOCOMOTION	GOBP_REGULATION_OF_LOCOMOTION	GOBP_REGULATION_OF_LOCOMOTION	159	-0.251168934	-1.861257438	4.03E-05	0.001357958	0.00113199	819	tags=53%, list=36%, signal=37%	Jag1/Rhob/Ptn/Fermt2/Macf1/Plpp3/Sema4a/Ptprk/Sema4c/Sp1/Nus1/Cavin1/Nipbl/App/Il6st/Iqgap1/Apod/Nsmf/Trib1/Gnai2/Plcg1/Iqsec1/Pycard/Prex1/Unc5c/Ppp2r3a/Zeb2/Clasp2/Itgb1/Krit1/Stk4/Vegfa/Lrp1/Map3k7/Wnk1/Adgrb1/Stk39/Crk/Itgav/Klf4/Hbegf/Hyal2/Plxnb1/Csf1/Slk/Lmo4/Cpne3/Sorl1/Mgat3/Ppp3ca/Sema6a/Dag1/Rack1/Ptprz1/Vegfb/Mmp14/Srcin1/Sparc/Wnt7a/P2ry12/Plxnb3/Tcaf1/Nfe2l2/Ptpn23/Ctnna1/Rtn4/Adam1…
GOBP_POSITIVE_REGULATION_OF_INFLAMMATORY_RESPONSE	GOBP_POSITIVE_REGULATION_OF_INFLAMMATORY_RESPONSE	GOBP_POSITIVE_REGULATION_OF_INFLAMMATORY_RESPONSE	29	-0.51226146	-2.439762934	4.13E-05	0.001385415	0.001154878	475	tags=55%, list=21%, signal=44%	H2-K1/Hyal2/Zbp1/H2-D1/Cebpb/H2-Q7/Ifi35/Trem2/Ccl5/Fcer1g/Ctsc/Fcgr3/Nfkbia/Csf1r/Ctss/H2-T23
MIR_669D_3P	MIR_669D_3P	MIR_669D_3P	82	-0.331409485	-2.160315743	4.20E-05	0.001394661	0.001162586	709	tags=56%, list=31%, signal=40%	Qrich1/Prpf4b/Znrf3/Kif13a/Ncam2/Zdhhc21/Zmym5/Hhip/Ccnc/Prkcd/Lrig3/Cd53/Gpatch8/Ano4/Hopx/Sgms1/Necap1/Itgb1/Tle4/Krit1/Vegfa/Slc5a3/Irf2bpl/Mfsd2a/Pafah1b1/Chuk/Slc6a6/Xiap/Rbbp5/Slc38a2/Fchsd2/Mtmr6/Cadm2/Tm9sf3/Dip2b/Epb41l2/Irf1/Gnaq/Tagln2/Mthfd1/Luc7l2/Atad1/Tmf1/Ctsc/Trim59/Nfkbia
MIR_297A_3P_MIR_297B_3P_MIR_297C_3P	MIR_297A_3P_MIR_297B_3P_MIR_297C_3P	MIR_297A_3P_MIR_297B_3P_MIR_297C_3P	85	-0.327167701	-2.130004629	4.19E-05	0.001394661	0.001162586	709	tags=55%, list=31%, signal=40%	Qrich1/Prpf4b/Znrf3/Kif13a/Ncam2/Zdhhc21/Zmym5/Hhip/Ccnc/Prkcd/Lrig3/Cd53/Gpatch8/Ano4/Hopx/Sgms1/Necap1/Itgb1/Tle4/Krit1/Vegfa/Slc5a3/Irf2bpl/Mfsd2a/Pafah1b1/Chuk/Slc6a6/Xiap/Rbbp5/Slc38a2/Fchsd2/Mtmr6/Cadm2/Tm9sf3/Dip2b/Epb41l2/Irf1/Gnaq/Tagln2/Mthfd1/Luc7l2/Atad1/Tmf1/Klf6/Ctsc/Trim59/Nfkbia
GOBP_T_CELL_ACTIVATION	GOBP_T_CELL_ACTIVATION	GOBP_T_CELL_ACTIVATION	88	-0.324767227	-2.112534924	4.25E-05	0.001402342	0.001168989	211	tags=24%, list=9%, signal=23%	Ctps/Irf1/Kdelr1/Cd83/Gpam/Lgals8/Ccl5/Stat3/Lgals9/Dusp3/Laptm5/Igtp/Rpl22/Fcer1g/Clptm1/H2-Aa/Sirpa/H2-Eb1/H2-Ab1/H2-T23/Cd74
GOBP_TUBE_DEVELOPMENT	GOBP_TUBE_DEVELOPMENT	GOBP_TUBE_DEVELOPMENT	145	-0.266492725	-1.934968541	4.26E-05	0.001402342	0.001168989	819	tags=56%, list=36%, signal=38%	Jag1/Rhob/Ptn/Unc5b/Bag6/Pou3f3/Lzts2/Sema4a/Nfia/Sema4c/Sos1/Sp1/Naa15/Nus1/Nipbl/Vps52/Pik3ca/Il6st/Ubp1/Erap1/Dlg1/Itgb8/Hhip/Ncl/Plcg1/Nr3c1/C3/Zeb2/Hopx/Ptpn6/Dhcr7/Nr4a1/Fgfr3/Itgb1/Krit1/Stk4/Vegfa/Lrp1/Map3k7/Wnk1/Adgrb1/Junb/B4galt1/Itgav/Klf4/Hbegf/Prkcb/Mtdh/Csf1/Sec24b/Lmo4/Ece1/Opa1/Gja1/Sema6a/Dag1/Fzd2/Vegfb/Mmp14/Ncoa3/Sparc/Wnt7a/Sox10/Ddr1/Nfe2l2/Insc/Srsf6/Dvl3/Rtn4/Cat/Mthfd1/…
GOBP_OSTEOCLAST_DIFFERENTIATION	GOBP_OSTEOCLAST_DIFFERENTIATION	GOBP_OSTEOCLAST_DIFFERENTIATION	24	-0.545264618	-2.429297186	4.42E-05	0.001450207	0.001208889	554	tags=71%, list=24%, signal=54%	Fgfr3/Slc4a2/Ubash3b/Junb/Pafah1b1/Chuk/Csf1/Ppp3ca/Cebpb/Ostm1/Snx10/Zbtb7a/Rassf2/Trem2/Ccl5/Fcer1g/Csf1r
GOMF_SOLUTE_SODIUM_SYMPORTER_ACTIVITY	GOMF_SOLUTE_SODIUM_SYMPORTER_ACTIVITY	GOMF_SOLUTE_SODIUM_SYMPORTER_ACTIVITY	15	-0.664666859	-2.500711616	4.79E-05	0.001561988	0.001302069	575	tags=80%, list=25%, signal=60%	Slc6a11/Slc1a2/Slc4a4/Slc23a2/Slc5a3/Mfsd2a/Slc20a1/Slc6a6/Slc38a2/Slc20a2/Slc6a1/Slc38a3
GOBP_REGULATION_OF_IMMUNE_EFFECTOR_PROCESS	GOBP_REGULATION_OF_IMMUNE_EFFECTOR_PROCESS	GOBP_REGULATION_OF_IMMUNE_EFFECTOR_PROCESS	47	-0.424557906	-2.401105208	4.92E-05	0.001598123	0.001332191	621	tags=57%, list=27%, signal=43%	Masp1/C3/Pycard/Dhx36/Ptpn6/Map3k7/Crk/H2-K1/Itgam/Ankrd17/Axl/Fcgr2b/B2m/H2-D1/H2-Q7/Irf1/Rtn4/Trem2/Lgals9/Tap1/Laptm5/Fcer1g/Bst2/Fcgr3/Tap2/H2-T23/Cd74
GOBP_POSITIVE_REGULATION_OF_LYMPHOCYTE_ACTIVATION	GOBP_POSITIVE_REGULATION_OF_LYMPHOCYTE_ACTIVATION	GOBP_POSITIVE_REGULATION_OF_LYMPHOCYTE_ACTIVATION	53	-0.398430161	-2.313868211	4.94E-05	0.001598425	0.001332443	475	tags=42%, list=21%, signal=34%	H2-K1/Axl/B2m/H2-D1/Ppp3ca/Igfbp2/Mmp14/H2-Q7/Irf1/Gas6/Cd83/Gpam/Lgals8/Ccl5/Lgals9/H2-Aa/Csf1r/Sirpa/H2-Eb1/H2-Ab1/H2-T23/Cd74
GOBP_POSITIVE_REGULATION_OF_LEUKOCYTE_CELL_CELL_ADHESION	GOBP_POSITIVE_REGULATION_OF_LEUKOCYTE_CELL_CELL_ADHESION	GOBP_POSITIVE_REGULATION_OF_LEUKOCYTE_CELL_CELL_ADHESION	43	-0.435264416	-2.376195852	4.98E-05	0.001604537	0.001337538	413	tags=40%, list=18%, signal=33%	B2m/H2-D1/Ppp3ca/Igfbp2/H2-Q7/Irf1/Cd83/Gpam/Lgals8/Ccl5/Lgals9/H2-Aa/Sirpa/H2-Eb1/H2-Ab1/H2-T23/Cd74
GOBP_NEGATIVE_REGULATION_OF_CELL_KILLING	GOBP_NEGATIVE_REGULATION_OF_CELL_KILLING	GOBP_NEGATIVE_REGULATION_OF_CELL_KILLING	13	-0.681150874	-2.41941468	5.07E-05	0.001626879	0.001356162	476	tags=62%, list=21%, signal=49%	Crk/H2-K1/H2-D1/H2-Q7/Lgals9/Tap1/Tap2/H2-T23
REACTOME_MITOCHONDRIAL_TRANSLATION	REACTOME_MITOCHONDRIAL_TRANSLATION	REACTOME_MITOCHONDRIAL_TRANSLATION	29	0.539083272	2.227790146	5.21E-05	0.001663794	0.001386935	894	tags=90%, list=39%, signal=56%	Mrps21/Mrpl42/Mrpl27/Mrps33/Mrps28/Mrpl20/Aurkaip1/Mrps7/Dap3/Mrpl28/Mrpl22/Mrpl14/Mrpl2/Mrpl12/Mrps11/Mrpl21/Mrpl18/Mrps6/Mrps30/Mrpl30/Mrpl23/Mrpl52/Mrps15/Gadd45gip1/Mrpl1/Mrrf
TABULA_MURIS_SENIS_LUNG_NON_CLASSICAL_MONOCYTE_AGEING	TABULA_MURIS_SENIS_LUNG_NON_CLASSICAL_MONOCYTE_AGEING	TABULA_MURIS_SENIS_LUNG_NON_CLASSICAL_MONOCYTE_AGEING	14	-0.684054463	-2.489972307	5.25E-05	0.001667399	0.001389939	95	tags=57%, list=4%, signal=55%	Nfe2l2/Ly6a/Cd52/Fcer1g/H2-Aa/H2-Eb1/H2-Ab1/Cd74
REACTOME_INNATE_IMMUNE_SYSTEM	REACTOME_INNATE_IMMUNE_SYSTEM	REACTOME_INNATE_IMMUNE_SYSTEM	162	-0.25051472	-1.85873907	5.27E-05	0.001667399	0.001389939	201	tags=20%, list=9%, signal=19%	Dnajc3/Dync1li1/Adam10/Trim32/Cat/Usp18/Atp6v1a/Arpc1b/Lyz2/Trem2/Psmd8/Cd68/Dusp3/Pld4/Psme1/Fcer1g/Ctsc/Bst2/Hexb/Fcgr3/Nfkbia/Sirpa/Prkaca/Ctsd/C1qa/Ly86/Psmb8/C4b/C1qb/C1qc/Ctss/H2-T23
GOMF_AMIDE_BINDING	GOMF_AMIDE_BINDING	GOMF_AMIDE_BINDING	75	-0.327595429	-2.063721782	5.72E-05	0.001802082	0.001502211	433	tags=39%, list=19%, signal=32%	Fcgr2b/Plod1/B2m/Ppie/H2-D1/Srd5a1/Sorl1/Ppp3ca/Fntb/Soat1/H2-Q7/Cltc/Acadl/Kdelr1/Itm2c/Npepps/Trem2/Tap1/Anxa5/Ipo5/H2-Aa/Nfkbia/Calr/Ctsd/H2-Eb1/Tap2/H2-Ab1/H2-T23/Cd74
GOCC_ORGANELLAR_RIBOSOME	GOCC_ORGANELLAR_RIBOSOME	GOCC_ORGANELLAR_RIBOSOME	27	0.565378423	2.282821472	5.75E-05	0.001806267	0.0015057	869	tags=93%, list=38%, signal=58%	Mrps21/Mrpl42/Mrpl27/Mrps33/Mrps28/Mrpl20/Aurkaip1/Mrps7/Dap3/Mrpl28/Mrpl22/Mrpl14/Mrpl2/Mrpl12/Mrps11/Mrpl21/Mrpl18/Mrps6/Mrps30/Mrpl30/Mrpl23/Mrpl52/Mrps15/Gadd45gip1/Mrpl1
CRELD1_TARGET_GENES	CRELD1_TARGET_GENES	CRELD1_TARGET_GENES	207	-0.226176054	-1.782178024	5.79E-05	0.001811953	0.001510439	546	tags=36%, list=24%, signal=30%	Sgms1/Itgb1/Dcaf11/Ints7/Ubash3b/Tank/Lrp1/Mier3/Map3k7/Slc23a2/Irf8/Tmem128/Bhlhe40/H2-K1/Axl/Aak1/Tm9sf4/B2m/Slk/Arap1/Zbtb38/Fchsd2/Gosr2/Ifngr1/Inf2/D16Ertd472e/Susd6/Picalm/Dph5/Gadd45b/Oasl2/Osbp/H2-Q7/P2ry12/Hnrnpu/Atp6v0a2/Snx10/Zbtb7a/Fbxl3/Rassf2/Galnt1/Srgn/Tesk2/Adgre1/Cltc/Irf1/Leprotl1/Gbp2/Ptp4a2/Sh3bp5/Ly6e/Cd83/Mcl1/Ccl5/Cd68/Stat3/Lgals9/Tmcc3/Tap1/Spop/Anxa5/Fcer1g/Fcgr3/Nfkbia…
GOBP_REGULATION_OF_ENDOCYTOSIS	GOBP_REGULATION_OF_ENDOCYTOSIS	GOBP_REGULATION_OF_ENDOCYTOSIS	57	-0.379306716	-2.24331508	5.85E-05	0.001822901	0.001519566	631	tags=49%, list=27%, signal=37%	Iqsec1/C3/Pycard/Rab21/Il2rg/Ank3/Itgb1/Vegfa/Lrp1/Tor1a/Itgav/Axl/Aak1/Fcgr2b/B2m/Ppp3ca/Rack1/Picalm/Mertk/Smpd1/Pros1/Gas6/Atad1/Trem2/Fcer1g/Fcgr3/Sirpa/Calr
SERVITJA_ISLET_HNF1A_TARGETS_UP	SERVITJA_ISLET_HNF1A_TARGETS_UP	SERVITJA_ISLET_HNF1A_TARGETS_UP	31	-0.48899853	-2.383426423	5.90E-05	0.001829577	0.00152513	504	tags=58%, list=22%, signal=46%	Map4/Ntm/Csf1/Nr2f1/H2-D1/Scara3/Mmp14/Epb41l2/Irgm2/Lyz2/Sox2/Ly6a/Laptm5/Ctsc/H2-Aa/Iigp1/C1qb/C1qc
GOCC_ENDOCYTIC_VESICLE	GOCC_ENDOCYTIC_VESICLE	GOCC_ENDOCYTIC_VESICLE	29	-0.504881215	-2.404612822	6.01E-05	0.001855346	0.001546612	475	tags=55%, list=21%, signal=44%	H2-K1/Hyal2/B2m/H2-D1/Pik3c2b/Mpeg1/H2-Q7/Cltc/Dync1li1/Cdc42ep2/Pld4/Tap1/Calr/Tapbp/Ctss/H2-T23
REACTOME_DEGRADATION_OF_THE_EXTRACELLULAR_MATRIX	REACTOME_DEGRADATION_OF_THE_EXTRACELLULAR_MATRIX	REACTOME_DEGRADATION_OF_THE_EXTRACELLULAR_MATRIX	8	-0.798792062	-2.313862861	6.05E-05	0.001861185	0.001551479	291	tags=50%, list=13%, signal=44%	Mmp14/Adam10/Ctsd/Ctss
TABULA_MURIS_SENIS_LIMB_MUSCLE_MESENCHYMAL_STEM_CELL_AGEING	TABULA_MURIS_SENIS_LIMB_MUSCLE_MESENCHYMAL_STEM_CELL_AGEING	TABULA_MURIS_SENIS_LIMB_MUSCLE_MESENCHYMAL_STEM_CELL_AGEING	42	-0.424860486	-2.301389858	6.11E-05	0.001864221	0.00155401	488	tags=48%, list=21%, signal=38%	Junb/H2-K1/B2m/H2-D1/Gja1/Cebpb/Gadd45b/Nfe2l2/Irf1/S100a6/Zfp36/Ly6a/Rtp4/Gadd45a/Anxa5/Nfkbia/Psmb8/C4b/Iigp1/Cd74
GOBP_MITOCHONDRIAL_TRANSLATION	GOBP_MITOCHONDRIAL_TRANSLATION	GOBP_MITOCHONDRIAL_TRANSLATION	35	0.504000364	2.205080847	6.11E-05	0.001864221	0.00155401	777	tags=77%, list=34%, signal=52%	Mrps21/Mrpl42/Mrpl27/Mrps33/Gatc/Mrps28/Mrpl20/Aurkaip1/Mrps7/Dap3/Mrpl28/Mrpl22/Mrpl14/Mrpl2/Mrpl12/Coa3/Mrps11/Mrpl21/Mrpl18/Mrps6/Mrps30/Alkbh1/Mrpl30/Mrpl23/Mrpl52/Fastkd2/Mrps15
TABULA_MURIS_SENIS_LIVER_NK_CELL_AGEING	TABULA_MURIS_SENIS_LIVER_NK_CELL_AGEING	TABULA_MURIS_SENIS_LIVER_NK_CELL_AGEING	86	-0.313804119	-2.05321423	6.19E-05	0.001873665	0.001561882	167	tags=24%, list=7%, signal=24%	Ptp4a2/S100a6/Lrrc58/Luc7l2/Tmf1/Ly6a/Ccl5/Klf6/Stat3/Sat1/Tap1/Laptm5/H2-Aa/Ctsd/H2-Eb1/Ccl4/Tap2/Ctss/H2-Ab1/H2-T23/Cd74
GOBP_LYMPHOCYTE_ACTIVATION	GOBP_LYMPHOCYTE_ACTIVATION	GOBP_LYMPHOCYTE_ACTIVATION	116	-0.2855603	-1.988080507	6.19E-05	0.001873665	0.001561882	475	tags=34%, list=21%, signal=29%	H2-K1/Itgav/Itgam/Axl/Prkcb/Fcgr2b/B2m/H2-D1/Ppp3ca/Gja1/Cebpb/Igfbp2/Mmp14/H2-Q7/Mertk/Zbtb7a/Ctps/Irf1/Kdelr1/Gas6/Cd83/Gpam/Lgals8/Ccl5/Stat3/Lst1/Lgals9/Dusp3/Laptm5/Igtp/Rpl22/Fcer1g/Clptm1/H2-Aa/Csf1r/Sirpa/H2-Eb1/H2-Ab1/H2-T23/Cd74
GOCC_BASAL_PART_OF_CELL	GOCC_BASAL_PART_OF_CELL	GOCC_BASAL_PART_OF_CELL	49	-0.407777394	-2.314676295	6.25E-05	0.001883722	0.001570266	580	tags=53%, list=25%, signal=41%	Myo1d/Grk2/Clasp2/Ank3/Slc4a2/Slc4a4/Lrp1/Phldb1/Slc23a2/Slco3a1/Slc5a3/Kcnj16/Stk39/B4galt1/Slc6a6/Dag1/Kcnj10/P2ry12/Ddr1/Mlc1/Ctnna2/Llgl1/Atp1a1/Tgfa/Slc38a3/Atp2b1
GOBP_REGULATION_OF_T_CELL_ACTIVATION	GOBP_REGULATION_OF_T_CELL_ACTIVATION	GOBP_REGULATION_OF_T_CELL_ACTIVATION	60	-0.378348424	-2.273377307	6.29E-05	0.001886818	0.001572847	413	tags=35%, list=18%, signal=29%	B2m/H2-D1/Ppp3ca/Cebpb/Igfbp2/H2-Q7/Irf1/Cd83/Gpam/Lgals8/Ccl5/Lgals9/Dusp3/Laptm5/Clptm1/H2-Aa/Sirpa/H2-Eb1/H2-Ab1/H2-T23/Cd74
HOFFMANN_SMALL_PRE_BII_TO_IMMATURE_B_LYMPHOCYTE_UP	HOFFMANN_SMALL_PRE_BII_TO_IMMATURE_B_LYMPHOCYTE_UP	HOFFMANN_SMALL_PRE_BII_TO_IMMATURE_B_LYMPHOCYTE_UP	14	-0.680589764	-2.477360732	6.62E-05	0.001980191	0.001650682	152	tags=57%, list=7%, signal=54%	Vegfb/Cd83/Ly6a/Pld4/H2-Aa/H2-Eb1/H2-Ab1/Cd74
MORI_MATURE_B_LYMPHOCYTE_UP	MORI_MATURE_B_LYMPHOCYTE_UP	MORI_MATURE_B_LYMPHOCYTE_UP	18	-0.593609636	-2.384890152	6.81E-05	0.002027859	0.001690418	564	tags=72%, list=25%, signal=55%	Il2rg/Ptpn6/Scd1/Irf8/Sorl1/Ifngr1/Rasa3/Cd83/Mcl1/H2-Aa/H2-Eb1/Ctss/Cd74
GOBP_POSITIVE_REGULATION_OF_INTRACELLULAR_SIGNAL_TRANSDUCTION	GOBP_POSITIVE_REGULATION_OF_INTRACELLULAR_SIGNAL_TRANSDUCTION	GOBP_POSITIVE_REGULATION_OF_INTRACELLULAR_SIGNAL_TRANSDUCTION	154	-0.251729579	-1.852766071	7.07E-05	0.002097317	0.001748318	644	tags=44%, list=28%, signal=34%	Gnai2/Prkcd/Fbxw11/Ago3/C3/Pias4/Bnip2/Pycard/Dhx36/Zeb2/Ptpn6/Fgfr3/Pja2/Ank3/Usp4/Itgb1/Vegfa/Sik3/Lrp1/Map3k7/Stk39/Tial1/Crk/Itgav/Chuk/Hbegf/Ankrd17/Axl/Prkcb/Mtdh/Plxnb1/Fcgr2b/Csf1/Ece1/Ppp3ca/Rtkn2/Rack1/Gadd45b/Vegfb/Wnt7a/P2ry12/Ddr1/Rassf2/Dvl3/Arl6ip5/Dync1li1/Rtn4/Trim32/Cat/Gas6/Ifi35/Mcl1/Trem2/Sox2/Gadd45a/Ccl5/Tgfa/Lgals9/Laptm5/Spop/Gpr62/Ndst1/Csf1r/Calr/Ddit3/Ccl12/Ccl4/Cd74
GOBP_NEGATIVE_REGULATION_OF_NATURAL_KILLER_CELL_MEDIATED_IMMUNITY	GOBP_NEGATIVE_REGULATION_OF_NATURAL_KILLER_CELL_MEDIATED_IMMUNITY	GOBP_NEGATIVE_REGULATION_OF_NATURAL_KILLER_CELL_MEDIATED_IMMUNITY	11	-0.721248537	-2.366455618	7.56E-05	0.002225145	0.001854875	476	tags=73%, list=21%, signal=58%	Crk/H2-K1/H2-D1/H2-Q7/Lgals9/Tap1/Tap2/H2-T23
GOBP_REGULATION_OF_NATURAL_KILLER_CELL_MEDIATED_IMMUNITY	GOBP_REGULATION_OF_NATURAL_KILLER_CELL_MEDIATED_IMMUNITY	GOBP_REGULATION_OF_NATURAL_KILLER_CELL_MEDIATED_IMMUNITY	11	-0.721248537	-2.366455618	7.56E-05	0.002225145	0.001854875	476	tags=73%, list=21%, signal=58%	Crk/H2-K1/H2-D1/H2-Q7/Lgals9/Tap1/Tap2/H2-T23
REACTOME_INITIAL_TRIGGERING_OF_COMPLEMENT	REACTOME_INITIAL_TRIGGERING_OF_COMPLEMENT	REACTOME_INITIAL_TRIGGERING_OF_COMPLEMENT	7	-0.831564236	-2.291043091	7.72E-05	0.002246391	0.001872586	23	tags=57%, list=1%, signal=57%	C1qa/C4b/C1qb/C1qc
WP_COMPLEMENT_ACTIVATION_CLASSICAL_PATHWAY	WP_COMPLEMENT_ACTIVATION_CLASSICAL_PATHWAY	WP_COMPLEMENT_ACTIVATION_CLASSICAL_PATHWAY	7	-0.831564236	-2.291043091	7.72E-05	0.002246391	0.001872586	23	tags=57%, list=1%, signal=57%	C1qa/C4b/C1qb/C1qc
GRAESSMANN_APOPTOSIS_BY_SERUM_DEPRIVATION_UP	GRAESSMANN_APOPTOSIS_BY_SERUM_DEPRIVATION_UP	GRAESSMANN_APOPTOSIS_BY_SERUM_DEPRIVATION_UP	89	-0.310485734	-2.02097701	7.73E-05	0.002246391	0.001872586	428	tags=37%, list=19%, signal=31%	Csf1/Dnmt1/Zbp1/Lmo4/H2-D1/Cebpb/Slc35e4/Stat2/Etnk1/Gadd45b/Oasl2/Irf9/Ctps/Irf1/Dnajc3/Dync1li1/Gbp2/Usp18/Irgm2/Ifi35/Ing3/Kcna6/Rtp4/Gadd45a/Ccl5/Ifi47/Igtp/Bst2/Stat1/C4b/Tap2/Iigp1/H2-T23
NABA_ECM_AFFILIATED	NABA_ECM_AFFILIATED	NABA_ECM_AFFILIATED	15	-0.654912146	-2.464010938	8.08E-05	0.002340691	0.001951194	434	tags=67%, list=19%, signal=54%	Plxnb1/Plxdc2/Sema6a/Plxnb3/Lgals8/Lgals9/Anxa5/C1qa/C1qb/C1qc
GOBP_CELLULAR_RESPONSE_TO_TYPE_II_INTERFERON	GOBP_CELLULAR_RESPONSE_TO_TYPE_II_INTERFERON	GOBP_CELLULAR_RESPONSE_TO_TYPE_II_INTERFERON	23	-0.538010778	-2.357603417	8.18E-05	0.00235931	0.001966715	404	tags=61%, list=18%, signal=51%	Slk/Ifngr1/H2-Q7/Irf1/Cdc42ep2/Gbp2/Irgm2/Ccl5/Igtp/Sirpa/Ccl12/Ccl4/Stat1/H2-Ab1
GOBP_NEGATIVE_REGULATION_OF_DEVELOPMENTAL_PROCESS	GOBP_NEGATIVE_REGULATION_OF_DEVELOPMENTAL_PROCESS	GOBP_NEGATIVE_REGULATION_OF_DEVELOPMENTAL_PROCESS	148	-0.257932148	-1.884706545	8.21E-05	0.00235931	0.001966715	562	tags=39%, list=24%, signal=31%	Hopx/Fgfr3/Slc4a2/Itgb1/Usp19/Krit1/Stk4/Vegfa/Ubash3b/Sox21/Adgrb1/Ptprs/Itgav/Klf4/Ankrd17/Dnmt1/B2m/Sorl1/Ppp3ca/Gja1/Sema6a/Ptprz1/Dip2b/Ncoa3/Sparc/Wnt7a/Sox10/P2ry12/Hnrnpu/Nfe2l2/Ctnna1/Nbr1/Nelfb/Srgn/Srsf6/Irf1/Spg20/Rtn4/Gas6/Mapt/Trem2/Hspa9/Sox2/Zfp36/Gadd45a/Stat3/Laptm5/Lbh/Ddb1/Nfkbia/Csf1r/Calr/Ddit3/Tob1/Stat1/C1qc/Cd74
GOBP_CELL_SUBSTRATE_ADHESION	GOBP_CELL_SUBSTRATE_ADHESION	GOBP_CELL_SUBSTRATE_ADHESION	58	-0.372443438	-2.212058668	8.34E-05	0.002388899	0.00199138	819	tags=64%, list=36%, signal=42%	Jag1/Ptn/Fermt2/Triobp/Macf1/Ptprk/Iqgap1/Apod/Itgb8/Lamc1/Prex1/Clasp2/Itgb1/Stk4/Vegfa/Lrp1/Crk/Itgav/Itgam/Axl/Csf1/Slk/Dag1/Ptprz1/Mmp14/Srcin1/Mertk/Ddr1/Cntn2/Hsd17b12/Tesk2/Ttyh1/Gas6/Itgb5/Dusp3/Sirpa/Calr
TABULA_MURIS_SENIS_BROWN_ADIPOSE_TISSUE_MYELOID_CELL_AGEING	TABULA_MURIS_SENIS_BROWN_ADIPOSE_TISSUE_MYELOID_CELL_AGEING	TABULA_MURIS_SENIS_BROWN_ADIPOSE_TISSUE_MYELOID_CELL_AGEING	62	-0.363031263	-2.181405448	8.86E-05	0.002526882	0.002106403	443	tags=39%, list=19%, signal=32%	Prkcb/Mtdh/Lmo4/Ugp2/Tm9sf3/Sparc/Lars2/Oxct1/P2ry12/Kdelr1/Npepps/Lrrc58/Zfp36/Ly6a/Atp1a1/Hexb/H2-Aa/Csf1r/C1qa/H2-Eb1/C1qb/C1qc/H2-Ab1/Cd74
MIR_466A_3P_MIR_466D_3P_MIR_466E_3P	MIR_466A_3P_MIR_466D_3P_MIR_466E_3P	MIR_466A_3P_MIR_466D_3P_MIR_466E_3P	84	-0.319158434	-2.08606951	9.12E-05	0.002580201	0.002150849	709	tags=55%, list=31%, signal=39%	Qrich1/Prpf4b/Znrf3/Kif13a/Ncam2/Zdhhc21/Zmym5/Hhip/Ccnc/Prkcd/Lrig3/Cd53/Gpatch8/Ano4/Hopx/Sgms1/Necap1/Itgb1/Tle4/Krit1/Vegfa/Slc5a3/Irf2bpl/Mfsd2a/Pafah1b1/Chuk/Slc6a6/Xiap/Rbbp5/Slc38a2/Fchsd2/Mtmr6/Cadm2/Tm9sf3/Dip2b/Epb41l2/Irf1/Gnaq/Tagln2/Mthfd1/Luc7l2/Atad1/Tmf1/Ctsc/Trim59/Nfkbia
MIR_467G	MIR_467G	MIR_467G	84	-0.319158434	-2.08606951	9.12E-05	0.002580201	0.002150849	709	tags=55%, list=31%, signal=39%	Qrich1/Prpf4b/Znrf3/Kif13a/Ncam2/Zdhhc21/Zmym5/Hhip/Ccnc/Prkcd/Lrig3/Cd53/Gpatch8/Ano4/Hopx/Sgms1/Necap1/Itgb1/Tle4/Krit1/Vegfa/Slc5a3/Irf2bpl/Mfsd2a/Pafah1b1/Chuk/Slc6a6/Xiap/Rbbp5/Slc38a2/Fchsd2/Mtmr6/Cadm2/Tm9sf3/Dip2b/Epb41l2/Irf1/Gnaq/Tagln2/Mthfd1/Luc7l2/Atad1/Tmf1/Ctsc/Trim59/Nfkbia
GOCC_MHC_CLASS_II_PROTEIN_COMPLEX	GOCC_MHC_CLASS_II_PROTEIN_COMPLEX	GOCC_MHC_CLASS_II_PROTEIN_COMPLEX	5	-0.897096568	-2.132173689	9.64E-05	0.002707315	0.002256811	35	tags=80%, list=2%, signal=79%	H2-Aa/H2-Eb1/H2-Ab1/Cd74
GOMF_MHC_CLASS_II_PROTEIN_COMPLEX_BINDING	GOMF_MHC_CLASS_II_PROTEIN_COMPLEX_BINDING	GOMF_MHC_CLASS_II_PROTEIN_COMPLEX_BINDING	5	-0.897096568	-2.132173689	9.64E-05	0.002707315	0.002256811	35	tags=80%, list=2%, signal=79%	H2-Aa/H2-Eb1/H2-Ab1/Cd74
RAMALHO_STEMNESS_DN	RAMALHO_STEMNESS_DN	RAMALHO_STEMNESS_DN	20	-0.563473623	-2.360517454	9.77E-05	0.002728097	0.002274134	443	tags=60%, list=19%, signal=49%	Prkcb/Cyfip2/Ppp3ca/Mpeg1/Adgre1/Cbx4/Cd68/Pld4/Csf1r/Sirpa/Ly86/Ctss
GOBP_POSITIVE_REGULATION_OF_GENE_EXPRESSION	GOBP_POSITIVE_REGULATION_OF_GENE_EXPRESSION	GOBP_POSITIVE_REGULATION_OF_GENE_EXPRESSION	182	-0.234049826	-1.795439323	9.78E-05	0.002728097	0.002274134	629	tags=41%, list=27%, signal=32%	Ago3/Nr3c1/C3/Clec5a/Pycard/Dhx36/Grk2/Il2rg/Ank3/Sgms1/Vegfa/Tank/Lrp1/Map3k7/Irf8/Kif1b/Rmnd1/H2-K1/Chuk/Klf4/Hyal2/Rbbp5/Pde4b/Csf1/Dnmt1/Tra2b/Khdrbs1/Tardbp/B2m/Slc38a2/Nr2f1/H2-D1/Sorl1/Ppp3ca/Gja1/Ifngr1/Cebpb/Tmem135/Snrnp70/Mmp14/Ncoa3/Wnt7a/Sox10/H2-Q7/Impact/Hnrnpu/Tra2a/Nfe2l2/Irf1/Rbm22/Dnajc3/Rtn4/Nbas/Trim32/Gas6/Cd83/Tmf1/Trem2/Zfp36/Ccl5/Stat3/Lgals9/Laptm5/Fcer1g/Fcgr3/Csf1r/Cal…
HALLMARK_COMPLEMENT	HALLMARK_COMPLEMENT	HALLMARK_COMPLEMENT	32	-0.471613513	-2.315758567	9.87E-05	0.00274126	0.002285107	741	tags=69%, list=32%, signal=47%	Gngt2/Pik3ca/Lta4h/Ehd1/Gnai2/Prkcd/C3/Lrp1/Msrb1/Itgam/Cebpb/Mmp14/Irf1/Gpd2/Ccl5/Anxa5/Fcer1g/Ctsc/Ctsd/C1qa/C1qc/Ctss
GOBP_INTERLEUKIN_6_PRODUCTION	GOBP_INTERLEUKIN_6_PRODUCTION	GOBP_INTERLEUKIN_6_PRODUCTION	23	-0.533081682	-2.336003748	0.000101624	0.00281146	0.002343626	642	tags=61%, list=28%, signal=44%	Ncl/Pycard/Grk2/Ptpn6/Hyal2/Cebpb/Gas6/Trem2/Stat3/Lgals9/Laptm5/Fcer1g/Sirpa/Cd74
GOBP_NEGATIVE_REGULATION_OF_CELL_POPULATION_PROLIFERATION	GOBP_NEGATIVE_REGULATION_OF_CELL_POPULATION_PROLIFERATION	GOBP_NEGATIVE_REGULATION_OF_CELL_POPULATION_PROLIFERATION	140	-0.256852662	-1.87847136	0.000101954	0.00281146	0.002343626	566	tags=40%, list=25%, signal=32%	Fktn/Ptpn6/Fgfr3/Slc4a2/Itgb1/Krit1/Stk4/Strn/Lrp1/Map4/Ptprs/Tial1/B4galt1/H2-K1/Pafah1b1/Klf4/Ntm/Cep97/Plxnb1/Fcgr2b/B2m/Nr2f1/H2-D1/Ppp3ca/Gja1/Sema6a/Cebpb/Ptprz1/Gabbr1/Dip2b/Sparc/Sox10/Fntb/Plxnb3/Ddr1/Ctnna1/Klf9/Spg20/Itm2c/Rtn4/Trim32/Ifi35/Trem2/Fgfrl1/Sox2/Mtss1/Zfp365/Stat3/Lst1/Lgals9/Laptm5/H2-Aa/Csf1r/Ccl12/Tob1/Stat1
TABULA_MURIS_SENIS_MARROW_HEMATOPOIETIC_PRECURSOR_CELL_AGEING	TABULA_MURIS_SENIS_MARROW_HEMATOPOIETIC_PRECURSOR_CELL_AGEING	TABULA_MURIS_SENIS_MARROW_HEMATOPOIETIC_PRECURSOR_CELL_AGEING	22	-0.552044702	-2.377379741	0.000106665	0.002930544	0.002442894	185	tags=68%, list=8%, signal=63%	H2-K1/Msrb1/B2m/H2-D1/Itm2c/S100a6/Lyz2/Ly6a/Ccl5/Sat1/Cd52/H2-Aa/H2-Eb1/H2-Ab1/Cd74
GOBP_NEURON_DEVELOPMENT	GOBP_NEURON_DEVELOPMENT	GOBP_NEURON_DEVELOPMENT	204	-0.225967366	-1.775636248	0.000108121	0.002959658	0.002467163	647	tags=41%, list=28%, signal=32%	Ehd1/Lamc1/Iqsec1/Prickle2/Nr3c1/Trip11/C3/Apbb1/Samd4b/Prex1/Unc5c/Dhx36/Dclk1/Ptprd/Zeb2/Camk2g/Rab21/Clasp2/Fgfr3/Ank3/Git1/Itgb1/Vegfa/Strn/Lrp1/Ist1/Slc23a2/Map4/Ptprs/Mfsd2a/Crk/H2-K1/Acsl6/Pafah1b1/Tor1a/Klf4/Ntm/Plxnb1/Fcgr2b/Sec24b/B2m/Cyfip2/Lmo4/Nr2f1/H2-D1/Ece1/Ugcg/Opa1/Ppp3ca/Gja1/Sema6a/Dag1/Ptprz1/D16Ertd472e/Picalm/Fzd2/Dip2b/Srcin1/Wnt7a/Impact/Plxnb3/Ddr1/Zdhhc17/Nfe2l2/Cntn2/D…
REACTOME_EXTRACELLULAR_MATRIX_ORGANIZATION	REACTOME_EXTRACELLULAR_MATRIX_ORGANIZATION	REACTOME_EXTRACELLULAR_MATRIX_ORGANIZATION	24	-0.524142281	-2.335191625	0.000110536	0.002992889	0.002494865	538	tags=71%, list=23%, signal=55%	Itga2b/Mmp9/Col5a3/Fbn2/Serpinh1/App/Itgb8/Itgb1/Itgav/Itgam/Plod1/Mmp14/Sparc/Ddr1/Adam10/Ctsd/Ctss
GOBP_BIOMINERAL_TISSUE_DEVELOPMENT	GOBP_BIOMINERAL_TISSUE_DEVELOPMENT	GOBP_BIOMINERAL_TISSUE_DEVELOPMENT	24	-0.523159166	-2.330811586	0.000110536	0.002992889	0.002494865	554	tags=58%, list=24%, signal=45%	Fgfr3/Slc4a2/Slc20a1/Gja1/Cebpb/Slc20a2/Snx10/Nbr1/Srgn/Gas6/Mtss1/Ank/Atp2b1/Csf1r
HALLMARK_DNA_REPAIR	HALLMARK_DNA_REPAIR	HALLMARK_DNA_REPAIR	39	0.471538564	2.119135499	0.000110185	0.002992889	0.002494865	551	tags=62%, list=24%, signal=48%	Rfc3/Supt4a/Polr2g/Polr2i/Hprt/Polr2d/Trp53/Prim1/Sf3a3/Gtf2a2/Polr2h/Polr2f/Pcna/Surf1/Adrm1/Pole4/Polr2j/Ak3/Zwint/Polr2k/Rpa2/Taf12/Tsg101/Dad1
GOBP_SODIUM_ION_TRANSPORT	GOBP_SODIUM_ION_TRANSPORT	GOBP_SODIUM_ION_TRANSPORT	30	-0.466881219	-2.252651527	0.000113839	0.003071181	0.002560128	625	tags=63%, list=27%, signal=47%	Atp1a2/Slc6a11/Ank3/Slc4a4/Wnk1/Slc23a2/Slc5a3/Stk39/Slmap/Slc20a1/Slc6a6/Slc38a2/Fxyd5/Hcn2/Ahcyl1/Slc20a2/Slc6a1/Atp1a1/Slc38a3
GOBP_CELLULAR_COMPONENT_MORPHOGENESIS	GOBP_CELLULAR_COMPONENT_MORPHOGENESIS	GOBP_CELLULAR_COMPONENT_MORPHOGENESIS	135	-0.261610476	-1.892497642	0.000114733	0.003084162	0.002570949	615	tags=40%, list=27%, signal=31%	Apbb1/Unc5c/Dhx36/Dclk1/Ptprd/Zeb2/Rab21/Clasp2/Fgfr3/Ank3/Itgb1/Vegfa/AU040320/Lrp1/Ist1/Phldb1/Slc23a2/Ptprs/Mfsd2a/Pafah1b1/Plxnb1/Cyfip2/Lmo4/Ece1/Opa1/Ppp3ca/Gja1/Sema6a/Dag1/Ptprz1/Tmem135/Picalm/Dip2b/Srcin1/Wnt7a/Impact/Plxnb3/Ddr1/Zdhhc17/Cntn2/Wdr1/Dvl3/Spg20/Rtn4/Adam10/Map1a/Klk8/Mapt/Ctnna2/Tmf1/Llgl1/Zfp365/Atp9a/Csf1r
MIR_669C_3P	MIR_669C_3P	MIR_669C_3P	182	-0.232784029	-1.785729162	0.000115923	0.003104996	0.002588317	811	tags=52%, list=35%, signal=36%	Coq10b/Unc5b/Eif4e2/Macf1/Ptbp3/Sbno1/Plpp3/Ptprk/Sema4c/Naa15/Nus1/Akap8/Pik3ca/Daam1/Rsf1/Ubr4/Phf3/Ppp2r2c/Znrf3/Kif13a/Ncam2/Zdhhc21/Trib1/Ap3d1/Slc39a14/Hhip/Med13/Paqr7/Prkcd/Fbxw11/Unc5c/9930021J03Rik/Dhx36/Dclk1/Cisd2/Ilrun/Ano4/Slc1a2/Sgms1/Tmem178b/Tnks2/Slc4a4/Mon2/Krit1/Vegfa/Map3k7/Kif1b/Slc5a3/Igdcc4/Junb/Mfsd2a/Plcl1/Slc6a6/Itgam/Cep97/Aak1/Tmc7/Ermp1/Cpne3/Marf1/Ube4a/D16Ertd472e/…
GOBP_PEPTIDE_BIOSYNTHETIC_PROCESS	GOBP_PEPTIDE_BIOSYNTHETIC_PROCESS	GOBP_PEPTIDE_BIOSYNTHETIC_PROCESS	140	0.325470371	1.9245875	0.00011718	0.003127458	0.002607041	911	tags=61%, list=40%, signal=39%	Mrps21/Eif5a/Cdk4/Ppp1ca/Mrpl42/Polr2g/Mrpl27/Mrps33/Gatc/Mrps28/Eif2b4/Mrpl20/Dalrd3/Rps16/Aurkaip1/Slbp/Cirbp/Rpl22l1/Mrps7/Dap3/Mrpl28/Fau/Mrpl22/Mrpl14/Dcps/Uba52/Exosc7/Gss/Rpl23a/Eif1ax/Rpl13/Mrpl2/Serp1/Rps6/Rpl18a/Tent2/Yars/Eif2s1/Nolc1/Mrpl12/Eif3e/Coa3/Mrps11/Rps27l/Mrpl21/Paip2/Mrpl18/Zfp706/Rps3/Eif6/Eif3i/Rwdd1/Cnbp/Mrps6/Rpl28/Gclc/Rps18/Mrps30/Rpl34/Alkbh1/Mrpl30/Pkm/Rps19/Eef1e1/…
GOBP_TUMOR_NECROSIS_FACTOR_SUPERFAMILY_CYTOKINE_PRODUCTION	GOBP_TUMOR_NECROSIS_FACTOR_SUPERFAMILY_CYTOKINE_PRODUCTION	GOBP_TUMOR_NECROSIS_FACTOR_SUPERFAMILY_CYTOKINE_PRODUCTION	31	-0.475048811	-2.315434134	0.000118588	0.003152179	0.002627648	744	tags=74%, list=32%, signal=51%	Akap8/App/Hdac3/Ncl/Pycard/Ilrun/Ptpn6/H2-K1/Axl/H2-D1/Ifngr1/H2-Q7/Gas6/Trem2/Zfp36/Stat3/Lgals9/Fcer1g/Fcgr3/Csf1r/Sirpa/Ccl4/H2-T23
RUAN_RESPONSE_TO_TNF_TROGLITAZONE_UP	RUAN_RESPONSE_TO_TNF_TROGLITAZONE_UP	RUAN_RESPONSE_TO_TNF_TROGLITAZONE_UP	8	-0.781831684	-2.264733695	0.00011895	0.003152179	0.002627648	391	tags=88%, list=17%, signal=73%	H2-D1/Ifngr1/Gbp2/Stat1/Tap2/H2-T23/Serpina3n
GOBP_REGULATION_OF_CELL_KILLING	GOBP_REGULATION_OF_CELL_KILLING	GOBP_REGULATION_OF_CELL_KILLING	18	-0.580493798	-2.33219587	0.000119486	0.003155194	0.002630161	476	tags=56%, list=21%, signal=44%	Crk/H2-K1/Itgam/B2m/H2-D1/H2-Q7/Lgals9/Tap1/Tap2/H2-T23
GOBP_POSITIVE_REGULATION_OF_CELL_DEVELOPMENT	GOBP_POSITIVE_REGULATION_OF_CELL_DEVELOPMENT	GOBP_POSITIVE_REGULATION_OF_CELL_DEVELOPMENT	88	-0.312104501	-2.030166852	0.000123187	0.003241475	0.002702085	590	tags=45%, list=26%, signal=35%	Dhx36/Ptprd/Zeb2/Rab21/Il2rg/Itgb1/Vegfa/Lrp1/Ist1/Pafah1b1/Itgam/Axl/Plxnb1/Csf1/Opa1/Ppp3ca/Gja1/Dag1/Ptprz1/Picalm/Mmp14/Sox10/Plxnb3/Irf1/Myrf/Rtn4/Trim32/Gas6/Cd83/Mapt/Trem2/Sox2/Zfp365/Ccl5/Lgals9/Ncan/H2-Aa/Csf1r/Gjc2/Cd74
BERENJENO_TRANSFORMED_BY_RHOA_UP	BERENJENO_TRANSFORMED_BY_RHOA_UP	BERENJENO_TRANSFORMED_BY_RHOA_UP	110	0.338388267	1.932473764	0.000129151	0.003386479	0.002822961	843	tags=59%, list=37%, signal=39%	Cks1b/Lsm4/Hmgb3/Pkia/Rfc3/Nxt1/Timm23/Pfdn6/Hprt/Actl6a/Orc6/Trp53/Srm/Slbp/Ppa1/Ndufaf4/Stip1/Ebna1bp2/Ppp1r14b/Lsm3/Hspa14/Prim1/Higd1a/Banf1/Sf3a3/Psmd11/Pcna/Pgam1/Ranbp1/Cib1/Cdca7/Eif2s1/Psmb3/Emg1/Tdp2/Mrpl12/Fbl/Snrpd1/Sae1/Dtymk/Cacybp/Mrpl18/Lsm8/Eif6/Bpgm/Bax/Snrpd2/Pimreg/Eed/Cfl2/Bola2/Snrpa1/Txnrd1/Fam162a/Zfand2a/Cycs/Psmc2/Coq7/Slc2a1/Cdca7l/Dusp1/Srsf1/Rfc5/Rpp30/Hpf1
REACTOME_COMPLEX_I_BIOGENESIS	REACTOME_COMPLEX_I_BIOGENESIS	REACTOME_COMPLEX_I_BIOGENESIS	21	0.576324798	2.177387371	0.000130884	0.003419909	0.002850828	642	tags=76%, list=28%, signal=55%	Ndufb10/Ndufs4/Ndufaf4/Ndufa12/Ndufs3/Ndufb6/Ndufs2/Ndufaf3/Ndufb7/Ndufb4/Ndufs8/Ndufc1/Ndufa11/Ndufs5/Ndufv3/Ndufb8
GOBP_LEUKOCYTE_MIGRATION	GOBP_LEUKOCYTE_MIGRATION	GOBP_LEUKOCYTE_MIGRATION	59	-0.371541226	-2.222834188	0.000136232	0.003537458	0.002948816	538	tags=47%, list=23%, signal=37%	Itgb1/Vegfa/Wnk1/Stk39/B4galt1/Crk/Pafah1b1/Itgam/Pde4b/Csf1/Vegfb/Mmp14/P2ry12/Wdr1/Rtn4/Adam10/Gas6/Trem2/Ccl5/Lgals9/Fcer1g/Fcgr3/Csf1r/Sirpa/Calr/Ccl12/Ccl4/Cd74
GOCC_NUCLEAR_PROTEIN_CONTAINING_COMPLEX	GOCC_NUCLEAR_PROTEIN_CONTAINING_COMPLEX	GOCC_NUCLEAR_PROTEIN_CONTAINING_COMPLEX	252	0.275046607	1.777892764	0.000136329	0.003537458	0.002948816	863	tags=52%, list=38%, signal=37%	Elof1/Lsm4/Rbmx2/Rfc3/Eif5a/Supt4a/Scnm1/Nxt1/Med4/Prmt5/Xrcc2/Polr2g/Polr2i/Mrnip/Clns1a/Acd/Polr2d/Chmp1b/Actl6a/Mta2/Orc6/Trp53/Lsm10/Med8/Rbbp7/Pex2/Slbp/Cirbp/Chrac1/Ube2s/Snrpf/Lsm3/Nxt2/Prim1/Sfr1/Senp2/Sf3a3/Cdk2ap1/Orc4/Ccdc12/Gtf2a2/Snrnp25/Polr2h/Polr2f/Polr3e/Fzr1/Larp7/Exosc7/Snrnp27/Pcna/Deaf1/Ranbp1/Sun1/Gins2/Imp4/Txnl4a/Paf1/Nolc1/Ctnnb1/Cdk2ap2/Hnrnpa1/Pole4/Med28/Tfdp2/Polr2j/S…
GOBP_REGULATION_OF_MYELOID_LEUKOCYTE_MEDIATED_IMMUNITY	GOBP_REGULATION_OF_MYELOID_LEUKOCYTE_MEDIATED_IMMUNITY	GOBP_REGULATION_OF_MYELOID_LEUKOCYTE_MEDIATED_IMMUNITY	15	-0.642893379	-2.418792089	0.000139301	0.003590191	0.002992774	620	tags=60%, list=27%, signal=44%	C3/Dhx36/H2-K1/Itgam/H2-D1/H2-Q7/Fcer1g/Fcgr3/H2-T23
GOBP_PEPTIDE_ANTIGEN_ASSEMBLY_WITH_MHC_PROTEIN_COMPLEX	GOBP_PEPTIDE_ANTIGEN_ASSEMBLY_WITH_MHC_PROTEIN_COMPLEX	GOBP_PEPTIDE_ANTIGEN_ASSEMBLY_WITH_MHC_PROTEIN_COMPLEX	7	-0.820211459	-2.259765049	0.00013952	0.003590191	0.002992774	35	tags=71%, list=2%, signal=71%	H2-Aa/Calr/H2-Eb1/Tapbp/H2-Ab1
ZHANG_UTERUS_C6_ENDOTHELIAL_PLVAP_HIGH_CELL	ZHANG_UTERUS_C6_ENDOTHELIAL_PLVAP_HIGH_CELL	ZHANG_UTERUS_C6_ENDOTHELIAL_PLVAP_HIGH_CELL	26	-0.490978947	-2.248617179	0.000140455	0.003590191	0.002992774	488	tags=54%, list=21%, signal=43%	Junb/H2-K1/B2m/Fxyd5/H2-D1/H2-Q7/Irf1/Ly6e/Tagln2/Zfp36/Ly6a/Nfkbia/Psmb8/Iigp1
GOMF_CCR_CHEMOKINE_RECEPTOR_BINDING	GOMF_CCR_CHEMOKINE_RECEPTOR_BINDING	GOMF_CCR_CHEMOKINE_RECEPTOR_BINDING	6	-0.864729128	-2.246737598	0.000140833	0.003590191	0.002992774	90	tags=100%, list=4%, signal=96%	Ccl5/Stat3/Ccl12/Ccl4/Stat1
TABULA_MURIS_SENIS_LUNG_VEIN_ENDOTHELIAL_CELL_AGEING	TABULA_MURIS_SENIS_LUNG_VEIN_ENDOTHELIAL_CELL_AGEING	TABULA_MURIS_SENIS_LUNG_VEIN_ENDOTHELIAL_CELL_AGEING	6	-0.864563153	-2.246306361	0.000140833	0.003590191	0.002992774	134	tags=83%, list=6%, signal=79%	Mapt/H2-Aa/H2-Eb1/H2-Ab1/Cd74
GOCC_ENDOSOME	GOCC_ENDOSOME	GOCC_ENDOSOME	149	-0.249438129	-1.827161323	0.000141244	0.003590191	0.002992774	445	tags=32%, list=19%, signal=27%	Rnf11/Spast/Fcgr2b/Tm9sf4/B2m/H2-D1/Ece1/Sorl1/Fchsd2/Gosr2/Slc29a3/Gja1/Picalm/Mmp14/H2-Q7/Pdlim4/Atp6v0a2/Snx10/Ptpn23/Smpd1/Nbr1/Dop1b/Cltc/Leprotl1/Cd164/Dync1li1/Vps4a/Ptp4a2/Mlc1/Wdr91/Pdcd6ip/Llgl1/Atp1a1/Cd68/Washc4/Pld4/Gpr62/Atp9a/Micall1/Bst2/H2-Aa/Ctsd/Ddit3/H2-Eb1/Ctss/H2-Ab1/Cd74
GOBP_RESPONSE_TO_VIRUS	GOBP_RESPONSE_TO_VIRUS	GOBP_RESPONSE_TO_VIRUS	50	-0.389062463	-2.231833654	0.000144498	0.003660442	0.003051335	498	tags=54%, list=22%, signal=43%	Pycard/Dhx36/Ilrun/Ptprs/Znfx1/Chuk/Hyal2/Zbp1/Ifngr1/Stat2/Oasl2/H2-Q7/Smpd1/Irf1/Trim32/Irgm2/Gpam/Trem2/Lgals8/Ifi27l2a/Rtp4/Ccl5/Lgals9/Igtp/Bst2/Stat1/Serinc5
TABULA_MURIS_SENIS_SUBCUTANEOUS_ADIPOSE_TISSUE_B_CELL_AGEING	TABULA_MURIS_SENIS_SUBCUTANEOUS_ADIPOSE_TISSUE_B_CELL_AGEING	TABULA_MURIS_SENIS_SUBCUTANEOUS_ADIPOSE_TISSUE_B_CELL_AGEING	31	-0.471195648	-2.296653444	0.000145502	0.003673424	0.003062157	295	tags=52%, list=13%, signal=46%	Mbd3/Sparc/P2ry12/Itm2c/Rtn4/Tubb2a/Tagln2/S100a6/Lyz2/Mcl1/Zfp36/Psmd8/Anxa5/Hexb/Atp2b1/Ctsd
WP_MICROGLIA_PATHOGEN_PHAGOCYTOSIS_PATHWAY	WP_MICROGLIA_PATHOGEN_PHAGOCYTOSIS_PATHWAY	WP_MICROGLIA_PATHOGEN_PHAGOCYTOSIS_PATHWAY	11	-0.70391375	-2.309579239	0.000146217	0.003679065	0.003066859	129	tags=55%, list=6%, signal=52%	Arpc1b/Trem2/Fcer1g/C1qa/C1qb/C1qc
GOBP_VASCULATURE_DEVELOPMENT	GOBP_VASCULATURE_DEVELOPMENT	GOBP_VASCULATURE_DEVELOPMENT	103	-0.276084567	-1.874682814	0.000146841	0.00368235	0.003069598	819	tags=56%, list=36%, signal=38%	Jag1/Rhob/Ptn/Unc5b/Socs3/Plpp3/Sema4a/Sos1/Sp1/Naa15/Nus1/Ncoa6/Pik3ca/Ubp1/Erap1/Itgb8/Hhip/Ncl/Plcg1/C3/Dhcr7/Nr4a1/Itgb1/Krit1/Stk4/Vegfa/Lrp1/Map3k7/Wnk1/Adgrb1/Junb/B4galt1/Itgav/Klf4/Hbegf/Ankrd17/Gaa/Prkcb/Mtdh/Dnmt1/Sec24b/Gja1/Sema6a/Vegfb/Sparc/Wnt7a/Nfe2l2/Rtn4/Adam10/Lgals8/Gadd45a/Ccl5/Stat3/Tgfa/Ndst1/Ddit3/Ccl12/Stat1
LEE_AGING_NEOCORTEX_UP	LEE_AGING_NEOCORTEX_UP	LEE_AGING_NEOCORTEX_UP	29	-0.486061854	-2.314981288	0.000151589	0.003788709	0.003158258	159	tags=41%, list=7%, signal=39%	Hsd17b12/Lcat/Gadd45a/Cd68/Sat1/Kcna1/Ctsd/Ddit3/C1qa/C4b/C1qc/Ctss
GOCC_COLLAGEN_TRIMER	GOCC_COLLAGEN_TRIMER	GOCC_COLLAGEN_TRIMER	7	-0.817743027	-2.252964271	0.000152559	0.003800249	0.003167878	23	tags=57%, list=1%, signal=57%	Scara3/C1qa/C1qb/C1qc
GOBP_ACUTE_INFLAMMATORY_RESPONSE	GOBP_ACUTE_INFLAMMATORY_RESPONSE	GOBP_ACUTE_INFLAMMATORY_RESPONSE	19	-0.567829907	-2.307273128	0.000154461	0.00382313	0.003186952	478	tags=58%, list=21%, signal=46%	B4galt1/H2-K1/Fcgr2b/H2-D1/H2-Q7/Ccl5/Stat3/Fcer1g/Fcgr3/H2-T23/Serpina3n
GOCC_COLLAGEN_CONTAINING_EXTRACELLULAR_MATRIX	GOCC_COLLAGEN_CONTAINING_EXTRACELLULAR_MATRIX	GOCC_COLLAGEN_CONTAINING_EXTRACELLULAR_MATRIX	39	-0.431715133	-2.277109833	0.000154501	0.00382313	0.003186952	641	tags=46%, list=28%, signal=34%	Vwa1/Lamc1/Itgb1/Vegfa/Plod1/Plxdc2/Scara3/Dag1/Ptprz1/Sparc/Adam10/S100a6/Lgals9/Ncan/Anxa5/Ctsc/Calr/Ctsd
GOBP_ATP_BIOSYNTHETIC_PROCESS	GOBP_ATP_BIOSYNTHETIC_PROCESS	GOBP_ATP_BIOSYNTHETIC_PROCESS	35	0.484236974	2.118612911	0.000165669	0.004085965	0.00340605	642	tags=66%, list=28%, signal=48%	Dnajc30/Uqcc3/Atp5g1/Ndufb10/Ndufs4/Ndufa12/Atp5o/Ndufs3/Ndufb6/Ndufs2/Ndufb7/Ndufb4/Nudt2/Ak3/Atp5g2/Ndufs8/Ndufc1/Sdhb/Atp5h/Ndufa11/Ndufs5/Ndufv3/Ndufb8
GOBP_AMINO_ACID_TRANSPORT	GOBP_AMINO_ACID_TRANSPORT	GOBP_AMINO_ACID_TRANSPORT	21	-0.55450067	-2.350439358	0.000173342	0.004233293	0.003528863	669	tags=76%, list=29%, signal=55%	Lrrc8c/Prkcd/Nr3c1/Slc25a44/Slc1a2/Itgb1/Slc36a4/Slc6a6/Slc38a2/Gja1/Gabbr1/Sv2a/Slc6a1/Kcnj10/Arl6ip5/Slc38a3
GOBP_REGULATION_OF_RESPONSE_TO_CYTOKINE_STIMULUS	GOBP_REGULATION_OF_RESPONSE_TO_CYTOKINE_STIMULUS	GOBP_REGULATION_OF_RESPONSE_TO_CYTOKINE_STIMULUS	26	-0.484678729	-2.219763035	0.000173342	0.004233293	0.003528863	617	tags=85%, list=27%, signal=63%	Eif4e2/Parp9/Gigyf2/Il6st/Pias4/Pycard/Nlrc5/Pafah1b1/Klf4/Axl/Csf1/Zbp1/Otud4/Stat2/Rnf113a2/Trim32/Gas6/Irgm2/Trem2/Laptm5/Igtp/Cd74
TABULA_MURIS_SENIS_LUNG_ALVEOLAR_MACROPHAGE_AGEING	TABULA_MURIS_SENIS_LUNG_ALVEOLAR_MACROPHAGE_AGEING	TABULA_MURIS_SENIS_LUNG_ALVEOLAR_MACROPHAGE_AGEING	51	-0.380815581	-2.189357806	0.000173107	0.004233293	0.003528863	254	tags=37%, list=11%, signal=34%	Tkt/Srgn/Rtn4/Ly6e/S100a6/Lyz2/Trem2/Ccl5/Sat1/Cd52/Fcer1g/Hexb/H2-Aa/Csf1r/H2-Eb1/Psmb8/Ctss/H2-Ab1/Cd74
GOBP_TISSUE_MORPHOGENESIS	GOBP_TISSUE_MORPHOGENESIS	GOBP_TISSUE_MORPHOGENESIS	73	-0.328210999	-2.067508652	0.00017432	0.004243306	0.003537209	819	tags=63%, list=36%, signal=42%	Jag1/Rhob/Fermt2/Socs3/Macf1/Lzts2/Fat1/Sema4c/Sos1/Vps52/Dlg1/Znrf3/Hhip/Lamc1/Nr3c1/Zeb2/Clasp2/Fgfr3/Stk4/Vegfa/Map3k7/Pafah1b1/Tor1a/Chuk/Klf4/Hbegf/Csf1/Sec24b/Lmo4/Opa1/Gja1/Dag1/Fzd2/Mmp14/Ncoa3/Wnt7a/Sox10/Ddr1/Wdr1/Dvl3/Ly6e/Mthfd1/Sox2/Mtss1/Prkaca/Ctsd
GOBP_NEGATIVE_REGULATION_OF_VIRAL_PROCESS	GOBP_NEGATIVE_REGULATION_OF_VIRAL_PROCESS	GOBP_NEGATIVE_REGULATION_OF_VIRAL_PROCESS	18	-0.56606234	-2.274215947	0.000179718	0.004337683	0.003615882	175	tags=50%, list=8%, signal=47%	Oasl2/Trim32/Ly6e/Zfp36/Ccl5/Trim59/Bst2/Stat1/Cd74
TABULA_MURIS_SENIS_LIVER_ENDOTHELIAL_CELL_OF_HEPATIC_SINUSOID_AGEING	TABULA_MURIS_SENIS_LIVER_ENDOTHELIAL_CELL_OF_HEPATIC_SINUSOID_AGEING	TABULA_MURIS_SENIS_LIVER_ENDOTHELIAL_CELL_OF_HEPATIC_SINUSOID_AGEING	109	-0.281622216	-1.972095191	0.000179939	0.004337683	0.003615882	512	tags=39%, list=22%, signal=32%	Wnk1/Map4/Junb/Znfx1/B4galt1/Crk/H2-K1/Pafah1b1/Axl/Csf1/Zbp1/Tardbp/B2m/Lmo4/Use1/Ece1/Rpl17/Rack1/Snrnp70/Sel1l/Epb41l2/Irf1/Ptp4a2/Sh3bp5/Luc7l2/Ly6a/Ccl5/Lst1/Dusp3/Spop/Rpl22/Arhgef12/Psme1/Lbh/H2-Aa/H2-Eb1/Ccl4/Psmb8/Stat1/Iigp1/H2-Ab1/H2-T23/Cd74
GOBP_POSITIVE_REGULATION_OF_LOCOMOTION	GOBP_POSITIVE_REGULATION_OF_LOCOMOTION	GOBP_POSITIVE_REGULATION_OF_LOCOMOTION	100	-0.286206874	-1.941728491	0.000179437	0.004337683	0.003615882	815	tags=59%, list=35%, signal=40%	Rdx/Nrp1/Zfp609/Trf/Rhob/Ptn/Fermt2/Plpp3/Sema4a/Sema4c/Sp1/Nus1/Cavin1/Nipbl/App/Il6st/Iqgap1/Nsmf/Gnai2/Plcg1/Iqsec1/Pycard/Prex1/Clasp2/Itgb1/Stk4/Vegfa/Lrp1/Map3k7/Wnk1/Stk39/Crk/Itgav/Hbegf/Csf1/Cpne3/Ppp3ca/Sema6a/Rack1/Ptprz1/Vegfb/Mmp14/Sparc/Wnt7a/P2ry12/Nfe2l2/Rtn4/Adam10/Trim32/Lgr6/Gas6/Trem2/Ccl5/Stat3/Lgals9/Csf1r/Calr/Ccl12/Cd74
GOBP_MONOATOMIC_ION_TRANSPORT	GOBP_MONOATOMIC_ION_TRANSPORT	GOBP_MONOATOMIC_ION_TRANSPORT	148	-0.24915248	-1.820553631	0.000185788	0.004464298	0.003721427	575	tags=47%, list=25%, signal=38%	Dlg1/Atp6v0a1/Nipal3/Lrrc8c/Ap3d1/Slc39a14/Gnai2/Plcg1/Slc39a1/Atp1a2/Slc6a11/Ano4/Camk2g/Ptpn6/Slc1a2/Ank3/Slc4a2/Slc4a4/Itgb1/Ubash3b/Map3k7/Wnk1/Slc23a2/Slco3a1/Slc5a3/Kcnj16/Stk39/Slmap/Itgav/Slc20a1/Slc6a6/Prkcb/Pde4b/Slc22a23/Tmc7/B2m/Slc38a2/Fxyd5/Hcn2/Tmem63b/Opa1/Ppp3ca/Gja1/Ahcyl1/Slc20a2/Slc6a1/Ostm1/Kcnj10/P2ry12/Atp6v0a2/Tcaf1/Cltc/Hspa2/Gnaq/Ttyh1/Gas6/Mfsd5/Atp6v1a/Mlc1/Trem2/Kcna6…
ISHIDA_E2F_TARGETS	ISHIDA_E2F_TARGETS	ISHIDA_E2F_TARGETS	11	0.710911906	2.196230147	0.000194692	0.004648357	0.003874858	346	tags=73%, list=15%, signal=62%	Hmgb3/Rfc3/Hmgb2/Nsg1/Slbp/Prim1/Pcna/Cdca7
REACTOME_GENE_EXPRESSION_TRANSCRIPTION	REACTOME_GENE_EXPRESSION_TRANSCRIPTION	REACTOME_GENE_EXPRESSION_TRANSCRIPTION	158	0.300993099	1.820146046	0.00019465	0.004648357	0.003874858	896	tags=56%, list=39%, signal=37%	Rfc3/Supt4a/Cdk4/Cox6b1/Psmb6/Prmt5/Polr2g/Polr2i/Cox8a/Polr2d/Lamtor5/Actl6a/Mta2/Trp53/Lsm10/Prdx5/Psmb2/Rbbp7/Snapc2/Stub1/Slbp/Snrpf/G6pdx/Gtf2a2/Polr2h/Polr2f/Cox14/Polr3e/Uba52/Psmd11/H3f3a/Psmc1/Pcna/H3f3b/Prdx2/Surf1/Psmb3/Zfp938/Paf1/Psmc4/Rragc/Ctnnb1/Psmd12/Tsn/Tcf3/Polr2k/Zfp706/Papola/Gtf2h2/Taf12/Ttc5/Psma3/Sumo1/Bax/Sgf29/U2af1/Yeats4/Mcrs1/Rbx1/Eed/Cited2/Eloc/Txnrd1/Bnip3l/Psma2/…
GOBP_REGULATION_OF_LYMPHOCYTE_MEDIATED_IMMUNITY	GOBP_REGULATION_OF_LYMPHOCYTE_MEDIATED_IMMUNITY	GOBP_REGULATION_OF_LYMPHOCYTE_MEDIATED_IMMUNITY	26	-0.480432186	-2.200314441	0.000206359	0.004911215	0.004093976	620	tags=62%, list=27%, signal=45%	C3/Ptpn6/Map3k7/Crk/H2-K1/Fcgr2b/B2m/H2-D1/H2-Q7/Trem2/Lgals9/Tap1/Fcer1g/Fcgr3/Tap2/H2-T23
GOBP_REGULATION_OF_ADAPTIVE_IMMUNE_RESPONSE	GOBP_REGULATION_OF_ADAPTIVE_IMMUNE_RESPONSE	GOBP_REGULATION_OF_ADAPTIVE_IMMUNE_RESPONSE	32	-0.456197084	-2.240059447	0.000209045	0.004959336	0.00413409	620	tags=56%, list=27%, signal=42%	C3/Pycard/Ptpn6/Map3k7/H2-K1/Fcgr2b/B2m/H2-D1/H2-Q7/Irf1/Trem2/Lgals9/Fcer1g/Fcgr3/Tap2/H2-Ab1/H2-T23/Cd74
GOCC_PLASMA_MEMBRANE_REGION	GOCC_PLASMA_MEMBRANE_REGION	GOCC_PLASMA_MEMBRANE_REGION	180	-0.227394072	-1.731022063	0.000211916	0.005011544	0.004177611	586	tags=37%, list=25%, signal=30%	Ptprd/Myo1d/Grk2/Slc6a11/Clasp2/Slc1a2/Ank3/Slc4a2/Slc4a4/Necap1/Itgb1/Strn/Lrp1/Adgrb1/Slc23a2/Slco3a1/Ptprs/Slc5a3/Kcnj16/Stk39/B4galt1/Itgav/Slc6a6/Itgam/Hyal2/Aak1/Prkcb/Mtdh/Hcn2/Fchsd2/Gja1/Ahcyl1/Igfbp2/Dag1/Slc20a2/Ptprz1/Picalm/Gabbr1/Slc6a1/Kcnj10/P2ry12/Pdlim4/Ddr1/Cntn2/Ctnna1/Cltc/Cyth1/Rtn4/Gnaq/Adam10/Ttyh1/Atp6v1a/Itgb5/Mapt/Mlc1/Ctnna2/Atad1/Llgl1/Syap1/Trem2/Atp1a1/Tgfa/Kcna1/Bs…
GOBP_POSITIVE_REGULATION_OF_ANTIGEN_PROCESSING_AND_PRESENTATION	GOBP_POSITIVE_REGULATION_OF_ANTIGEN_PROCESSING_AND_PRESENTATION	GOBP_POSITIVE_REGULATION_OF_ANTIGEN_PROCESSING_AND_PRESENTATION	5	-0.880504602	-2.092738746	0.000213939	0.00504342	0.004204182	109	tags=80%, list=5%, signal=76%	Trem2/Tap2/H2-Ab1/Cd74
GOCC_SM_LIKE_PROTEIN_FAMILY_COMPLEX	GOCC_SM_LIKE_PROTEIN_FAMILY_COMPLEX	GOCC_SM_LIKE_PROTEIN_FAMILY_COMPLEX	27	0.53316659	2.152760151	0.000218813	0.005142096	0.004286438	763	tags=81%, list=33%, signal=55%	Lsm4/Rbmx2/Clns1a/Lsm10/Snrpf/Lsm3/Sf3a3/Larp7/Snrnp27/Txnl4a/Nolc1/Snrpd1/Tssc4/Lsm6/Lsm5/Lsm8/Snrpc/Snrpd2/Snrpa1/Ddx20/Luc7l/Snrpg
REACTOME_TRANSCRIPTIONAL_REGULATION_BY_TP53	REACTOME_TRANSCRIPTIONAL_REGULATION_BY_TP53	REACTOME_TRANSCRIPTIONAL_REGULATION_BY_TP53	54	0.429515243	2.075104584	0.000222291	0.005207453	0.00434092	698	tags=57%, list=30%, signal=41%	Rfc3/Supt4a/Cox6b1/Prmt5/Polr2g/Polr2i/Cox8a/Polr2d/Lamtor5/Mta2/Trp53/Prdx5/Rbbp7/G6pdx/Polr2h/Polr2f/Cox14/Uba52/Pcna/Prdx2/Surf1/Rragc/Polr2k/Gtf2h2/Taf12/Ttc5/Bax/Eloc/Txnrd1/Bnip3l/Cycs
GOBP_PROTEIN_TARGETING_TO_MITOCHONDRION	GOBP_PROTEIN_TARGETING_TO_MITOCHONDRION	GOBP_PROTEIN_TARGETING_TO_MITOCHONDRION	17	0.60729168	2.133692772	0.000224441	0.005241396	0.004369214	730	tags=82%, list=32%, signal=57%	Timm21/Tomm5/Timm23/Timm50/Chchd4/Aip/Timm17a/Atpif1/Pdcd5/Mff/Grpel1/Bnip3l/Tomm20/Tomm7
TABULA_MURIS_SENIS_HEART_AND_AORTA_ENDOTHELIAL_CELL_OF_CORONARY_ARTERY_AGEING	TABULA_MURIS_SENIS_HEART_AND_AORTA_ENDOTHELIAL_CELL_OF_CORONARY_ARTERY_AGEING	TABULA_MURIS_SENIS_HEART_AND_AORTA_ENDOTHELIAL_CELL_OF_CORONARY_ARTERY_AGEING	66	-0.331966312	-2.008213731	0.000231808	0.005396577	0.004498573	488	tags=42%, list=21%, signal=34%	Junb/H2-K1/Klf4/Slc6a6/Pde4b/B2m/Slc38a2/H2-D1/Use1/Rpl17/Nfe2l2/Irf1/Dnajc3/Gbp2/Sh3bp5/Tagln2/S100a6/Ly6a/Klf6/Stat3/H2-Aa/Calr/Ctsd/Psmb8/Iigp1/H2-Ab1/H2-T23/Cd74
SWEET_LUNG_CANCER_KRAS_UP	SWEET_LUNG_CANCER_KRAS_UP	SWEET_LUNG_CANCER_KRAS_UP	104	-0.288446746	-1.96320314	0.00023622	0.005482214	0.00456996	357	tags=32%, list=16%, signal=28%	Gja1/Rpl17/Rack1/Mpeg1/Vegfb/Soat1/Slain1/Snx10/Mtif2/Nudt4/Srsf6/Acadl/Kdelr1/Itm2c/Rpl8/Hspa9/Gadd45a/Atp1a1/Cd68/Sat1/Laptm5/Psme1/Ctsc/H2-Aa/Sirpa/Ctsd/Tob1/H2-Eb1/C1qb/C1qc/Ctss/H2-Ab1/Cd74
GOBP_POSITIVE_REGULATION_OF_RESPONSE_TO_CYTOKINE_STIMULUS	GOBP_POSITIVE_REGULATION_OF_RESPONSE_TO_CYTOKINE_STIMULUS	GOBP_POSITIVE_REGULATION_OF_RESPONSE_TO_CYTOKINE_STIMULUS	15	-0.624799698	-2.350717269	0.000249041	0.005744085	0.004788254	473	tags=80%, list=21%, signal=64%	Nlrc5/Pafah1b1/Axl/Csf1/Zbp1/Trim32/Gas6/Irgm2/Trem2/Laptm5/Igtp/Cd74
MA_RAT_AGING_DN	MA_RAT_AGING_DN	MA_RAT_AGING_DN	32	-0.452571569	-2.222257123	0.000248351	0.005744085	0.004788254	366	tags=44%, list=16%, signal=37%	Oaf/Cebpb/Sparc/Rtn4/Gas6/Cd83/Itgb5/Zfp36/Sat1/Bst2/H2-Aa/Csf1r/C1qb/H2-Ab1
GOBP_LEUKOCYTE_DIFFERENTIATION	GOBP_LEUKOCYTE_DIFFERENTIATION	GOBP_LEUKOCYTE_DIFFERENTIATION	99	-0.289055383	-1.954662433	0.000252691	0.005810337	0.004843482	564	tags=41%, list=25%, signal=33%	Il2rg/Ptpn6/Fgfr3/Slc4a2/Vegfa/Ubash3b/Irf8/Junb/Pafah1b1/Chuk/Itgam/Axl/Csf1/B2m/Ppp3ca/Cebpb/Ostm1/Mmp14/Mertk/Snx10/Zbtb7a/Rassf2/Irf1/Kdelr1/Gas6/Cd83/Trem2/Lgals8/Ccl5/Stat3/Lgals9/Laptm5/Igtp/Rpl22/Fcer1g/Clptm1/H2-Aa/Csf1r/C1qc/H2-Ab1/Cd74
GOBP_REGULATION_OF_BODY_FLUID_LEVELS	GOBP_REGULATION_OF_BODY_FLUID_LEVELS	GOBP_REGULATION_OF_BODY_FLUID_LEVELS	36	-0.422394791	-2.14444909	0.000254069	0.005824101	0.004854956	644	tags=58%, list=28%, signal=43%	Gnai2/Prkcd/Ptpn6/Vegfa/Ubash3b/Wnk1/Stk39/Chuk/Axl/Ppp3ca/Gja1/P2ry12/Mertk/Ddr1/Nfe2l2/Usf2/Gnaq/Pros1/Gas6/Anxa5/Fcer1g
GOBP_GLIAL_CELL_ACTIVATION	GOBP_GLIAL_CELL_ACTIVATION	GOBP_GLIAL_CELL_ACTIVATION	11	-0.684054926	-2.24442136	0.000256239	0.005842319	0.004870142	574	tags=82%, list=25%, signal=62%	Zeb2/Lrp1/Itgam/Ifngr1/Trem2/Nampt/Ctsc/Csf1r/C1qa
GOBP_CELL_MORPHOGENESIS_INVOLVED_IN_NEURON_DIFFERENTIATION	GOBP_CELL_MORPHOGENESIS_INVOLVED_IN_NEURON_DIFFERENTIATION	GOBP_CELL_MORPHOGENESIS_INVOLVED_IN_NEURON_DIFFERENTIATION	102	-0.287645177	-1.958618368	0.000256427	0.005842319	0.004870142	893	tags=64%, list=39%, signal=41%	Actb/Hsp90aa1/Nectin1/Mbp/Lama2/Atp8a2/Etv4/Mef2c/Nrp1/Kif13b/Mag/Ptn/Unc5b/Triobp/Hsp90ab1/Macf1/Map2/Sema4a/Sema4c/App/Nsmf/Mgll/Apbb1/Unc5c/Dhx36/Dclk1/Ptprd/Zeb2/Rab21/Clasp2/Fgfr3/Ank3/Itgb1/Vegfa/Lrp1/Ist1/Ptprs/Mfsd2a/Pafah1b1/Plxnb1/Sec24b/Cyfip2/Lmo4/Ece1/Opa1/Ppp3ca/Sema6a/Dag1/Ptprz1/Picalm/Dip2b/Srcin1/Wnt7a/Plxnb3/Zdhhc17/Cntn2/Spg20/Rtn4/Adam10/Map1a/Mapt/Ctnna2/Llgl1/Zfp365/Csf1r
GOBP_DNA_METABOLIC_PROCESS	GOBP_DNA_METABOLIC_PROCESS	GOBP_DNA_METABOLIC_PROCESS	166	0.310959146	1.898734599	0.000257468	0.005848201	0.004875045	843	tags=53%, list=37%, signal=36%	Rfc3/Hmgn1/Prmt5/Xrcc2/Polr2i/Mrnip/Hmgb2/Acd/Actl6a/Mta2/Orc6/Trp53/Ppp4c/Rbbp7/Stub1/Chchd4/Tex12/Chrac1/Prim1/Sfr1/Senp2/Banf1/Apex1/Orc4/Sirt7/Fzr1/Pcna/Rpain/Rad23a/Nsmce1/Gins2/Rgcc/Sub1/Tdp2/Ppp4r3b/Cdadc1/Rac1/Ctnnb1/Pole4/Park7/Tcf3/Smc5/Cacybp/Rpa2/Gtf2h2/Rps3/Swi5/Taf12/Ube2n/Morf4l2/Ttc5/Tcp1/Nudt16l1/Asf1a/Cnbp/Cct4/Bax/Phb/Sgf29/Yeats4/Mcrs1/Hmces/Rbx1/Alkbh1/Apex2/Babam1/Ascc1/Pole…
GOBP_NEURON_PROJECTION_EXTENSION	GOBP_NEURON_PROJECTION_EXTENSION	GOBP_NEURON_PROJECTION_EXTENSION	40	-0.402895305	-2.159247633	0.000259864	0.005884746	0.004905509	816	tags=68%, list=35%, signal=44%	Mag/Hsp90ab1/Macf1/Map2/Sema4a/Sema4c/Iqgap1/Mgll/S100b/Dclk1/Rab21/Clasp2/Itgb1/Vegfa/Lrp1/Slc23a2/Ptprs/Pafah1b1/Cyfip2/Sema6a/Picalm/Dip2b/Impact/Ddr1/Rtn4/Mapt/Csf1r
STEARMAN_TUMOR_FIELD_EFFECT_UP	STEARMAN_TUMOR_FIELD_EFFECT_UP	STEARMAN_TUMOR_FIELD_EFFECT_UP	13	-0.631998059	-2.244826277	0.000266819	0.006011898	0.005011503	127	tags=46%, list=6%, signal=44%	Lyz2/Cd68/Sat1/Sirpa/Ctsd/Ctss
GOBP_COMPLEMENT_ACTIVATION_CLASSICAL_PATHWAY	GOBP_COMPLEMENT_ACTIVATION_CLASSICAL_PATHWAY	GOBP_COMPLEMENT_ACTIVATION_CLASSICAL_PATHWAY	6	-0.84854146	-2.204678828	0.000267757	0.006011898	0.005011503	109	tags=67%, list=5%, signal=64%	Trem2/C1qa/C1qb/C1qc
LEE_BMP2_TARGETS_DN	LEE_BMP2_TARGETS_DN	LEE_BMP2_TARGETS_DN	161	0.301514502	1.831470303	0.000267893	0.006011898	0.005011503	857	tags=53%, list=37%, signal=36%	Cks1b/Rbmx2/Creld2/Tomm5/Mmachc/Timm23/Pfn2/Clns1a/Adi1/Actl6a/Orc6/Mrpl20/Fam210b/Med8/Naa20/Srm/Chchd4/Ppa1/Ndufaf4/Pcmt1/Stip1/Arxes2/Ebna1bp2/Lsm3/Hspa14/Pfdn4/Apex1/Cdk2ap1/Orc4/Acp1/Psph/Timm17a/Pgam1/Sdf2l1/Ranbp1/Mllt11/Cdca7/Eif2s1/Rgcc/Ciapin1/Nolc1/Cxcl14/Dnaja2/Enoph1/Pole4/Psmd12/Ctnnbl1/G3bp1/Zwint/Cacybp/Mrpl18/Lsm6/Ahsa1/Rpa2/Lsm8/Basp1/Kctd13/Ergic2/Snrpa1/Eloc/Txnrd1/Akr1b3/Ddx2…
GOBP_CYTOKINE_PRODUCTION_INVOLVED_IN_IMMUNE_RESPONSE	GOBP_CYTOKINE_PRODUCTION_INVOLVED_IN_IMMUNE_RESPONSE	GOBP_CYTOKINE_PRODUCTION_INVOLVED_IN_IMMUNE_RESPONSE	23	-0.504112538	-2.209058798	0.000273995	0.006113507	0.005096204	604	tags=70%, list=26%, signal=52%	Pycard/Dhx36/Map3k7/H2-K1/Axl/B2m/H2-D1/H2-Q7/Kdelr1/Rtn4/Gas6/Laptm5/Fcer1g/Bst2/H2-T23/Cd74
GOMF_METAL_ION_TRANSMEMBRANE_TRANSPORTER_ACTIVITY	GOMF_METAL_ION_TRANSMEMBRANE_TRANSPORTER_ACTIVITY	GOMF_METAL_ION_TRANSMEMBRANE_TRANSPORTER_ACTIVITY	48	-0.366458741	-2.071542806	0.000274057	0.006113507	0.005096204	682	tags=56%, list=30%, signal=40%	Nipal3/Slc39a14/Slc39a1/Atp1a2/Slc6a11/Slc1a2/Slc4a4/Slc23a2/Slc5a3/Kcnj16/Mfsd2a/Itgav/Slc20a1/Slc6a6/Slc38a2/Hcn2/Slc20a2/Slc6a1/Kcnj10/Rasa3/Kcna6/Kcnk13/Atp1a1/Kcna1/Anxa5/Slc38a3/Atp2b1
GOBP_PHOSPHATIDYLINOSITOL_3_KINASE_PROTEIN_KINASE_B_SIGNAL_TRANSDUCTION	GOBP_PHOSPHATIDYLINOSITOL_3_KINASE_PROTEIN_KINASE_B_SIGNAL_TRANSDUCTION	GOBP_PHOSPHATIDYLINOSITOL_3_KINASE_PROTEIN_KINASE_B_SIGNAL_TRANSDUCTION	48	-0.366333093	-2.070832533	0.000278178	0.006186969	0.005157441	560	tags=50%, list=24%, signal=39%	Ptpn6/Itgb1/Vegfa/Klf4/Hbegf/Hyal2/Axl/Mtdh/Plxnb1/Pik3c2b/Dag1/Rack1/Vegfb/P2ry12/Mertk/Ddr1/Rtn4/Cat/Gas6/Trem2/Ccl5/Stat3/Csf1r/Ddit3
GOBP_MORPHOGENESIS_OF_AN_EPITHELIUM	GOBP_MORPHOGENESIS_OF_AN_EPITHELIUM	GOBP_MORPHOGENESIS_OF_AN_EPITHELIUM	68	-0.331486568	-2.020127955	0.000281175	0.006235066	0.005197535	819	tags=63%, list=36%, signal=42%	Jag1/Rhob/Fermt2/Socs3/Lzts2/Fat1/Sema4c/Sos1/Dlg1/Znrf3/Hhip/Lamc1/Nr3c1/Zeb2/Clasp2/Fgfr3/Stk4/Vegfa/Map3k7/Pafah1b1/Tor1a/Chuk/Klf4/Hbegf/Csf1/Sec24b/Lmo4/Opa1/Gja1/Dag1/Fzd2/Mmp14/Ncoa3/Wnt7a/Sox10/Ddr1/Wdr1/Dvl3/Mthfd1/Sox2/Mtss1/Prkaca/Ctsd
MCBRYAN_PUBERTAL_BREAST_6_7WK_UP	MCBRYAN_PUBERTAL_BREAST_6_7WK_UP	MCBRYAN_PUBERTAL_BREAST_6_7WK_UP	38	-0.428459309	-2.259768762	0.000299544	0.006622768	0.005520723	819	tags=74%, list=36%, signal=48%	Jag1/Mbtps1/Acaca/Rab5c/Cavin1/Brd4/Il6st/Atp6v0a1/Ykt6/Zfp91/Ehd1/Scd2/Ip6k1/Dhx36/Zeb2/Scd1/Wnk1/Ube4a/Gpd1/Epb41l2/Cyth1/Ogfr/Gpam/Pdcd6ip/Cpd/Ank/Ndst1/Sirpa
ZENG_GU_ICB_CONTROL_METAGENE_42_PRECICTIVE_ICB_RESISTANCE	ZENG_GU_ICB_CONTROL_METAGENE_42_PRECICTIVE_ICB_RESISTANCE	ZENG_GU_ICB_CONTROL_METAGENE_42_PRECICTIVE_ICB_RESISTANCE	36	0.461933899	2.05378713	0.000305514	0.006734826	0.005614134	974	tags=83%, list=42%, signal=49%	Hmgn1/Smdt1/Polr2i/Adi1/Depdc7/Pigp/Hax1/Metap2/Eif2s1/Coa3/Rps27l/Ss18l2/Ak3/Ndufc1/Anapc16/Chchd10/Mff/Txn2/Smim1/Etfb/Bola3/Nipsnap1/Ppp1r7/Fastkd2/Adsl/Fuom/LTO1/Ift81/Igsf8/Mapre1
GOBP_ACTIVATION_OF_INNATE_IMMUNE_RESPONSE	GOBP_ACTIVATION_OF_INNATE_IMMUNE_RESPONSE	GOBP_ACTIVATION_OF_INNATE_IMMUNE_RESPONSE	36	-0.417965845	-2.121963847	0.000310528	0.006785303	0.005656212	604	tags=53%, list=26%, signal=40%	Pycard/Pja2/Map3k7/Ptprs/Znfx1/Chuk/Ankrd17/Zbp1/Pum1/Otud4/Irf1/Rtn4/Gbp2/Irgm2/Ifi35/Trem2/Igtp/Ipo5/Nfkbia
IGLESIAS_E2F_TARGETS_UP	IGLESIAS_E2F_TARGETS_UP	IGLESIAS_E2F_TARGETS_UP	36	-0.417795598	-2.121099523	0.000310528	0.006785303	0.005656212	207	tags=44%, list=9%, signal=41%	B2m/Adh5/Gja1/Sparc/Acadl/Gas6/Tubb2a/S100a6/Sat1/Laptm5/Nfkbia/C1qa/C1qb/C1qc/Ctss/Cd74
PAL_PRMT5_TARGETS_UP	PAL_PRMT5_TARGETS_UP	PAL_PRMT5_TARGETS_UP	55	0.409996067	1.99603636	0.000309482	0.006785303	0.005656212	312	tags=38%, list=14%, signal=34%	Hmgn2/Elof1/Jpt1/Cks1b/Mrps21/Cdk4/Tomm5/Cuedc2/Erh/Ube2e3/Mrpl20/Aurkaip1/Slbp/Chrac1/Naa38/Lsm3/Prim1/Sf3a3/Apex1/Larp7/Eif1ax
GOBP_REGULATION_OF_NEUROGENESIS	GOBP_REGULATION_OF_NEUROGENESIS	GOBP_REGULATION_OF_NEUROGENESIS	78	-0.303403415	-1.955009403	0.00031538	0.006871246	0.005727853	590	tags=49%, list=26%, signal=37%	Dhx36/Ptprd/Zeb2/Rab21/Fgfr3/Itgb1/Vegfa/Lrp1/Ist1/Ptprs/Bhlhe40/Pafah1b1/Plxnb1/B2m/Sorl1/Opa1/Ppp3ca/Sema6a/Dag1/Ptprz1/Picalm/Dip2b/Wnt7a/Sox10/Plxnb3/Ctnna1/Myrf/Spg20/Rtn4/Trim32/Zcchc24/Mapt/Trem2/Sox2/Zfp365/Ncan/Csf1r/Gjc2
GOBP_POSITIVE_REGULATION_OF_INTERLEUKIN_6_PRODUCTION	GOBP_POSITIVE_REGULATION_OF_INTERLEUKIN_6_PRODUCTION	GOBP_POSITIVE_REGULATION_OF_INTERLEUKIN_6_PRODUCTION	13	-0.627681085	-2.229492596	0.000317027	0.006887034	0.005741014	84	tags=77%, list=4%, signal=75%	App/Ncl/Pycard/Grk2/Hyal2/Stat3/Lgals9/Laptm5/Fcer1g/Cd74
TABULA_MURIS_SENIS_LARGE_INTESTINE_SECRETORY_CELL_AGEING	TABULA_MURIS_SENIS_LARGE_INTESTINE_SECRETORY_CELL_AGEING	TABULA_MURIS_SENIS_LARGE_INTESTINE_SECRETORY_CELL_AGEING	158	0.295225306	1.785267419	0.000319084	0.00691164	0.005761525	890	tags=56%, list=39%, signal=37%	Tmsb10/Elof1/Eif5a/Tfg/Rab7/Cdk4/Gadd45g/Hnrnph3/Eif2b4/Actl6a/Cdc37/Trp53/Wbp2/Ppp4c/Srm/Sumo3/Stub1/Slbp/Dda1/Cirbp/Stip1/Tsc22d1/Scamp3/Hspa14/Cltb/Dcps/Polr3e/Acat2/Fundc1/H3f3b/Rad23a/Sdf2l1/Tmem9/Cdca7/Yars/Eif2s1/Rtcb/Psmc4/Fbl/Eif3e/Adrm1/Spr/Psmd12/Atp5g2/G3bp1/Anapc5/Atp6v0c/Dtymk/Tssc4/Nt5c3b/Swi5/Hid1/Eri3/Mospd3/Cnbp/Nudt22/Phb/Txn2/Dhrs4/Snrpc/Dnajb9/Babam1/Pkm/Dnajc7/Fkbp8/Cux1/Atp…
HAN_JNK_SINGALING_UP	HAN_JNK_SINGALING_UP	HAN_JNK_SINGALING_UP	9	-0.735182693	-2.202654031	0.000328713	0.007099636	0.005918238	285	tags=78%, list=12%, signal=68%	Irf9/Impact/Usp18/Irgm2/Ifi27l2a/Ccl5/Igtp
GOBP_CELL_PART_MORPHOGENESIS	GOBP_CELL_PART_MORPHOGENESIS	GOBP_CELL_PART_MORPHOGENESIS	124	-0.259133545	-1.82866679	0.00033532	0.007221468	0.006019797	615	tags=40%, list=27%, signal=31%	Apbb1/Unc5c/Dhx36/Dclk1/Ptprd/Zeb2/Rab21/Clasp2/Fgfr3/Ank3/Itgb1/Vegfa/Lrp1/Ist1/Slc23a2/Ptprs/Mfsd2a/Pafah1b1/Plxnb1/Cyfip2/Lmo4/Ece1/Opa1/Ppp3ca/Gja1/Sema6a/Dag1/Ptprz1/Tmem135/Picalm/Dip2b/Srcin1/Wnt7a/Impact/Plxnb3/Ddr1/Zdhhc17/Cntn2/Dvl3/Spg20/Rtn4/Adam10/Map1a/Klk8/Mapt/Ctnna2/Llgl1/Zfp365/Atp9a/Csf1r
GOCC_SMALL_RIBOSOMAL_SUBUNIT	GOCC_SMALL_RIBOSOMAL_SUBUNIT	GOCC_SMALL_RIBOSOMAL_SUBUNIT	24	0.547315732	2.143371388	0.000343506	0.007376492	0.006149025	851	tags=83%, list=37%, signal=53%	Mrps21/Mrpl42/Mrps33/Mrps28/Rps16/Aurkaip1/Mrps7/Dap3/Fau/Uba52/Rps6/Mrps11/Rps27l/Rps3/Mrps6/Rps18/Rps19/Mrps15/Rps27rt/Rps13
GOBP_REGULATION_OF_BIOMINERAL_TISSUE_DEVELOPMENT	GOBP_REGULATION_OF_BIOMINERAL_TISSUE_DEVELOPMENT	GOBP_REGULATION_OF_BIOMINERAL_TISSUE_DEVELOPMENT	16	-0.594689935	-2.287333111	0.000345633	0.007400893	0.006169366	554	tags=69%, list=24%, signal=53%	Fgfr3/Slc4a2/Gja1/Cebpb/Slc20a2/Nbr1/Srgn/Gas6/Ank/Atp2b1/Csf1r
GOBP_RESPONSE_TO_LIPID	GOBP_RESPONSE_TO_LIPID	GOBP_RESPONSE_TO_LIPID	99	-0.286145969	-1.934988269	0.00034804	0.007431143	0.006194582	670	tags=52%, list=29%, signal=38%	Crls1/Trib1/Paqr7/Scd2/Ncl/Nr3c1/Atp1a2/Pycard/Nr4a1/Git1/Scd1/Ncoa2/Irf8/Stk39/Chuk/Klf4/Axl/Mtdh/Pde4b/Gramd1a/B2m/Adh5/Cebpb/Ncoa3/Hnrnpu/Zbtb7a/Klf9/Paqr8/Tmem161a/Gbp2/Aacs/Lcat/Irgm2/Mlc1/Por/Tmf1/Trem2/Sox2/Zfp36/Atp1a1/Cd68/Stat3/Lgals9/Acsbg1/Igtp/Lbh/Nfkbia/Sirpa/Calr/Ly86/Stat1
GOBP_MACROPHAGE_ACTIVATION	GOBP_MACROPHAGE_ACTIVATION	GOBP_MACROPHAGE_ACTIVATION	16	-0.59387523	-2.284199543	0.00035175	0.007467687	0.006225045	552	tags=69%, list=24%, signal=53%	Pja2/Stk39/Itgam/Ifngr1/Ifi35/Trem2/Lgals9/Nampt/Ctsc/Csf1r/C1qa
GOBP_POSITIVE_REGULATION_OF_IMMUNE_EFFECTOR_PROCESS	GOBP_POSITIVE_REGULATION_OF_IMMUNE_EFFECTOR_PROCESS	GOBP_POSITIVE_REGULATION_OF_IMMUNE_EFFECTOR_PROCESS	35	-0.414174837	-2.111255788	0.000350868	0.007467687	0.006225045	620	tags=57%, list=27%, signal=42%	C3/Pycard/Dhx36/Ptpn6/Map3k7/H2-K1/Itgam/Ankrd17/B2m/H2-D1/H2-Q7/Irf1/Rtn4/Trem2/Laptm5/Fcer1g/Fcgr3/Tap2/H2-T23/Cd74
GOBP_REGULATION_OF_CELL_MORPHOGENESIS	GOBP_REGULATION_OF_CELL_MORPHOGENESIS	GOBP_REGULATION_OF_CELL_MORPHOGENESIS	47	-0.384290493	-2.173371146	0.000363938	0.007662027	0.006387046	814	tags=62%, list=35%, signal=41%	Ptn/Fermt2/Macf1/Sema4a/Fitm2/Dlg1/S100b/Dhx36/Ptprd/Rab21/Vegfa/Slc23a2/Cdc42se1/Mfsd2a/Crk/Pafah1b1/Plxnb1/Arap1/Opa1/Picalm/Sparc/Plxnb3/Epb41l2/Wdr1/Dvl3/Cdc42ep2/Lst1/Hexb/Csf1r
GOBP_APOPTOTIC_MITOCHONDRIAL_CHANGES	GOBP_APOPTOTIC_MITOCHONDRIAL_CHANGES	GOBP_APOPTOTIC_MITOCHONDRIAL_CHANGES	29	0.505460241	2.088841194	0.000362079	0.007662027	0.006387046	668	tags=69%, list=29%, signal=50%	Slc25a5/Trp53/Timm50/Bloc1s2/Dap3/Higd1a/Them4/Atpif1/Mllt11/Pdcd5/Plscr3/Chchd10/Bnip3/Slc25a4/Bax/Mff/Gclc/Jtb/Bnip3l/Fam162a
GOBP_MAPK_CASCADE	GOBP_MAPK_CASCADE	GOBP_MAPK_CASCADE	119	-0.257433035	-1.791008443	0.00036398	0.007662027	0.006387046	721	tags=49%, list=31%, signal=35%	App/Iqgap1/Map3k11/Dlg1/Hdac3/Trib1/Gnai2/Prkcd/C3/Bnip2/Pycard/Zeb2/Fktn/Ptpn6/Fgfr3/Pja2/Stk4/Vegfa/Lrp1/Map3k7/Cdc42se1/Stk39/Crk/Pafah1b1/Itgav/Klf4/Hyal2/Fcgr2b/Ece1/Sorl1/Sema6a/Dag1/Gadd45b/Vegfb/Wnt7a/Ddr1/Zdhhc17/Smpd1/Nbr1/Rassf2/Dvl3/Arl6ip5/Gas6/Trem2/Sox2/Zfp36/Gadd45a/Ccl5/Tgfa/Dusp3/Laptm5/Ndst1/Lbh/Csf1r/Sirpa/Ccl12/Ccl4/Cd74
GOBP_AMINO_ACID_TRANSMEMBRANE_TRANSPORT	GOBP_AMINO_ACID_TRANSMEMBRANE_TRANSPORT	GOBP_AMINO_ACID_TRANSMEMBRANE_TRANSPORT	10	-0.712663755	-2.231462032	0.000383132	0.008042539	0.00670424	669	tags=100%, list=29%, signal=71%	Prkcd/Slc1a2/Itgb1/Slc36a4/Slc6a6/Slc38a2/Kcnj10/Arl6ip5/Slc38a3
TABULA_MURIS_SENIS_KIDNEY_KIDNEY_CORTEX_ARTERY_CELL_AGEING	TABULA_MURIS_SENIS_KIDNEY_KIDNEY_CORTEX_ARTERY_CELL_AGEING	TABULA_MURIS_SENIS_KIDNEY_KIDNEY_CORTEX_ARTERY_CELL_AGEING	13	-0.620282218	-2.203212182	0.000388133	0.00812471	0.006772738	97	tags=62%, list=4%, signal=59%	H2-K1/Slc6a6/B2m/Ifi27l2a/H2-Aa/H2-Eb1/H2-Ab1/Cd74
GOBP_ORGANIC_HYDROXY_COMPOUND_TRANSPORT	GOBP_ORGANIC_HYDROXY_COMPOUND_TRANSPORT	GOBP_ORGANIC_HYDROXY_COMPOUND_TRANSPORT	43	-0.393310605	-2.147161575	0.000396584	0.008259611	0.00688519	518	tags=47%, list=23%, signal=37%	Lrp1/Slc5a3/Tor1a/Prkcb/Gramd1a/Stard4/Slc29a3/Gabbr1/Osbp/Soat1/P2ry12/Rtn4/Vps4a/Lcat/Ly6e/Tmf1/Trem2/Fcer1g/Fcgr3/Nfkbia
TABULA_MURIS_SENIS_SPLEEN_GRANULOCYTE_AGEING	TABULA_MURIS_SENIS_SPLEEN_GRANULOCYTE_AGEING	TABULA_MURIS_SENIS_SPLEEN_GRANULOCYTE_AGEING	54	0.420526334	2.031676727	0.000396788	0.008259611	0.00688519	730	tags=61%, list=32%, signal=43%	Hmgn2/Mrps21/Nedd8/Smdt1/Cuedc2/Hsd17b10/Med8/Tbca/Sumo3/Rpl22l1/Gtf2a2/Tecr/Sri/Atpif1/Atp5md/Dstn/Card19/Ndufb7/Sub1/Krcc1/Pdia3/Ndufc1/Lsm5/Scp2/Pgp/Cct4/Tram1/Etfb/Ndufb8/Atp5a1/Smim14/Myl12a/Tomm7
REACTOME_GENERIC_TRANSCRIPTION_PATHWAY	REACTOME_GENERIC_TRANSCRIPTION_PATHWAY	REACTOME_GENERIC_TRANSCRIPTION_PATHWAY	118	0.324032647	1.870308084	0.000404147	0.008389426	0.006993404	711	tags=48%, list=31%, signal=35%	Rfc3/Supt4a/Cdk4/Cox6b1/Psmb6/Prmt5/Polr2g/Polr2i/Cox8a/Polr2d/Lamtor5/Actl6a/Mta2/Trp53/Prdx5/Psmb2/Rbbp7/Stub1/G6pdx/Polr2h/Polr2f/Cox14/Uba52/Psmd11/H3f3a/Psmc1/Pcna/H3f3b/Prdx2/Surf1/Psmb3/Zfp938/Psmc4/Rragc/Ctnnb1/Psmd12/Tcf3/Polr2k/Zfp706/Gtf2h2/Taf12/Ttc5/Psma3/Sumo1/Bax/Yeats4/Rbx1/Eed/Cited2/Eloc/Txnrd1/Bnip3l/Psma2/Ube2i/Cycs/Mapk1/Psmc2
GOMF_PROTEIN_TYROSINE_KINASE_BINDING	GOMF_PROTEIN_TYROSINE_KINASE_BINDING	GOMF_PROTEIN_TYROSINE_KINASE_BINDING	29	-0.464862406	-2.214014044	0.000411702	0.008499023	0.007084764	635	tags=66%, list=28%, signal=48%	Plcg1/Nr3c1/Clasp2/Git1/Itgb1/Map3k7/Crk/Hyal2/Khdrbs1/Cpne3/Gja1/Rack1/Gas6/Cadm4/Trem2/Dusp3/Anxa5/Sirpa/Tob1
GOBP_RESPONSE_TO_TUMOR_NECROSIS_FACTOR	GOBP_RESPONSE_TO_TUMOR_NECROSIS_FACTOR	GOBP_RESPONSE_TO_TUMOR_NECROSIS_FACTOR	31	-0.441501592	-2.151921727	0.000411101	0.008499023	0.007084764	617	tags=68%, list=27%, signal=50%	Pias4/Ybx3/Pycard/Tank/Map3k7/Chuk/Txndc17/Gpd1/Nfe2l2/Smpd1/Irf1/Adam10/Trim32/Gas6/Zfp36/Ccl5/Laptm5/Nfkbia/Ccl12/Ccl4/Stat1
GOMF_IMMUNE_RECEPTOR_ACTIVITY	GOMF_IMMUNE_RECEPTOR_ACTIVITY	GOMF_IMMUNE_RECEPTOR_ACTIVITY	11	-0.667926519	-2.191503179	0.000416082	0.008565796	0.007140425	44	tags=64%, list=2%, signal=63%	Il2rg/Fcgr2b/Ifngr1/Fcer1g/Fcgr3/H2-Eb1/Cd74
MA_RAT_AGING_UP	MA_RAT_AGING_UP	MA_RAT_AGING_UP	22	-0.517583167	-2.228971187	0.000417728	0.008576046	0.00714897	413	tags=59%, list=18%, signal=49%	B2m/H2-D1/Rpl17/Rack1/Srgn/Rpl8/Lyz2/Ifi27l2a/Gadd45a/Fcer1g/Nfkbia/H2-Eb1/Serpina3n
REACTOME_ANTIGEN_PRESENTATION_FOLDING_ASSEMBLY_AND_PEPTIDE_LOADING_OF_CLASS_I_MHC	REACTOME_ANTIGEN_PRESENTATION_FOLDING_ASSEMBLY_AND_PEPTIDE_LOADING_OF_CLASS_I_MHC	REACTOME_ANTIGEN_PRESENTATION_FOLDING_ASSEMBLY_AND_PEPTIDE_LOADING_OF_CLASS_I_MHC	14	-0.636082158	-2.31535213	0.00041971	0.008579233	0.007151627	475	tags=64%, list=21%, signal=51%	H2-K1/Sec24b/B2m/H2-Q7/Tap1/Calr/Tap2/Tapbp/H2-T23
GOBP_CELL_JUNCTION_DISASSEMBLY	GOBP_CELL_JUNCTION_DISASSEMBLY	GOBP_CELL_JUNCTION_DISASSEMBLY	9	-0.728939328	-2.183948511	0.000420179	0.008579233	0.007151627	631	tags=100%, list=27%, signal=73%	C3/Itgb1/Itgam/Trem2/Dusp3/C1qa/C1qb/C1qc
MIR_466F_3P	MIR_466F_3P	MIR_466F_3P	75	-0.299363713	-1.885873122	0.000432018	0.008796924	0.007333093	848	tags=63%, list=37%, signal=41%	Ube2h/Xrn2/Ttc7/Itsn1/Jag1/Usp34/Macf1/Ptprk/Sos1/Mettl9/Naa15/Nus1/Smg8/Daam1/Qrich1/Lrrtm2/Kif13a/Zmym5/Ubr1/Clasp2/Nr4a1/Pja2/Slc1a2/Mon2/Tank/Slc23a2/Ncoa2/Slc6a6/Pex3/Aak1/Rbbp5/Slc38a2/Pum1/Cggbp1/Ube4a/Slc35f5/Ugcg/Cadm2/Klhl9/P2ry12/Cltc/Mrpl44/Trp53inp2/Zcchc24/Atad1/Klf6/Lbh
GOBP_MYELOID_LEUKOCYTE_MIGRATION	GOBP_MYELOID_LEUKOCYTE_MIGRATION	GOBP_MYELOID_LEUKOCYTE_MIGRATION	38	-0.421046826	-2.220674038	0.000434206	0.008811234	0.007345022	478	tags=50%, list=21%, signal=40%	B4galt1/Pafah1b1/Itgam/Pde4b/Csf1/Vegfb/Mmp14/P2ry12/Wdr1/Rtn4/Trem2/Ccl5/Fcer1g/Fcgr3/Csf1r/Sirpa/Ccl12/Ccl4/Cd74
BIOCARTA_CLASSIC_PATHWAY	BIOCARTA_CLASSIC_PATHWAY	BIOCARTA_CLASSIC_PATHWAY	5	-0.856618623	-2.03596776	0.000435079	0.008811234	0.007345022	23	tags=60%, list=1%, signal=60%	C1qa/C4b/C1qb
GOBP_ANTIGEN_PROCESSING_AND_PRESENTATION_OF_ENDOGENOUS_ANTIGEN	GOBP_ANTIGEN_PROCESSING_AND_PRESENTATION_OF_ENDOGENOUS_ANTIGEN	GOBP_ANTIGEN_PROCESSING_AND_PRESENTATION_OF_ENDOGENOUS_ANTIGEN	13	-0.614161782	-2.181472691	0.000453315	0.009155739	0.0076322	475	tags=62%, list=21%, signal=49%	H2-K1/B2m/H2-D1/H2-Q7/Tap1/Tap2/Tapbp/H2-T23
GOBP_NEGATIVE_REGULATION_OF_IMMUNE_EFFECTOR_PROCESS	GOBP_NEGATIVE_REGULATION_OF_IMMUNE_EFFECTOR_PROCESS	GOBP_NEGATIVE_REGULATION_OF_IMMUNE_EFFECTOR_PROCESS	25	-0.490849263	-2.214364499	0.000459863	0.009219362	0.007685236	621	tags=56%, list=27%, signal=41%	Masp1/Ptpn6/Crk/H2-K1/Axl/Fcgr2b/H2-D1/H2-Q7/Irf1/Lgals9/Tap1/Bst2/Tap2/H2-T23
GOMF_SALT_TRANSMEMBRANE_TRANSPORTER_ACTIVITY	GOMF_SALT_TRANSMEMBRANE_TRANSPORTER_ACTIVITY	GOMF_SALT_TRANSMEMBRANE_TRANSPORTER_ACTIVITY	62	-0.334983139	-2.012868088	0.000460166	0.009219362	0.007685236	658	tags=53%, list=29%, signal=39%	Slc39a14/Slc39a1/Slc25a11/Atp1a2/Slc6a11/Ano4/Slc1a2/Slc4a2/Slc4a4/Slc23a2/Slc5a3/Kcnj16/Mfsd2a/Itgav/Slc20a1/Slc6a6/Slc38a2/Hcn2/Slc20a2/Slc6a1/Kcnj10/Rasa3/Ttyh1/Mfsd5/Kcna6/Kcnk13/Atp1a1/Ank/Slc35b1/Kcna1/Anxa5/Slc38a3/Atp2b1
MIR_466I_5P	MIR_466I_5P	MIR_466I_5P	139	-0.241125328	-1.767380805	0.000457856	0.009219362	0.007685236	702	tags=45%, list=31%, signal=34%	Rsf1/Dlg1/Man2a2/Znrf3/Ncam2/Zdhhc21/Vps37a/Slc39a14/Zfp91/Ago3/Unc5c/Bptf/Dclk1/Ilrun/Zeb2/Slc1a2/Tmem178b/Slc4a4/Metrnl/Map3k7/Ncoa2/Slco3a1/Porcn/Elavl3/Pafah1b1/Slmap/Slc6a6/Itgam/Aak1/Prkcb/F830016B08Rik/Ece1/Plxdc2/Ugcg/Enpp6/Sema6a/Ptpre/Acss1/Gabbr1/Sv2a/Vegfb/Slc6a1/Ostm1/Klhl9/Sparc/Ddr1/Cntn2/Rassf2/Mindy2/Cat/Sh3bp5/Irgm2/Scaf11/Efcab14/Fgfrl1/Zfp365/Klf6/Tgfa/Ssr1/Nrbp2/Micall1/Ctsc/…
GOMF_ORGANIC_ACID_SODIUM_SYMPORTER_ACTIVITY	GOMF_ORGANIC_ACID_SODIUM_SYMPORTER_ACTIVITY	GOMF_ORGANIC_ACID_SODIUM_SYMPORTER_ACTIVITY	8	-0.744781812	-2.157411243	0.000464223	0.009275772	0.00773226	575	tags=88%, list=25%, signal=66%	Slc6a11/Slc1a2/Slc23a2/Slc6a6/Slc38a2/Slc6a1/Slc38a3
SPIB_TARGET_GENES	SPIB_TARGET_GENES	SPIB_TARGET_GENES	45	-0.369840482	-2.048197446	0.000465649	0.009279449	0.007735325	647	tags=53%, list=28%, signal=39%	Ehd1/Prkcd/Cd53/Zeb2/Tank/Slc23a2/H2-K1/Itgav/Fcgr2b/Slk/Arap1/Picalm/H2-Q7/Cntn2/Ccdc86/Rasa3/Gpd2/Irgm2/Pld4/Laptm5/Fam168a/Ly86/Psmb8/Ctss
SEKI_INFLAMMATORY_RESPONSE_LPS_UP	SEKI_INFLAMMATORY_RESPONSE_LPS_UP	SEKI_INFLAMMATORY_RESPONSE_LPS_UP	10	-0.707957246	-2.216725213	0.00047087	0.00934038	0.007786117	428	tags=60%, list=19%, signal=49%	Csf1/Ptpre/Gadd45b/Gbp2/Ifi47/Nfkbia
GOCC_CELL_CELL_JUNCTION	GOCC_CELL_CELL_JUNCTION	GOCC_CELL_CELL_JUNCTION	71	-0.303666679	-1.894305851	0.000472456	0.00934038	0.007786117	731	tags=63%, list=32%, signal=45%	Fgfr4/Rdx/Cldn11/Ndrg1/Jag1/Fermt2/Fat1/Ptprk/Cdc42bpa/Pik3ca/App/Iqgap1/Dlg1/Prkcd/Plcg1/Atp1a2/Ybx3/Cd53/Ptpn6/Ank3/Itgb1/Krit1/Vegfa/Strn/B4galt1/Mtdh/Ppp3ca/Gja1/Dag1/Sv2a/Add3/Pdlim4/Ctnna1/Wdr1/Hepacam/Cyth1/Mlc1/Ctnna2/Pdcd6ip/Cadm4/Fgfrl1/Mtss1/Atp1a1/Anxa5/Gjc2
TABULA_MURIS_SENIS_SUBCUTANEOUS_ADIPOSE_TISSUE_MESENCHYMAL_STEM_CELL_OF_ADIPOSE_AGEING	TABULA_MURIS_SENIS_SUBCUTANEOUS_ADIPOSE_TISSUE_MESENCHYMAL_STEM_CELL_OF_ADIPOSE_AGEING	TABULA_MURIS_SENIS_SUBCUTANEOUS_ADIPOSE_TISSUE_MESENCHYMAL_STEM_CELL_OF_ADIPOSE_AGEING	71	-0.303131346	-1.890966389	0.000472456	0.00934038	0.007786117	400	tags=34%, list=17%, signal=29%	Fxyd5/Ece1/Senp6/Rack1/Gadd45b/P2ry12/Tra2a/Ctnna1/Klf9/Gnaq/Ptp4a2/Lrrc58/Lyz2/Zfp36/Dusp3/H2-Aa/C1qa/C4b/Iigp1/C1qb/C1qc/Ctss/H2-Ab1/Cd74
GOCC_PHAGOCYTIC_VESICLE	GOCC_PHAGOCYTIC_VESICLE	GOCC_PHAGOCYTIC_VESICLE	19	-0.542116699	-2.202792204	0.000475245	0.009341726	0.007787239	475	tags=63%, list=21%, signal=51%	H2-K1/B2m/H2-D1/Mpeg1/H2-Q7/Cdc42ep2/Pld4/Tap1/Calr/Tapbp/Ctss/H2-T23
GROSS_HYPOXIA_VIA_ELK3_DN	GROSS_HYPOXIA_VIA_ELK3_DN	GROSS_HYPOXIA_VIA_ELK3_DN	35	-0.408343537	-2.08153074	0.000476103	0.009341726	0.007787239	660	tags=60%, list=29%, signal=43%	Acap2/Slc39a14/Atxn2l/Vwa1/C3/Vegfa/Bhlhe40/Slc20a1/Klf4/Hbegf/Gja1/Cebpb/Pdlim4/Srgn/Scaf11/Zfp36/Gadd45a/Klf6/Sat1/Igtp/Nfkbia
MIR_129_5P	MIR_129_5P	MIR_129_5P	48	-0.356953819	-2.017812736	0.000476274	0.009341726	0.007787239	785	tags=58%, list=34%, signal=39%	Kmt2a/Eif4g3/Mettl9/Naa15/Nus1/Nipbl/Tnrc6a/Agap1/Ago3/Bptf/Vps13a/Tial1/Ugcg/Ppp3ca/Cadm2/Add3/Sel1l/Klf9/Nudt4/Mindy2/Gnaq/Adam10/Npepps/Cbx4/Ing3/Sox2/Kcna1/Fcgr3
GOBP_ENERGY_DERIVATION_BY_OXIDATION_OF_ORGANIC_COMPOUNDS	GOBP_ENERGY_DERIVATION_BY_OXIDATION_OF_ORGANIC_COMPOUNDS	GOBP_ENERGY_DERIVATION_BY_OXIDATION_OF_ORGANIC_COMPOUNDS	73	0.367552972	1.910621913	0.000478073	0.009352465	0.007796191	854	tags=62%, list=37%, signal=40%	Dnajc30/Ppp1ca/Uqcc3/Cox8a/Trp53/Chchd4/Ndufb10/Ndufs4/Uqcr10/Ndufa12/Atp5o/Mdh2/Etfrf1/Ndufs3/Ndufb6/Dld/Ndufs2/Uqcrc1/Ndufb7/Mtfr1l/Ndufb4/Park7/Ndufs8/Ndufc1/Sdhb/Chchd10/Pdhb/Atp5h/Bloc1s1/Ndufa11/Bnip3/Bax/Ndufs5/Iscu/Etfb/Ndufv3/Ndufb8/Cycs/Atp5a1/Coq7/Idh3a/Chchd5/Ndufa10/Adsl/Gadd45gip1
GOBP_HEMOPOIESIS	GOBP_HEMOPOIESIS	GOBP_HEMOPOIESIS	160	-0.230306286	-1.703752625	0.000494421	0.009647009	0.008041722	564	tags=36%, list=25%, signal=29%	Il2rg/Ptpn6/Fgfr3/Slc4a2/Stk4/Vegfa/Ubash3b/Irf8/Junb/Pafah1b1/Chuk/Klf4/Itgam/Hyal2/Cnot4/Axl/Csf1/B2m/Wdr7/Ppp3ca/Rtkn2/Cebpb/Dnase2a/Ptprz1/Picalm/Ostm1/Mmp14/Mertk/Nfe2l2/Snx10/Zbtb7a/Rassf2/Wdr1/Irf1/Kdelr1/Gas6/Cd83/Trem2/Lgals8/Hspa9/Zfp36/Ccl5/Stat3/Lgals9/Pld4/Laptm5/Igtp/Rpl22/Fcer1g/Clptm1/H2-Aa/Nfkbia/Csf1r/Sirpa/Stat1/C1qc/H2-Ab1/Cd74
GOBP_NADH_DEHYDROGENASE_COMPLEX_ASSEMBLY	GOBP_NADH_DEHYDROGENASE_COMPLEX_ASSEMBLY	GOBP_NADH_DEHYDROGENASE_COMPLEX_ASSEMBLY	24	0.539947054	2.114514529	0.000498055	0.00968409	0.008072633	642	tags=71%, list=28%, signal=52%	Timm21/Ndufb10/Ndufs4/Ndufaf4/Ndufa12/Ndufs3/Ndufb6/Ndufs2/Ndufaf3/Lyrm2/Ndufb7/Ndufb4/Ndufs8/Ndufc1/Ndufa11/Ndufs5/Ndufb8
GOBP_RIBOSE_PHOSPHATE_BIOSYNTHETIC_PROCESS	GOBP_RIBOSE_PHOSPHATE_BIOSYNTHETIC_PROCESS	GOBP_RIBOSE_PHOSPHATE_BIOSYNTHETIC_PROCESS	59	0.395283585	1.947425908	0.000498913	0.00968409	0.008072633	515	tags=47%, list=22%, signal=38%	Dnajc30/Prpsap2/Pank4/Uqcc3/Hprt/Atp5g1/Prpsap1/Ndufb10/Ndufs4/Ndufa12/Atp5o/G6pdx/Ndufs3/Ndufb6/Mpc1/Dld/Ndufs2/Ndufb7/Ndufb4/Nudt2/Ak3/Atp5g2/Ndufs8/Ndufc1/Sdhb/Pdhb/Atp5h/Ndufa11
GOCC_MAIN_AXON	GOCC_MAIN_AXON	GOCC_MAIN_AXON	21	-0.525663956	-2.228205155	0.000514296	0.009805979	0.008174239	828	tags=81%, list=36%, signal=52%	Kif13b/Mag/Map2/App/Dlg1/Mgll/Apbb1/Myo1d/Slc1a2/Ank3/Dag1/Gabbr1/Cntn2/Map1a/Mapt/Kcna1/Gjc2
PANGAS_TUMOR_SUPPRESSION_BY_SMAD1_AND_SMAD5_UP	PANGAS_TUMOR_SUPPRESSION_BY_SMAD1_AND_SMAD5_UP	PANGAS_TUMOR_SUPPRESSION_BY_SMAD1_AND_SMAD5_UP	19	-0.538323697	-2.187380033	0.00051404	0.009805979	0.008174239	210	tags=53%, list=9%, signal=48%	Adgre1/Lyz2/Cadm4/Cpd/Tmcc3/Ifi47/Laptm5/Rpl22/Lbh/C1qa
GOBP_LEUKOCYTE_ACTIVATION_INVOLVED_IN_INFLAMMATORY_RESPONSE	GOBP_LEUKOCYTE_ACTIVATION_INVOLVED_IN_INFLAMMATORY_RESPONSE	GOBP_LEUKOCYTE_ACTIVATION_INVOLVED_IN_INFLAMMATORY_RESPONSE	9	-0.723896981	-2.168841319	0.000511646	0.009805979	0.008174239	458	tags=78%, list=20%, signal=63%	Itgam/Ifngr1/Trem2/Nampt/Ctsc/Csf1r/C1qa
GOCC_BASOLATERAL_PLASMA_MEMBRANE	GOCC_BASOLATERAL_PLASMA_MEMBRANE	GOCC_BASOLATERAL_PLASMA_MEMBRANE	43	-0.387057532	-2.113024792	0.000514378	0.009805979	0.008174239	580	tags=51%, list=25%, signal=39%	Myo1d/Grk2/Ank3/Slc4a2/Slc4a4/Lrp1/Slc23a2/Slc5a3/Kcnj16/Stk39/B4galt1/Slc6a6/Dag1/Kcnj10/Ddr1/Mlc1/Ctnna2/Llgl1/Atp1a1/Tgfa/Slc38a3/Atp2b1
GOCC_LATE_ENDOSOME	GOCC_LATE_ENDOSOME	GOCC_LATE_ENDOSOME	46	-0.373553229	-2.07486383	0.000512869	0.009805979	0.008174239	413	tags=41%, list=18%, signal=35%	B2m/Sorl1/Gosr2/Slc29a3/Gja1/Nbr1/Dync1li1/Vps4a/Wdr91/Cd68/Atp9a/Micall1/Bst2/H2-Aa/Ddit3/H2-Eb1/Ctss/H2-Ab1/Cd74
TABULA_MURIS_SENIS_TRACHEA_ENDOTHELIAL_CELL_AGEING	TABULA_MURIS_SENIS_TRACHEA_ENDOTHELIAL_CELL_AGEING	TABULA_MURIS_SENIS_TRACHEA_ENDOTHELIAL_CELL_AGEING	50	0.41313264	1.949571549	0.000513482	0.009805979	0.008174239	883	tags=76%, list=38%, signal=48%	Tmsb10/Elof1/Emc4/Gstp1/Dynlrb1/Nedd8/Ppp1ca/Napa/Stmn2/Hmox2/Mrpl22/Timm17a/Smim12/Rpl13/Surf1/Tpgs1/Ndufb7/Txnl4a/Med28/Emc2/Hs3st1/Ahsa1/Ppib/Rps3/Txn2/Srp14/Dpy30/Psma2/Rpl6/Pfn1/Copz2/Ngdn/BC031181/Pnn/Npc2/Ybx1/Sdf4/Naca
GOBP_CELLULAR_RESPONSE_TO_OXYGEN_CONTAINING_COMPOUND	GOBP_CELLULAR_RESPONSE_TO_OXYGEN_CONTAINING_COMPOUND	GOBP_CELLULAR_RESPONSE_TO_OXYGEN_CONTAINING_COMPOUND	196	-0.217312222	-1.688884393	0.000508793	0.009805979	0.008174239	604	tags=40%, list=26%, signal=32%	Pycard/Ubr1/Cpeb2/Dhx36/Grk2/Trap1/Nr4a1/Slc1a2/Git1/Lrp1/Map3k7/Wnk1/Ncoa2/Irf8/Stk39/Junb/Crk/Chuk/Axl/Prkcb/Mtdh/Fcgr2b/Pde4b/Gramd1a/Dnmt1/Tra2b/B2m/Adh5/Slc38a2/Cpne3/Sorl1/Hcn2/Opa1/Ppp3ca/Gja1/Ahcyl1/Ptpre/Cebpb/Rack1/Osbp/Ncoa3/Gpd1/Kcnj10/Oxct1/P2ry12/Hnrnpu/Nfe2l2/Ctnna1/Smpd1/Klf9/Irf1/Leprotl1/Gnaq/Gbp2/Cat/Aacs/Gas6/Ly6e/Irgm2/Gpam/Mlc1/Syap1/Trem2/Zfp36/Ly6a/Selenot/Cd68/Stat3/Igtp/…
chr18D3	chr18D3	chr18D3	7	-0.785018326	-2.16280443	0.000521521	0.009916852	0.008266662	440	tags=86%, list=19%, signal=70%	Dctn4/F830016B08Rik/Rbm22/Ndst1/Gm4951/Iigp1
GOMF_AMINO_ACID_TRANSMEMBRANE_TRANSPORTER_ACTIVITY	GOMF_AMINO_ACID_TRANSMEMBRANE_TRANSPORTER_ACTIVITY	GOMF_AMINO_ACID_TRANSMEMBRANE_TRANSPORTER_ACTIVITY	8	-0.742146597	-2.149777809	0.000523947	0.009921473	0.008270514	600	tags=100%, list=26%, signal=74%	Slc6a11/Slc1a2/Slc36a4/Slc6a6/Slc38a2/Slc6a1/Slc38a3
GOCC_VACUOLE	GOCC_VACUOLE	GOCC_VACUOLE	101	-0.270294083	-1.83350259	0.000525746	0.009921473	0.008270514	330	tags=38%, list=14%, signal=34%	Tial1/H2-K1/Slc36a4/Hyal2/Gaa/B2m/H2-D1/Slc29a3/Dnase2a/Glmp/Ostm1/H2-Q7/Atp6v0a2/Naaa/Smpd1/Nbr1/Srgn/Cltc/Cd164/Itm2c/Vps4a/Trp53inp2/Slc35f6/Atp6v1a/Irgm2/Mlc1/Cd68/Laptm5/Igtp/Ctsc/Hexb/H2-Aa/Calr/Ctsd/H2-Eb1/Ctss/H2-Ab1/Cd74
GOBP_SECRETION	GOBP_SECRETION	GOBP_SECRETION	139	-0.240202908	-1.760619722	0.00052527	0.009921473	0.008270514	585	tags=40%, list=25%, signal=31%	Ppid/Trim9/Grk2/Rab21/Clasp2/Nr4a1/Git1/Vegfa/Lrp1/Wnk1/Stk39/Porcn/Pafah1b1/Chuk/Itgam/Axl/Prkcb/Tardbp/Slc38a2/Ppp3ca/Gja1/Gabbr1/Sv2a/Slc6a1/Osbp/Srcin1/Wnt7a/Sel1l/Oxct1/P2ry12/Mertk/Ddr1/Snx10/Ptpn23/Usf2/Glud1/Rtn4/Gnaq/Vps4a/Aacs/Ly6e/Pdcd6ip/Tmf1/Llgl1/Trem2/Ccl5/Selenot/Lgals9/Anxa5/Atp9a/Fcer1g/Fcgr3/Slc38a3/Prkaca/Cd74
TABULA_MURIS_SENIS_KIDNEY_FENESTRATED_CELL_AGEING	TABULA_MURIS_SENIS_KIDNEY_FENESTRATED_CELL_AGEING	TABULA_MURIS_SENIS_KIDNEY_FENESTRATED_CELL_AGEING	24	-0.486883722	-2.16919495	0.000540526	0.010174681	0.008481588	141	tags=38%, list=6%, signal=36%	S100a6/Ifi27l2a/Ly6a/Gm4951/H2-Aa/H2-Eb1/Psmb8/H2-Ab1/Cd74
GOBP_RESPONSE_TO_CORTICOSTEROID	GOBP_RESPONSE_TO_CORTICOSTEROID	GOBP_RESPONSE_TO_CORTICOSTEROID	9	-0.722289267	-2.164024506	0.000551662	0.010358218	0.008634584	627	tags=89%, list=27%, signal=65%	Nr3c1/Stk39/Hnrnpu/Klf9/Lcat/Por/Zfp36/Acsbg1
GOTZMANN_EPITHELIAL_TO_MESENCHYMAL_TRANSITION_UP	GOTZMANN_EPITHELIAL_TO_MESENCHYMAL_TRANSITION_UP	GOTZMANN_EPITHELIAL_TO_MESENCHYMAL_TRANSITION_UP	12	-0.672258664	-2.283456225	0.000580928	0.010853187	0.009047189	595	tags=75%, list=26%, signal=56%	Top1/Itgb1/Map4/Pafah1b1/Csf1/Nr2f1/Gadd45b/Pros1/Ly6a
GOCC_INTRACELLULAR_PROTEIN_CONTAINING_COMPLEX	GOCC_INTRACELLULAR_PROTEIN_CONTAINING_COMPLEX	GOCC_INTRACELLULAR_PROTEIN_CONTAINING_COMPLEX	169	0.285804762	1.750981721	0.00058061	0.010853187	0.009047189	782	tags=50%, list=34%, signal=36%	Cks1b/Psmb6/Polr2g/Fbxo2/Polr2i/Gatc/Dpm3/Polr2d/Lamtor5/Actl6a/Hsd17b10/Cdc37/Kxd1/Naa20/Psmb2/Stub1/Pex2/Dda1/Otulin/Ube2s/Stip1/Bloc1s2/Naa38/Prim1/Aip/Gtf2a2/Polr2h/Polr2f/Polr3e/Fzr1/Psmd11/Psmc1/Dcaf12/Trappc6a/Snapin/Rad23a/Sdf2l1/Wdr83os/Fbxo8/Psmb3/Rtcb/Paf1/Psmc4/Pdcd6/Adrm1/Ctnnb1/Pole4/Polr2j/Psmd12/Tsn/Anapc5/Fbxo44/Anapc16/Cacybp/Polr2k/Bloc1s1/Gtf2h2/Taf12/Ube2n/Morf4l2/Tcp1/Psma3/…
REACTOME_DNA_REPAIR	REACTOME_DNA_REPAIR	REACTOME_DNA_REPAIR	56	0.396380968	1.930647906	0.000592682	0.011037227	0.009200605	990	tags=71%, list=43%, signal=42%	Rfc3/Hmgn1/Xrcc2/Polr2g/Polr2i/Polr2d/Actl6a/Trp53/Ppp4c/Sumo3/Sumo2/Apex1/Polr2h/Polr2f/Uba52/Pcna/Rad23a/Tdp2/Pole4/Ubxn1/Polr2k/Gtf2h2/Ube2n/Sumo1/Mcrs1/Rbx1/Babam1/Pole3/Ube2i/Chd1l/Brcc3/Cenpx/Parp1/Rfc5/Fancc/Cops3/Neil3/Actr8/Wrn/Rad23b
UTP3_TARGET_GENES	UTP3_TARGET_GENES	UTP3_TARGET_GENES	231	0.268071426	1.708792199	0.000593733	0.011037227	0.009200605	764	tags=46%, list=33%, signal=34%	Hmgn2/Elof1/Jpt1/Emc4/Ecd/Fmc1/Dynlrb1/Gsta4/Acyp2/Scnm1/Gdpd1/Med4/Xrcc2/Timm23/Tcta/Mrps28/Acd/Bag1/Kxd1/Pdlim7/Spcs1/Slbp/Prpsap1/Cirbp/Uqcr10/Ndufa12/Mrps7/Stard3nl/Naa38/Tsc22d1/Ppp1r14b/Banf1/Aamdc/Cherp/Polr3e/Mmadhc/Tm2d3/Dcaf12/Rex1bd/Deaf1/H3f3b/Coq8a/Yif1a/Rpl13/Ranbp1/Wdr83os/Rps6/Rpl18a/Ppia/Smim19/Card19/Yars/Emg1/Unc50/Lysmd2/Mrpl12/Ppp4r3b/Pdcd5/Dnaja2/Rps27l/Ddost/Krcc1/Tsn/Pdia3…
GOBP_POSITIVE_REGULATION_OF_LEUKOCYTE_MIGRATION	GOBP_POSITIVE_REGULATION_OF_LEUKOCYTE_MIGRATION	GOBP_POSITIVE_REGULATION_OF_LEUKOCYTE_MIGRATION	34	-0.422873802	-2.106545386	0.000600543	0.011136121	0.009283042	303	tags=50%, list=13%, signal=44%	Vegfa/Wnk1/Stk39/Csf1/Vegfb/Mmp14/P2ry12/Rtn4/Adam10/Gas6/Trem2/Ccl5/Lgals9/Csf1r/Calr/Ccl12/Cd74
GOBP_ENTRY_INTO_HOST	GOBP_ENTRY_INTO_HOST	GOBP_ENTRY_INTO_HOST	17	-0.56258098	-2.243062138	0.00061032	0.011233795	0.009364463	576	tags=59%, list=25%, signal=44%	Grk2/AU040320/Itgav/Hyal2/Axl/Smpd1/Gas6/Ly6e/Trim59/Cd74
MIR_7075_5P	MIR_7075_5P	MIR_7075_5P	27	-0.452085096	-2.098977232	0.00060998	0.011233795	0.009364463	481	tags=74%, list=21%, signal=59%	Dnmt3a/Ccdc97/Nacc1/Sec62/Atxn7l3/Adgrl1/Nipal3/Elavl3/Cyfip2/Tmem63b/Gpd1/Tef/Cntn2/Hepacam/Cyth1/Myrf/Zcchc24/Stat3/Dusp3/Ddb1
MIR_7076_5P	MIR_7076_5P	MIR_7076_5P	27	-0.452085096	-2.098977232	0.00060998	0.011233795	0.009364463	481	tags=74%, list=21%, signal=59%	Dnmt3a/Ccdc97/Nacc1/Sec62/Atxn7l3/Adgrl1/Nipal3/Elavl3/Cyfip2/Tmem63b/Gpd1/Tef/Cntn2/Hepacam/Cyth1/Myrf/Zcchc24/Stat3/Dusp3/Ddb1
GOBP_DEFENSE_RESPONSE_TO_SYMBIONT	GOBP_DEFENSE_RESPONSE_TO_SYMBIONT	GOBP_DEFENSE_RESPONSE_TO_SYMBIONT	41	-0.387101445	-2.075764539	0.000624319	0.011463232	0.009555721	604	tags=56%, list=26%, signal=42%	Pycard/Dhx36/Ilrun/Ptprs/Znfx1/Chuk/Hyal2/Zbp1/Ifngr1/Stat2/Oasl2/H2-Q7/Irf1/Trim32/Irgm2/Gpam/Trem2/Rtp4/Ccl5/Igtp/Bst2/Stat1/Serinc5
GOCC_SMALL_NUCLEAR_RIBONUCLEOPROTEIN_COMPLEX	GOCC_SMALL_NUCLEAR_RIBONUCLEOPROTEIN_COMPLEX	GOCC_SMALL_NUCLEAR_RIBONUCLEOPROTEIN_COMPLEX	25	0.520515416	2.064786006	0.00064719	0.011854051	0.009881506	763	tags=80%, list=33%, signal=54%	Lsm4/Rbmx2/Lsm10/Snrpf/Lsm3/Sf3a3/Larp7/Snrnp27/Txnl4a/Nolc1/Snrpd1/Tssc4/Lsm6/Lsm5/Lsm8/Snrpc/Snrpd2/Snrpa1/Luc7l/Snrpg
GOCC_RNA_POLYMERASE_II_CORE_COMPLEX	GOCC_RNA_POLYMERASE_II_CORE_COMPLEX	GOCC_RNA_POLYMERASE_II_CORE_COMPLEX	7	0.787178369	2.024668665	0.000661375	0.01208425	0.0100734	495	tags=100%, list=22%, signal=79%	Polr2g/Polr2i/Polr2d/Polr2h/Polr2f/Polr2j/Polr2k
GOBP_NEGATIVE_REGULATION_OF_CELL_ADHESION	GOBP_NEGATIVE_REGULATION_OF_CELL_ADHESION	GOBP_NEGATIVE_REGULATION_OF_CELL_ADHESION	49	-0.362977361	-2.060376826	0.000664355	0.012109089	0.010094106	563	tags=45%, list=24%, signal=35%	Clasp2/Ptpn6/Slc4a2/Vegfa/Ubash3b/Lrp1/Wnk1/Klf4/Plxnb1/Sema6a/Cebpb/Ptprz1/Mmp14/Srcin1/Plxnb3/Irf1/Adam10/Lgals9/Dusp3/Laptm5/H2-Aa/Cd74
GOBP_NEGATIVE_REGULATION_OF_RESPONSE_TO_CYTOKINE_STIMULUS	GOBP_NEGATIVE_REGULATION_OF_RESPONSE_TO_CYTOKINE_STIMULUS	GOBP_NEGATIVE_REGULATION_OF_RESPONSE_TO_CYTOKINE_STIMULUS	11	-0.656181739	-2.152967918	0.000672531	0.012228285	0.010193468	799	tags=100%, list=35%, signal=66%	Gigyf2/Il6st/Pias4/Nlrc5/Klf4/Otud4/Stat2/Rnf113a2/Gas6/Trem2
LEE_TARGETS_OF_PTCH1_AND_SUFU_UP	LEE_TARGETS_OF_PTCH1_AND_SUFU_UP	LEE_TARGETS_OF_PTCH1_AND_SUFU_UP	15	-0.598521568	-2.251849655	0.000706098	0.012807451	0.010676259	133	tags=47%, list=6%, signal=44%	Magohb/Lyz2/H2-Aa/C1qa/C4b/C1qb/Ctss
GOBP_ATP_SYNTHESIS_COUPLED_ELECTRON_TRANSPORT	GOBP_ATP_SYNTHESIS_COUPLED_ELECTRON_TRANSPORT	GOBP_ATP_SYNTHESIS_COUPLED_ELECTRON_TRANSPORT	23	0.523911559	2.025586128	0.000727078	0.01315606	0.010966858	749	tags=74%, list=33%, signal=50%	Uqcc3/Cox8a/Uqcr10/Ndufa12/Ndufs3/Ndufb6/Dld/Ndufs2/Uqcrc1/Park7/Ndufs8/Sdhb/Iscu/Ndufv3/Ndufb8/Cycs/Coq7
GOBP_AMIDE_BIOSYNTHETIC_PROCESS	GOBP_AMIDE_BIOSYNTHETIC_PROCESS	GOBP_AMIDE_BIOSYNTHETIC_PROCESS	157	0.294420849	1.78021454	0.000729657	0.013170836	0.010979175	911	tags=57%, list=40%, signal=37%	Mrps21/Eif5a/Cdk4/Ppp1ca/Mrpl42/Polr2g/Mrpl27/Mrps33/Gatc/Mrps28/Eif2b4/Mrpl20/Dalrd3/Rps16/Aurkaip1/Slbp/Cirbp/Rpl22l1/Mrps7/Dap3/Mrpl28/Fau/Mrpl22/Mrpl14/Dcps/Uba52/Exosc7/Mpc1/Gss/Dld/Rpl23a/Eif1ax/Rpl13/Mrpl2/Serp1/Rps6/Rpl18a/Tent2/Yars/Eif2s1/Nolc1/Mrpl12/Eif3e/Coa3/Mrps11/Rps27l/Mrpl21/Paip2/Pdhb/Mrpl18/Zfp706/Rps3/Eif6/Eif3i/Rwdd1/Cnbp/Mrps6/Rpl28/Gclc/Rps18/Elovl1/Mrps30/Rpl34/Alkbh1/Mrp…
GOCC_MITOCHONDRIAL_SMALL_RIBOSOMAL_SUBUNIT	GOCC_MITOCHONDRIAL_SMALL_RIBOSOMAL_SUBUNIT	GOCC_MITOCHONDRIAL_SMALL_RIBOSOMAL_SUBUNIT	10	0.694362317	2.074189438	0.000731768	0.013177114	0.010984409	568	tags=90%, list=25%, signal=68%	Mrps21/Mrpl42/Mrps33/Mrps28/Aurkaip1/Mrps7/Dap3/Mrps11/Mrps6
GOBP_HYPERSENSITIVITY	GOBP_HYPERSENSITIVITY	GOBP_HYPERSENSITIVITY	11	-0.65292612	-2.142286058	0.000742707	0.013309944	0.011095135	475	tags=73%, list=21%, signal=58%	C3/H2-K1/Fcgr2b/H2-D1/H2-Q7/Fcer1g/Fcgr3/H2-T23
GOBP_TRANSMEMBRANE_RECEPTOR_PROTEIN_TYROSINE_KINASE_SIGNALING_PATHWAY	GOBP_TRANSMEMBRANE_RECEPTOR_PROTEIN_TYROSINE_KINASE_SIGNALING_PATHWAY	GOBP_TRANSMEMBRANE_RECEPTOR_PROTEIN_TYROSINE_KINASE_SIGNALING_PATHWAY	89	-0.277365209	-1.805392811	0.000742148	0.013309944	0.011095135	760	tags=52%, list=33%, signal=36%	Sos1/Gigyf1/Gigyf2/Nus1/Pik3ca/Iqgap1/Apod/Mvp/Slc39a14/Hhip/Gnai2/Ncl/Prkcd/Plcg1/Clasp2/Fgfr3/Git1/Vegfa/Ubash3b/Lrp1/Crk/Hbegf/Axl/Prkcb/Csf1/Cyfip2/Cpne3/Sorl1/Opa1/Sema6a/Ptpre/Igfbp2/Vegfb/Mertk/Ddr1/Zdhhc17/Leprotl1/Rtn4/Cadm4/Fgfrl1/Stat3/Tgfa/Dusp3/Ndst1/Csf1r/Ctsd
GOBP_NEGATIVE_REGULATION_OF_DEFENSE_RESPONSE	GOBP_NEGATIVE_REGULATION_OF_DEFENSE_RESPONSE	GOBP_NEGATIVE_REGULATION_OF_DEFENSE_RESPONSE	42	-0.372079474	-2.015484978	0.000765486	0.013685352	0.011408074	581	tags=52%, list=25%, signal=40%	Nlrc5/Ilrun/Ptpn6/Git1/Metrnl/Ptprs/Crk/H2-K1/Fcgr2b/H2-D1/Stat2/H2-Q7/Irgm2/Trem2/Zfp36/Stat3/Lgals9/Tap1/Igtp/Sirpa/Tap2/H2-T23
GOBERT_OLIGODENDROCYTE_DIFFERENTIATION_DN	GOBERT_OLIGODENDROCYTE_DIFFERENTIATION_DN	GOBERT_OLIGODENDROCYTE_DIFFERENTIATION_DN	216	-0.210705532	-1.661980246	0.000769213	0.013719161	0.011436257	561	tags=46%, list=24%, signal=38%	Tmem30a/Rsf1/Zfp579/Mgll/Nipal3/Itgb8/Kif13a/S100b/Ncam2/Lrrc8c/Vps37a/Ehd1/Acox1/Trip11/Chpt1/Cpeb2/Dclk1/Zeb2/Pigk/Lrrc49/Ank3/Mon2/Strn/Ubash3b/Sox21/Phldb1/Per3/Tex2/Kif1b/Slc5a3/Elavl3/Bhlhe40/Abhd12/Pafah1b1/Slc6a6/Ermard/Axl/Plxnb1/Pde4b/Csf1/Slc22a23/Tmc7/Ermp1/Cyfip2/Marf1/Sorl1/Mgat3/Plxdc2/Tmem19/Ptpre/Aatk/Reep3/Ptprz1/D16Ertd472e/Cadm2/Tm9sf3/Gadd45b/Sv2a/Add3/Ostm1/Srcin1/Ankrd28/So…
HESS_TARGETS_OF_HOXA9_AND_MEIS1_DN	HESS_TARGETS_OF_HOXA9_AND_MEIS1_DN	HESS_TARGETS_OF_HOXA9_AND_MEIS1_DN	18	-0.524566821	-2.107503263	0.000777384	0.013831885	0.011530224	328	tags=44%, list=14%, signal=38%	Mpeg1/Mertk/Lyz2/Mcl1/Zfp36/Csf1r/Sirpa/Ctss
REACTOME_CELLULAR_RESPONSES_TO_STIMULI	REACTOME_CELLULAR_RESPONSES_TO_STIMULI	REACTOME_CELLULAR_RESPONSES_TO_STIMULI	107	0.323185901	1.826770538	0.000788336	0.013993424	0.011664883	759	tags=52%, list=33%, signal=37%	Gstp1/Cdk4/Cox6b1/Psmb6/Hikeshi/Cox8a/Gpx7/Lamtor5/Trp53/Bag1/Prdx5/Psmb2/Rbbp7/Hsbp1/Hmox2/Ube2s/Stip1/Hspa14/Cox14/Fzr1/Uba52/Psmd11/Psmc1/Map1lc3b/Atp6v1d/Prdx2/Surf1/Eif2s1/Psmb3/Psmc4/Rragc/Dnaja2/Nudt2/Psmd12/H13/Anapc5/Atp6v0c/Anapc16/Asf1a/Psma3/Txn2/Rbx1/Eed/Cited2/Eloc/Txnrd1/Psma2/Map2k4/Cycs/Mapk1/Psmc2/Cryab/Seh1l/Anapc11/Cdc26/Dctn6
GOBP_AMINO_ACID_IMPORT_ACROSS_PLASMA_MEMBRANE	GOBP_AMINO_ACID_IMPORT_ACROSS_PLASMA_MEMBRANE	GOBP_AMINO_ACID_IMPORT_ACROSS_PLASMA_MEMBRANE	8	-0.72556719	-2.101752202	0.000791168	0.014010428	0.011679057	638	tags=100%, list=28%, signal=73%	Slc1a2/Itgb1/Slc6a6/Slc38a2/Kcnj10/Arl6ip5/Slc38a3
GOBP_RESPONSE_TO_ORGANIC_CYCLIC_COMPOUND	GOBP_RESPONSE_TO_ORGANIC_CYCLIC_COMPOUND	GOBP_RESPONSE_TO_ORGANIC_CYCLIC_COMPOUND	91	-0.27576557	-1.827501569	0.000798027	0.014098484	0.01175246	300	tags=31%, list=13%, signal=28%	Slc6a1/Ncoa3/Gpd1/Fntb/P2ry12/Hnrnpu/Zbtb7a/Ctnna1/Smpd1/Klf9/Paqr8/Arl6ip5/Gnaq/Aacs/Usp18/Lcat/Cd83/Mlc1/Por/Tmf1/Zfp36/Atp1a1/Stat3/Acsbg1/Lbh/Nfkbia/Calr/Stat1
GOBP_REGULATION_OF_CELL_SHAPE	GOBP_REGULATION_OF_CELL_SHAPE	GOBP_REGULATION_OF_CELL_SHAPE	26	-0.448919194	-2.055989197	0.000806934	0.014222208	0.011855597	814	tags=73%, list=35%, signal=48%	Fmnl3/Rdx/Ptn/Fermt2/Sema4a/Dlg1/S100b/Vegfa/Cdc42se1/Crk/Plxnb1/Arap1/Plxnb3/Epb41l2/Wdr1/Cdc42ep2/Lst1/Hexb/Csf1r
REACTOME_NUCLEOTIDE_EXCISION_REPAIR	REACTOME_NUCLEOTIDE_EXCISION_REPAIR	REACTOME_NUCLEOTIDE_EXCISION_REPAIR	35	0.452987376	1.981891003	0.000809735	0.014237995	0.011868756	729	tags=66%, list=32%, signal=46%	Rfc3/Hmgn1/Polr2g/Polr2i/Polr2d/Actl6a/Sumo3/Sumo2/Polr2h/Polr2f/Uba52/Pcna/Rad23a/Pole4/Polr2k/Gtf2h2/Ube2n/Sumo1/Mcrs1/Rbx1/Pole3/Ube2i/Chd1l
GOMF_PROTEIN_KINASE_ACTIVITY	GOMF_PROTEIN_KINASE_ACTIVITY	GOMF_PROTEIN_KINASE_ACTIVITY	68	-0.316755385	-1.93035396	0.00082734	0.014513404	0.012098337	731	tags=53%, list=32%, signal=37%	Cdc42bpa/Brd4/Pik3ca/Map3k11/Prpf4b/Trib1/Prkcd/Top1/Dclk1/Grk2/Camk2g/Fgfr3/Stk4/Sik3/Phkg1/Map3k7/Wnk1/Stk39/Chuk/Axl/Aak1/Prkcb/Slk/Cpne3/Cdk11b/Aatk/Mertk/Ddr1/Rassf2/Tesk2/Fgfrl1/Baz1b/Ccl5/Nrbp2/Csf1r/Prkaca
TABULA_MURIS_SENIS_HEART_FIBROBLAST_OF_CARDIAC_TISSUE_AGEING	TABULA_MURIS_SENIS_HEART_FIBROBLAST_OF_CARDIAC_TISSUE_AGEING	TABULA_MURIS_SENIS_HEART_FIBROBLAST_OF_CARDIAC_TISSUE_AGEING	81	-0.293650073	-1.907235247	0.000848875	0.014856313	0.012384184	254	tags=36%, list=11%, signal=33%	B2m/Slc25a3/Lmo4/Fxyd5/H2-D1/Rack1/Gadd45b/Tkt/Hsd17b12/Irf1/Ddhd2/Kdelr1/Tagln2/Arpc1b/Lyz2/Zfp36/Ly6a/Rtp4/Bst2/H2-Aa/C1qa/Psmb8/C4b/C1qb/C1qc/H2-Ab1/H2-T23/Cd74/Serpina3n
GOBP_GRANULOCYTE_MIGRATION	GOBP_GRANULOCYTE_MIGRATION	GOBP_GRANULOCYTE_MIGRATION	25	-0.473733394	-2.137149809	0.000857776	0.014942089	0.012455688	216	tags=40%, list=9%, signal=37%	Wdr1/Rtn4/Ccl5/Fcer1g/Fcgr3/Csf1r/Sirpa/Ccl12/Ccl4/Cd74
REACTOME_ADAPTIVE_IMMUNE_SYSTEM	REACTOME_ADAPTIVE_IMMUNE_SYSTEM	REACTOME_ADAPTIVE_IMMUNE_SYSTEM	129	-0.24230767	-1.737529581	0.000856751	0.014942089	0.012455688	244	tags=20%, list=11%, signal=19%	Dctn1/Fbxl3/Psmd1/Cltc/Dync1li1/Trim32/Npepps/Tubb2a/Trem2/Psmd8/Tap1/Psme1/Ctsc/H2-Aa/Nfkbia/Prkaca/Calr/Ctsd/H2-Eb1/Psmb8/Tap2/Tapbp/Ctss/H2-Ab1/H2-T23/Cd74
REACTOME_ER_PHAGOSOME_PATHWAY	REACTOME_ER_PHAGOSOME_PATHWAY	REACTOME_ER_PHAGOSOME_PATHWAY	12	-0.65986594	-2.241361947	0.000865111	0.015034828	0.012532994	475	tags=67%, list=21%, signal=53%	H2-K1/B2m/H2-Q7/Tap1/Calr/Tap2/Tapbp/H2-T23
GOBP_MYELOID_LEUKOCYTE_MEDIATED_IMMUNITY	GOBP_MYELOID_LEUKOCYTE_MEDIATED_IMMUNITY	GOBP_MYELOID_LEUKOCYTE_MEDIATED_IMMUNITY	19	-0.522454396	-2.122898024	0.000877212	0.015126252	0.012609205	620	tags=53%, list=27%, signal=39%	C3/Dhx36/H2-K1/Itgam/H2-D1/H2-Q7/Wdr1/Fcer1g/Fcgr3/H2-T23
GOCC_PHAGOCYTIC_VESICLE_MEMBRANE	GOCC_PHAGOCYTIC_VESICLE_MEMBRANE	GOCC_PHAGOCYTIC_VESICLE_MEMBRANE	8	-0.722023068	-2.091485936	0.000878468	0.015126252	0.012609205	475	tags=88%, list=21%, signal=70%	H2-K1/B2m/H2-D1/H2-Q7/Tap1/Tapbp/H2-T23
ND5_UNIPROT_A0A023J5X2_UNREVIEWED_TARGET_GENES	ND5_UNIPROT_A0A023J5X2_UNREVIEWED_TARGET_GENES	ND5_UNIPROT_A0A023J5X2_UNREVIEWED_TARGET_GENES	93	0.339476667	1.872879838	0.000875131	0.015126252	0.012609205	444	tags=37%, list=19%, signal=31%	Arl16/Hmgn1/Uqcc3/Smdt1/Tcta/Mrpl27/Pfn2/Pex19/Dalrd3/Psmb2/Spcs1/Aurkaip1/Chchd4/Ebna1bp2/Pigp/Dap3/Mcfd2/Ppp1r14b/Abhd17b/Vti1b/Polr2f/Mpc1/Pcna/Yif1a/Smim19/Herpud1/Yars/Rtcb/Emg1/Unc50/Ppp4r3b/Pdcd6/Tprn/Tmem9b
GOBP_NUCLEOSIDE_TRIPHOSPHATE_BIOSYNTHETIC_PROCESS	GOBP_NUCLEOSIDE_TRIPHOSPHATE_BIOSYNTHETIC_PROCESS	GOBP_NUCLEOSIDE_TRIPHOSPHATE_BIOSYNTHETIC_PROCESS	42	0.408888015	1.863260215	0.000875309	0.015126252	0.012609205	642	tags=57%, list=28%, signal=42%	Dnajc30/Uqcc3/Atp5g1/Ndufb10/Ndufs4/Ndufa12/Atp5o/Ndufs3/Ndufb6/Ndufs2/Ndufb7/Ndufb4/Nudt2/Ak3/Atp5g2/Ndufs8/Ndufc1/Dtymk/Sdhb/Atp5h/Ndufa11/Ndufs5/Ndufv3/Ndufb8
GOBP_BONE_MINERALIZATION	GOBP_BONE_MINERALIZATION	GOBP_BONE_MINERALIZATION	17	-0.550857164	-2.196318205	0.000893806	0.015354976	0.012799869	357	tags=53%, list=16%, signal=45%	Gja1/Slc20a2/Snx10/Nbr1/Srgn/Mtss1/Ank/Atp2b1/Csf1r
GOMF_SYMPORTER_ACTIVITY	GOMF_SYMPORTER_ACTIVITY	GOMF_SYMPORTER_ACTIVITY	22	-0.495013763	-2.131776083	0.00091891	0.015641669	0.013038855	658	tags=68%, list=29%, signal=49%	Slc39a14/Slc6a11/Slc1a2/Slc4a4/Slc23a2/Slc5a3/Mfsd2a/Slc36a4/Slc20a1/Slc6a6/Slc38a2/Slc25a3/Slc20a2/Slc6a1/Slc38a3
GOBP_PROTEIN_TRANSMEMBRANE_IMPORT_INTO_INTRACELLULAR_ORGANELLE	GOBP_PROTEIN_TRANSMEMBRANE_IMPORT_INTO_INTRACELLULAR_ORGANELLE	GOBP_PROTEIN_TRANSMEMBRANE_IMPORT_INTO_INTRACELLULAR_ORGANELLE	10	0.68558952	2.04798346	0.0009183	0.015641669	0.013038855	730	tags=100%, list=32%, signal=69%	Timm21/Timm23/Timm50/Pex2/Chchd4/Timm17a/Grpel1/Tomm20/Pex14/Tomm7
WP_OXIDATIVE_PHOSPHORYLATION	WP_OXIDATIVE_PHOSPHORYLATION	WP_OXIDATIVE_PHOSPHORYLATION	23	0.516714165	1.997759025	0.00092096	0.015641669	0.013038855	699	tags=70%, list=30%, signal=49%	Atp5g1/Ndufb10/Ndufs4/Atp5o/Ndufb6/Ndufs2/Ndufb7/Atp5g2/Ndufs8/Ndufc1/Atp5h/Ndufa11/Ndufs5/Ndufv3/Ndufb8/Atp5a1
REACTOME_S_PHASE	REACTOME_S_PHASE	REACTOME_S_PHASE	43	0.428652807	1.97075639	0.000919376	0.015641669	0.013038855	760	tags=70%, list=33%, signal=48%	Cks1b/Rfc3/Cdk4/Psmb6/Orc6/Psmb2/Ube2s/Prim1/Orc4/Fzr1/Uba52/Psmd11/Psmc1/Pcna/Gins2/Psmb3/Psmc4/Pole4/Psmd12/Anapc5/Anapc16/Psma3/Rbx1/Psma2/Pole3/Esco2/Psmc2/Anapc11/Cdc26/Wapl
MIR_466L_5P	MIR_466L_5P	MIR_466L_5P	124	-0.245102192	-1.72964962	0.000915879	0.015641669	0.013038855	684	tags=45%, list=30%, signal=34%	Man2a2/Znrf3/Ncam2/Zdhhc21/Vps37a/Slc39a14/Zfp91/Prkcd/Ago3/Bnip2/Ilrun/Zeb2/Slc1a2/Slc4a4/Metrnl/Map3k7/Wnk1/Ncoa2/Slco3a1/Kcnj16/Porcn/Elavl3/Pafah1b1/Slmap/Slc6a6/Itgam/Ankrd17/Aak1/Prkcb/Marf1/Ece1/Plxdc2/Ugcg/Enpp6/Sema6a/Ptpre/Acss1/Gabbr1/Vegfb/Ostm1/Sparc/Sowahc/Cntn2/Rassf2/Cat/Sh3bp5/Efcab14/Zfp365/Klf6/Tgfa/Ssr1/Nrbp2/Ncan/Micall1/Ctsc/Iigp1
GOBP_POSITIVE_REGULATION_OF_MYELOID_LEUKOCYTE_MEDIATED_IMMUNITY	GOBP_POSITIVE_REGULATION_OF_MYELOID_LEUKOCYTE_MEDIATED_IMMUNITY	GOBP_POSITIVE_REGULATION_OF_MYELOID_LEUKOCYTE_MEDIATED_IMMUNITY	12	-0.656963219	-2.231502293	0.000925608	0.015684955	0.013074938	620	tags=75%, list=27%, signal=55%	C3/Dhx36/H2-K1/Itgam/H2-D1/H2-Q7/Fcer1g/Fcgr3/H2-T23
GOMF_COLLAGEN_BINDING	GOMF_COLLAGEN_BINDING	GOMF_COLLAGEN_BINDING	11	-0.643061838	-2.109920812	0.00096493	0.016314299	0.013599558	288	tags=55%, list=13%, signal=48%	Sparc/Ddr1/Hsd17b12/Srgn/Map1a/Ctss
GOCC_MHC_CLASS_I_PEPTIDE_LOADING_COMPLEX	GOCC_MHC_CLASS_I_PEPTIDE_LOADING_COMPLEX	GOCC_MHC_CLASS_I_PEPTIDE_LOADING_COMPLEX	10	-0.683572161	-2.140371686	0.00098166	0.016497447	0.01375223	475	tags=80%, list=21%, signal=64%	H2-K1/B2m/H2-D1/H2-Q7/Tap1/Calr/Tap2/Tapbp
GOBP_PROTECTION_FROM_NATURAL_KILLER_CELL_MEDIATED_CYTOTOXICITY	GOBP_PROTECTION_FROM_NATURAL_KILLER_CELL_MEDIATED_CYTOTOXICITY	GOBP_PROTECTION_FROM_NATURAL_KILLER_CELL_MEDIATED_CYTOTOXICITY	9	-0.703940786	-2.109051293	0.000982385	0.016497447	0.01375223	475	tags=67%, list=21%, signal=53%	H2-K1/H2-D1/H2-Q7/Tap1/Tap2/H2-T23
GOBP_RESPONSE_TO_MOLECULE_OF_BACTERIAL_ORIGIN	GOBP_RESPONSE_TO_MOLECULE_OF_BACTERIAL_ORIGIN	GOBP_RESPONSE_TO_MOLECULE_OF_BACTERIAL_ORIGIN	46	-0.358364719	-1.990500776	0.000982104	0.016497447	0.01375223	556	tags=52%, list=24%, signal=40%	Nr4a1/Git1/Irf8/Itgav/Chuk/Axl/Mtdh/Fcgr2b/Pde4b/B2m/Adh5/Cebpb/Gbp2/Irgm2/Trem2/Zfp36/Cd68/Lgals9/Igtp/Nfkbia/Sirpa/Ly86/Stat1/Tap2
REACTOME_TP53_REGULATES_METABOLIC_GENES	REACTOME_TP53_REGULATES_METABOLIC_GENES	REACTOME_TP53_REGULATES_METABOLIC_GENES	15	0.599356975	2.066637146	0.000985889	0.016519167	0.013770335	394	tags=60%, list=17%, signal=50%	Cox6b1/Cox8a/Lamtor5/Prdx5/G6pdx/Cox14/Prdx2/Surf1/Rragc
GOBP_INTEGRIN_MEDIATED_SIGNALING_PATHWAY	GOBP_INTEGRIN_MEDIATED_SIGNALING_PATHWAY	GOBP_INTEGRIN_MEDIATED_SIGNALING_PATHWAY	16	-0.56206994	-2.161868076	0.000989757	0.016546873	0.013793431	878	tags=88%, list=38%, signal=54%	Itga2b/Lama2/Nrp1/Ptn/Fermt2/Plpp3/Itgb8/Lamc1/Itgb1/Itgav/Itgam/Ctnna1/Itgb5/Fcer1g
GOBP_REGULATION_OF_WOUND_HEALING	GOBP_REGULATION_OF_WOUND_HEALING	GOBP_REGULATION_OF_WOUND_HEALING	19	-0.520089781	-2.113289845	0.000994171	0.016583572	0.013824023	638	tags=63%, list=28%, signal=46%	Prkcd/Clasp2/Itgb1/Ubash3b/Crk/Hbegf/Vegfb/Nfe2l2/Srsf6/Pros1/Cadm4/Anxa5
TABULA_MURIS_SENIS_MESENTERIC_ADIPOSE_TISSUE_B_CELL_AGEING	TABULA_MURIS_SENIS_MESENTERIC_ADIPOSE_TISSUE_B_CELL_AGEING	TABULA_MURIS_SENIS_MESENTERIC_ADIPOSE_TISSUE_B_CELL_AGEING	22	-0.493654654	-2.12592308	0.000998239	0.016614351	0.01384968	127	tags=36%, list=6%, signal=35%	Lyz2/Zfp36/Hexb/Csf1r/C1qa/C1qb/C1qc/Cd74
WP_OXIDATIVE_STRESS_AND_REDOX_PATHWAY	WP_OXIDATIVE_STRESS_AND_REDOX_PATHWAY	WP_OXIDATIVE_STRESS_AND_REDOX_PATHWAY	17	0.565308498	1.986186698	0.001008195	0.016742757	0.013956719	669	tags=76%, list=29%, signal=55%	Gstm5/Gstp1/Gsta4/Gpx7/Prdx5/G6pdx/Gss/Prdx2/Mgst1/Rac1/Gclc/Txnrd1/Gstm1
GOMF_CHEMOKINE_RECEPTOR_BINDING	GOMF_CHEMOKINE_RECEPTOR_BINDING	GOMF_CHEMOKINE_RECEPTOR_BINDING	7	-0.763596457	-2.103785025	0.001027123	0.016974633	0.01415001	90	tags=86%, list=4%, signal=83%	Nars/Ccl5/Stat3/Ccl12/Ccl4/Stat1
GOBP_L_AMINO_ACID_TRANSPORT	GOBP_L_AMINO_ACID_TRANSPORT	GOBP_L_AMINO_ACID_TRANSPORT	7	-0.763192324	-2.1026716	0.001027123	0.016974633	0.01415001	551	tags=100%, list=24%, signal=76%	Itgb1/Slc36a4/Slc38a2/Kcnj10/Arl6ip5/Slc38a3
GOBP_MODULATION_BY_SYMBIONT_OF_ENTRY_INTO_HOST	GOBP_MODULATION_BY_SYMBIONT_OF_ENTRY_INTO_HOST	GOBP_MODULATION_BY_SYMBIONT_OF_ENTRY_INTO_HOST	8	-0.715668604	-2.073078943	0.001031244	0.016974633	0.01415001	465	tags=62%, list=20%, signal=50%	Itgav/Smpd1/Ly6e/Trim59/Cd74
GOBP_REGULATION_OF_BIOLOGICAL_PROCESS_INVOLVED_IN_SYMBIOTIC_INTERACTION	GOBP_REGULATION_OF_BIOLOGICAL_PROCESS_INVOLVED_IN_SYMBIOTIC_INTERACTION	GOBP_REGULATION_OF_BIOLOGICAL_PROCESS_INVOLVED_IN_SYMBIOTIC_INTERACTION	8	-0.715668604	-2.073078943	0.001031244	0.016974633	0.01415001	465	tags=62%, list=20%, signal=50%	Itgav/Smpd1/Ly6e/Trim59/Cd74
GOBP_MYELOID_LEUKOCYTE_DIFFERENTIATION	GOBP_MYELOID_LEUKOCYTE_DIFFERENTIATION	GOBP_MYELOID_LEUKOCYTE_DIFFERENTIATION	43	-0.372103949	-2.03139018	0.001033835	0.016979893	0.014154396	554	tags=49%, list=24%, signal=38%	Fgfr3/Slc4a2/Vegfa/Ubash3b/Junb/Pafah1b1/Chuk/Itgam/Csf1/Ppp3ca/Cebpb/Ostm1/Snx10/Zbtb7a/Rassf2/Trem2/Ccl5/Fcer1g/Csf1r/C1qc/Cd74
MIR_7014_3P	MIR_7014_3P	MIR_7014_3P	19	-0.518329836	-2.106138628	0.001046153	0.017144523	0.01429163	772	tags=89%, list=34%, signal=60%	Plp1/Mef2c/Etv6/Sp1/Pik3ca/Mafg/Bsdc1/Hhip/Vegfa/Itprid2/Wdr7/Ptpre/Igfbp2/Cadm2/Adam10/Ank/Serinc5
GOBP_NEUROINFLAMMATORY_RESPONSE	GOBP_NEUROINFLAMMATORY_RESPONSE	GOBP_NEUROINFLAMMATORY_RESPONSE	14	-0.600352379	-2.185294999	0.001081009	0.017673891	0.014732911	627	tags=86%, list=27%, signal=63%	App/Nr3c1/Zeb2/Itgb1/Lrp1/Itgam/Ifngr1/Trem2/Nampt/Ctsc/Csf1r/C1qa
GOBP_REGULATION_OF_RESPONSE_TO_WOUNDING	GOBP_REGULATION_OF_RESPONSE_TO_WOUNDING	GOBP_REGULATION_OF_RESPONSE_TO_WOUNDING	28	-0.443282546	-2.089680564	0.001083185	0.017673891	0.014732911	563	tags=61%, list=24%, signal=46%	Clasp2/Ptpn6/Git1/Itgb1/Ubash3b/Lrp1/Ptprs/Crk/Klf4/Hbegf/Vegfb/Nfe2l2/Srsf6/Pros1/Cadm4/Stat3/Anxa5
GOBP_REGULATION_OF_MONOATOMIC_ION_TRANSPORT	GOBP_REGULATION_OF_MONOATOMIC_ION_TRANSPORT	GOBP_REGULATION_OF_MONOATOMIC_ION_TRANSPORT	73	-0.298634112	-1.881194142	0.001090796	0.017759298	0.014804105	560	tags=41%, list=24%, signal=32%	Ptpn6/Ank3/Itgb1/Ubash3b/Map3k7/Wnk1/Kcnj16/Stk39/Slmap/Pde4b/B2m/Fxyd5/Hcn2/Ppp3ca/Gja1/Ahcyl1/Kcnj10/P2ry12/Tcaf1/Hspa2/Gnaq/Trem2/Kcna6/Kcnk13/Ccl5/Atp1a1/Kcna1/Atp2b1/Gjc2/Ctss
TABULA_MURIS_SENIS_SPLEEN_MACROPHAGE_AGEING	TABULA_MURIS_SENIS_SPLEEN_MACROPHAGE_AGEING	TABULA_MURIS_SENIS_SPLEEN_MACROPHAGE_AGEING	37	-0.391113809	-2.013537696	0.001095061	0.017789976	0.014829678	127	tags=32%, list=6%, signal=31%	Lyz2/Ly6a/Sat1/Fcer1g/Ctsc/Atp2b1/Csf1r/Ctsd/C1qa/C1qb/C1qc/Ctss
GOBP_POSITIVE_REGULATION_OF_ADAPTIVE_IMMUNE_RESPONSE	GOBP_POSITIVE_REGULATION_OF_ADAPTIVE_IMMUNE_RESPONSE	GOBP_POSITIVE_REGULATION_OF_ADAPTIVE_IMMUNE_RESPONSE	23	-0.473361323	-2.074304678	0.001106831	0.017828143	0.014861495	109	tags=61%, list=5%, signal=59%	C3/Pycard/Map3k7/H2-K1/B2m/H2-D1/H2-Q7/Trem2/Fcer1g/Fcgr3/Tap2/H2-Ab1/H2-T23/Cd74
GOBP_REGULATION_OF_LEUKOCYTE_PROLIFERATION	GOBP_REGULATION_OF_LEUKOCYTE_PROLIFERATION	GOBP_REGULATION_OF_LEUKOCYTE_PROLIFERATION	51	-0.346636647	-1.992858713	0.001102503	0.017828143	0.014861495	433	tags=35%, list=19%, signal=29%	Fcgr2b/Csf1/H2-D1/Ppp3ca/Cebpb/Igfbp2/H2-Q7/Irf1/Gpam/Ccl5/Lst1/Lgals9/Laptm5/H2-Aa/Csf1r/Ccl12/H2-T23/Cd74
MIR_467A_3P	MIR_467A_3P	MIR_467A_3P	113	-0.247909426	-1.73232074	0.001106953	0.017828143	0.014861495	786	tags=51%, list=34%, signal=36%	Ptbp3/Lzts2/Usp7/Sos1/Naa15/Pik3ca/Daam1/Prpf4b/Znrf3/Trib1/Hhip/Ccnc/Prkcd/Herc2/Nr3c1/Bnip2/Hopx/Slc1a2/Ank3/Necap1/Vegfa/Aftph/Sox21/Slc23a2/Map4/Ncoa2/Mfsd2a/Pafah1b1/Slmap/Klf4/Xiap/Slc38a2/Pum1/Cggbp1/Cpne3/Ugcg/Opa1/Mtmr6/Otud4/Ptpre/Ifngr1/Gpkow/Slc20a2/Cadm2/Susd6/Tm9sf3/Impact/Zbtb7a/Leprotl1/Itm2c/Zcchc24/Ing3/Efcab14/Mcl1/Fa2h/Atad1/Stat3/Nfkbia
MIR_669F_3P	MIR_669F_3P	MIR_669F_3P	113	-0.247909426	-1.73232074	0.001106953	0.017828143	0.014861495	786	tags=51%, list=34%, signal=36%	Ptbp3/Lzts2/Usp7/Sos1/Naa15/Pik3ca/Daam1/Prpf4b/Znrf3/Trib1/Hhip/Ccnc/Prkcd/Herc2/Nr3c1/Bnip2/Hopx/Slc1a2/Ank3/Necap1/Vegfa/Aftph/Sox21/Slc23a2/Map4/Ncoa2/Mfsd2a/Pafah1b1/Slmap/Klf4/Xiap/Slc38a2/Pum1/Cggbp1/Cpne3/Ugcg/Opa1/Mtmr6/Otud4/Ptpre/Ifngr1/Gpkow/Slc20a2/Cadm2/Susd6/Tm9sf3/Impact/Zbtb7a/Leprotl1/Itm2c/Zcchc24/Ing3/Efcab14/Mcl1/Fa2h/Atad1/Stat3/Nfkbia
GOCC_VESICLE_MEMBRANE	GOCC_VESICLE_MEMBRANE	GOCC_VESICLE_MEMBRANE	112	-0.2515392	-1.746612094	0.001111957	0.017870218	0.014896568	304	tags=25%, list=13%, signal=23%	Sv2a/Sparc/H2-Q7/Zdhhc17/Snx10/Dop1b/Cltc/Kdelr1/Dync1li1/Gbp2/Vps4a/Sh3bp5/Atp6v1a/Wdr91/Llgl1/Cd68/Washc4/Tap1/Anxa5/Atp9a/Micall1/H2-Aa/Atp2b1/Ctsd/H2-Eb1/Tapbp/H2-Ab1/H2-T23
GOCC_OXIDOREDUCTASE_COMPLEX	GOCC_OXIDOREDUCTASE_COMPLEX	GOCC_OXIDOREDUCTASE_COMPLEX	37	0.441018062	1.973643991	0.001119808	0.01795778	0.014969559	642	tags=59%, list=28%, signal=44%	Uqcc3/Bckdk/Ndufb10/Ndufs4/Uqcr10/Ndufa12/Ndufs3/Ndufb6/Dld/Ndufs2/Uqcrc1/Ndufb7/Ndufb4/Ndufs8/Ndufc1/Sdhb/Pdhb/Ndufa11/Ndufs5/Etfb/Ndufv3/Ndufb8
WP_SPINAL_CORD_INJURY	WP_SPINAL_CORD_INJURY	WP_SPINAL_CORD_INJURY	18	-0.510404969	-2.05060651	0.001137158	0.018196968	0.015168946	433	tags=61%, list=19%, signal=50%	Nr4a1/Fcgr2b/Ppp3ca/Gja1/Sema6a/Ptprz1/Rtn4/Klk8/Zfp36/Gadd45a/Ncan
GOBP_REGULATION_OF_BLOOD_PRESSURE	GOBP_REGULATION_OF_BLOOD_PRESSURE	GOBP_REGULATION_OF_BLOOD_PRESSURE	21	-0.499090003	-2.115562432	0.001140371	0.018209386	0.015179298	512	tags=57%, list=22%, signal=45%	Wnk1/Stk39/Adh5/Ece1/Gja1/Gnaq/Scpep1/Gas6/Atp1a1/Nampt/Arhgef12/Atp2b1
GOBP_RIBOSOME_BIOGENESIS	GOBP_RIBOSOME_BIOGENESIS	GOBP_RIBOSOME_BIOGENESIS	58	0.380021796	1.868682829	0.001147552	0.018284984	0.015242315	857	tags=64%, list=37%, signal=41%	Mrpl20/Rps16/Trmt112/Mrps7/Ebna1bp2/Fcf1/Fau/Sirt7/Exosc7/Sbds/Rpl23a/Rps6/Emg1/Imp4/Fbl/Rps27l/Frg1/Lsm6/Mphosph6/Rbis/Eif6/Eri3/Traf7/Utp11/Ddx47/Rps19/Tsr2/Rpl6/Spata5/Exosc2/Fastkd2/Ngdn/Rps27rt/Nmd3/Rpp30/Rps13/Ddx51
GOBP_AXON_DEVELOPMENT	GOBP_AXON_DEVELOPMENT	GOBP_AXON_DEVELOPMENT	92	-0.268094116	-1.781440009	0.001159226	0.018431698	0.015364617	893	tags=63%, list=39%, signal=40%	Actb/Hsp90aa1/Nectin1/Mbp/Lama2/Plp1/Atp8a2/Etv4/Mef2c/Nrp1/Kif13b/Mag/Ptn/Unc5b/Hsp90ab1/Macf1/Map2/Sema4a/Sema4c/App/Mgll/Apbb1/Unc5c/Dclk1/Zeb2/Rab21/Clasp2/Fgfr3/Ank3/Itgb1/Vegfa/Lrp1/Ist1/Ptprs/Pafah1b1/Klf4/Plxnb1/Cyfip2/Lmo4/Ece1/Sema6a/Dag1/Ptprz1/Picalm/Dip2b/Wnt7a/Plxnb3/Ddr1/Zdhhc17/Cntn2/Spg20/Rtn4/Trim32/Map1a/Mapt/Ctnna2/Llgl1/Csf1r
GOBP_TAXIS	GOBP_TAXIS	GOBP_TAXIS	65	-0.312860792	-1.894844872	0.001185629	0.018811471	0.015681194	603	tags=46%, list=26%, signal=35%	Prex1/Unc5c/Nr4a1/Vegfa/Lrp1/Wnk1/Stk39/Crk/Itgav/Hbegf/Itgam/Pde4b/Csf1/Sema6a/Vegfb/P2ry12/Plxnb3/Adam10/Gas6/Trem2/Ccl5/Lgals9/Dusp3/Fcer1g/Fcgr3/Csf1r/Calr/Ccl12/Ccl4/Cd74
GOBP_ANTIGEN_PROCESSING_AND_PRESENTATION_OF_EXOGENOUS_PEPTIDE_ANTIGEN_VIA_MHC_CLASS_IB	GOBP_ANTIGEN_PROCESSING_AND_PRESENTATION_OF_EXOGENOUS_PEPTIDE_ANTIGEN_VIA_MHC_CLASS_IB	GOBP_ANTIGEN_PROCESSING_AND_PRESENTATION_OF_EXOGENOUS_PEPTIDE_ANTIGEN_VIA_MHC_CLASS_IB	9	-0.698315095	-2.092196364	0.001189314	0.018829967	0.015696612	475	tags=67%, list=21%, signal=53%	H2-K1/B2m/H2-D1/H2-Q7/Tap2/H2-T23
GOBP_REGULATION_OF_VIRAL_LIFE_CYCLE	GOBP_REGULATION_OF_VIRAL_LIFE_CYCLE	GOBP_REGULATION_OF_VIRAL_LIFE_CYCLE	21	-0.498163313	-2.111634341	0.001193721	0.018859785	0.015721468	482	tags=57%, list=21%, signal=46%	Znfx1/Axl/Ppie/Oasl2/Smpd1/Vps4a/Ly6e/Ccl5/Trim59/Bst2/Ddb1/Cd74
GOBP_RESPONSE_TO_HORMONE	GOBP_RESPONSE_TO_HORMONE	GOBP_RESPONSE_TO_HORMONE	119	-0.238960921	-1.662494589	0.001215635	0.019165492	0.015976305	670	tags=45%, list=29%, signal=33%	Crls1/Slc39a14/Paqr7/Gnai2/Ncl/Prkcd/Nr3c1/Atp1a2/Cpeb2/Grk2/Pelp1/Nr4a1/Map3k7/Ncoa2/Stk39/Crk/Chuk/Prkcb/Rbbp5/Sorl1/Ugcg/Opa1/Ppp3ca/Ahcyl1/Ptpre/Stat2/Mmp14/Ncoa3/Wnt7a/Hnrnpu/Nfe2l2/Zbtb7a/Klf9/Paqr8/Irf1/Leprotl1/Lcat/Gpam/Por/Tmf1/Syap1/Zfp36/Atp1a1/Stat3/Acsbg1/Anxa5/Lbh/Atp2b1/Prkaca/Calr/Ctsd/Stat1/Serpina3n
GOBP_IMMUNE_RESPONSE_REGULATING_SIGNALING_PATHWAY	GOBP_IMMUNE_RESPONSE_REGULATING_SIGNALING_PATHWAY	GOBP_IMMUNE_RESPONSE_REGULATING_SIGNALING_PATHWAY	55	-0.325262512	-1.9243428	0.001230743	0.019362828	0.016140804	560	tags=44%, list=24%, signal=34%	Ptpn6/Pja2/Map3k7/Wnk1/Ptprs/Chuk/Ankrd17/Prkcb/Pde4b/Khdrbs1/Pum1/Otud4/Irf1/Rtn4/Gbp2/Irgm2/Ifi35/Trem2/Dusp3/Laptm5/Igtp/Fcer1g/Ipo5/Nfkbia
RUAN_RESPONSE_TO_TNF_UP	RUAN_RESPONSE_TO_TNF_UP	RUAN_RESPONSE_TO_TNF_UP	8	-0.709948225	-2.056508709	0.001239227	0.01937394	0.016150067	391	tags=88%, list=17%, signal=73%	H2-D1/Ifngr1/Gbp2/Stat1/Tap2/H2-T23/Serpina3n
GOBP_HUMORAL_IMMUNE_RESPONSE_MEDIATED_BY_CIRCULATING_IMMUNOGLOBULIN	GOBP_HUMORAL_IMMUNE_RESPONSE_MEDIATED_BY_CIRCULATING_IMMUNOGLOBULIN	GOBP_HUMORAL_IMMUNE_RESPONSE_MEDIATED_BY_CIRCULATING_IMMUNOGLOBULIN	8	-0.70983359	-2.056176645	0.001239227	0.01937394	0.016150067	109	tags=88%, list=5%, signal=84%	C3/Ptpn6/Fcgr2b/Trem2/C1qa/C1qb/C1qc
GOBP_REGULATION_OF_NERVOUS_SYSTEM_DEVELOPMENT	GOBP_REGULATION_OF_NERVOUS_SYSTEM_DEVELOPMENT	GOBP_REGULATION_OF_NERVOUS_SYSTEM_DEVELOPMENT	92	-0.267094751	-1.774799397	0.001234622	0.01937394	0.016150067	590	tags=43%, list=26%, signal=34%	Dhx36/Ptprd/Zeb2/Rab21/Fgfr3/Itgb1/Vegfa/Lrp1/Ist1/Adgrb1/Ptprs/Bhlhe40/Pafah1b1/Plxnb1/B2m/Sorl1/Opa1/Ppp3ca/Sema6a/Dag1/Ptprz1/Picalm/Dip2b/Wnt7a/Sox10/Plxnb3/Ctnna1/Myrf/Spg20/Rtn4/Trim32/Zcchc24/Mapt/Trem2/Sox2/Zfp365/Ncan/Ctsc/Csf1r/Gjc2
GOBP_POSITIVE_REGULATION_OF_TUMOR_NECROSIS_FACTOR_SUPERFAMILY_CYTOKINE_PRODUCTION	GOBP_POSITIVE_REGULATION_OF_TUMOR_NECROSIS_FACTOR_SUPERFAMILY_CYTOKINE_PRODUCTION	GOBP_POSITIVE_REGULATION_OF_TUMOR_NECROSIS_FACTOR_SUPERFAMILY_CYTOKINE_PRODUCTION	21	-0.497087954	-2.107076068	0.001247071	0.019455874	0.016218367	84	tags=52%, list=4%, signal=51%	H2-K1/H2-D1/Ifngr1/H2-Q7/Stat3/Lgals9/Fcer1g/Fcgr3/Csf1r/Ccl4/H2-T23
TABULA_MURIS_SENIS_KIDNEY_KIDNEY_LOOP_OF_HENLE_THICK_ASCENDING_LIMB_EPITHELIAL_CELL_AGEING	TABULA_MURIS_SENIS_KIDNEY_KIDNEY_LOOP_OF_HENLE_THICK_ASCENDING_LIMB_EPITHELIAL_CELL_AGEING	TABULA_MURIS_SENIS_KIDNEY_KIDNEY_LOOP_OF_HENLE_THICK_ASCENDING_LIMB_EPITHELIAL_CELL_AGEING	55	-0.324201925	-1.918068078	0.001265169	0.019697099	0.016419451	512	tags=45%, list=22%, signal=36%	Wnk1/Kif1b/Kcnj16/Stk39/H2-K1/B2m/Cyfip2/Lmo4/H2-D1/Rack1/Dnajc3/Itm2c/Ptp4a2/Gas6/Ly6e/Atp6v1a/Stat3/Dusp3/Rpl22/Anxa5/Calr/Ctsd/H2-Eb1/H2-Ab1/Cd74
GOBP_DNA_REPAIR	GOBP_DNA_REPAIR	GOBP_DNA_REPAIR	100	0.318067131	1.783113182	0.00127204	0.019762899	0.016474302	859	tags=56%, list=37%, signal=37%	Rfc3/Hmgn1/Xrcc2/Polr2i/Mrnip/Actl6a/Trp53/Ppp4c/Stub1/Chchd4/Tex12/Sfr1/Apex1/Sirt7/Fzr1/Pcna/Rpain/Rad23a/Nsmce1/Gins2/Tdp2/Ppp4r3b/Park7/Smc5/Rpa2/Gtf2h2/Rps3/Swi5/Taf12/Ube2n/Morf4l2/Ttc5/Nudt16l1/Asf1a/Sgf29/Yeats4/Mcrs1/Hmces/Rbx1/Alkbh1/Apex2/Babam1/Ascc1/Alkbh2/Esco2/Ap5z1/Chd1l/Brcc3/Cenpx/Eny2/Ubr5/Parp1/Rfc5/Brd8/Hpf1/Fancc
GOBP_RNA_PROCESSING	GOBP_RNA_PROCESSING	GOBP_RNA_PROCESSING	176	0.27641381	1.695270697	0.001306621	0.020258043	0.016887053	873	tags=54%, list=38%, signal=36%	Dtwd1/Lsm4/Rbmx2/Ecd/Scnm1/Prmt5/Clns1a/Hnrnph3/Polr2d/Hsd17b10/Rtca/Trp53/Lsm10/Dalrd3/Rps16/Slbp/Trmt112/Cirbp/Ebna1bp2/Fcf1/Snrpf/Lsm3/Sf3a3/Sirt7/Cherp/Snrnp25/Dcps/Larp7/Exosc7/Snrnp27/Sbds/Rps6/Tent2/Dus2/Rtcb/Emg1/Imp4/Txnl4a/Paf1/Fam172a/Fbl/Hnrnpa1/Snrpd1/Ctnnbl1/Rbm17/Tsn/Gpatch1/Tssc4/Frg1/Lsm6/Lsm5/Mphosph6/Papola/Lsm8/Eif6/Taf12/Snrnp35/Eri3/Sgf29/U2af1/Snrpc/Snrpd2/Zcrb1/Srek1ip1/Al…
GOBP_CELL_KILLING	GOBP_CELL_KILLING	GOBP_CELL_KILLING	34	-0.399823198	-1.991718825	0.001310686	0.020278994	0.016904518	476	tags=47%, list=21%, signal=38%	Crk/H2-K1/Itgam/B2m/H2-D1/H2-Q7/Gbp2/Irgm2/Lyz2/Lgals9/Tap1/Igtp/Ctsc/Fcgr3/Tap2/H2-T23
TABULA_MURIS_SENIS_HEART_AND_AORTA_CARDIOMYOCYTE_AGEING	TABULA_MURIS_SENIS_HEART_AND_AORTA_CARDIOMYOCYTE_AGEING	TABULA_MURIS_SENIS_HEART_AND_AORTA_CARDIOMYOCYTE_AGEING	40	0.418858482	1.880323358	0.001316263	0.020323217	0.016941382	851	tags=72%, list=37%, signal=46%	Timm23/Pdlim7/Aurkaip1/Sumo2/Ufc1/H3f3a/Mpc1/Rpl23a/Map1lc3b/Atpif1/Rps6/Rpl18a/Dstn/Arf4/Pdcd5/Atp5g2/Park7/Atp5h/Rps3/Slc25a4/Cfl2/Mrpl30/Myl12a/Rpl6/Vapa/Nme2/Rpl21/Ndufa10/Rps13
GOBP_COMPLEMENT_ACTIVATION	GOBP_COMPLEMENT_ACTIVATION	GOBP_COMPLEMENT_ACTIVATION	10	-0.670781673	-2.100322661	0.001335043	0.02057068	0.017147667	109	tags=50%, list=5%, signal=48%	Trem2/C1qa/C4b/C1qb/C1qc
GOBP_NEGATIVE_REGULATION_OF_VIRAL_LIFE_CYCLE	GOBP_NEGATIVE_REGULATION_OF_VIRAL_LIFE_CYCLE	GOBP_NEGATIVE_REGULATION_OF_VIRAL_LIFE_CYCLE	9	-0.692470666	-2.074686086	0.001350964	0.020761953	0.017307111	153	tags=44%, list=7%, signal=42%	Ly6e/Trim59/Bst2/Cd74
BURTON_ADIPOGENESIS_6	BURTON_ADIPOGENESIS_6	BURTON_ADIPOGENESIS_6	47	0.40459862	1.885877495	0.001353014	0.020761953	0.017307111	552	tags=53%, list=24%, signal=41%	Fmc1/Thrsp/Acyp2/Cbr1/Dgat1/Pex19/Uqcr10/S100a1/Arxes2/Atp5o/Cyb5a/Ndufs3/Ndufb6/Dld/Slc25a1/Uqcrc1/Ndufb7/Mgst1/Cd1d1/Ndufc1/Sdhb/Acaa1a/Pdhb/Bnip3/Scp2
GOBP_SODIUM_ION_TRANSMEMBRANE_TRANSPORT	GOBP_SODIUM_ION_TRANSMEMBRANE_TRANSPORT	GOBP_SODIUM_ION_TRANSMEMBRANE_TRANSPORT	18	-0.505091792	-2.029260253	0.001355847	0.020762789	0.017307808	625	tags=72%, list=27%, signal=53%	Atp1a2/Slc6a11/Ank3/Slc4a4/Wnk1/Slc23a2/Stk39/Slmap/Slc6a6/Fxyd5/Hcn2/Slc6a1/Atp1a1
GOMF_TAP_BINDING	GOMF_TAP_BINDING	GOMF_TAP_BINDING	8	-0.707012615	-2.048005119	0.001370823	0.020949203	0.017463202	475	tags=75%, list=21%, signal=60%	H2-K1/H2-D1/H2-Q7/Tap1/Tap2/Tapbp
TABULA_MURIS_SENIS_HEART_ATRIAL_MYOCYTE_AGEING	TABULA_MURIS_SENIS_HEART_ATRIAL_MYOCYTE_AGEING	TABULA_MURIS_SENIS_HEART_ATRIAL_MYOCYTE_AGEING	29	-0.43313672	-2.062913173	0.001383741	0.020978096	0.017487287	151	tags=31%, list=7%, signal=29%	Tagln2/Arpc1b/Ly6a/H2-Aa/H2-Eb1/C1qb/Ctss/H2-Ab1/Cd74
GOBP_REGULATION_OF_BONE_MINERALIZATION	GOBP_REGULATION_OF_BONE_MINERALIZATION	GOBP_REGULATION_OF_BONE_MINERALIZATION	13	-0.576853496	-2.048955479	0.001376409	0.020978096	0.017487287	357	tags=92%, list=16%, signal=78%	Fbn2/Mef2c/Asxl2/Ptn/Fgfr3/Gja1/Slc20a2/Nbr1/Srgn/Ank/Atp2b1/Csf1r
GOBP_ELECTRON_TRANSPORT_CHAIN	GOBP_ELECTRON_TRANSPORT_CHAIN	GOBP_ELECTRON_TRANSPORT_CHAIN	32	0.462616359	1.968227016	0.001383351	0.020978096	0.017487287	749	tags=66%, list=33%, signal=45%	Uqcc3/Cox8a/Ndufs4/Uqcr10/Ndufa12/Etfrf1/Ndufs3/Ndufb6/Dld/Ndufs2/Uqcrc1/Park7/Ndufs8/Sdhb/Thap11/Iscu/Etfb/Ndufv3/Ndufb8/Cycs/Coq7
MIR_181A_5P	MIR_181A_5P	MIR_181A_5P	56	-0.327243494	-1.947577169	0.001392364	0.020978096	0.017487287	857	tags=70%, list=37%, signal=45%	Rai1/Hic2/Syne1/Slc25a36/Adcy9/Rbm26/Psap/Smap1/Ptbp3/Kmt2a/Prrc2c/Etv6/Gigyf1/Naa15/Nus1/Cdc42bpa/Klhl5/Ubp1/Prkcd/Nr3c1/Dclk1/Clasp2/Sik3/Mier3/Wnk1/Ncoa2/Bhlhe40/B4galt1/H2-K1/Cep97/Tcerg1/Mmp14/Zdhhc17/Zbtb7a/Gpd2/Pdcd6ip/Klf6/Cpd/Atp2b1
MIR_181B_5P	MIR_181B_5P	MIR_181B_5P	56	-0.327243494	-1.947577169	0.001392364	0.020978096	0.017487287	857	tags=70%, list=37%, signal=45%	Rai1/Hic2/Syne1/Slc25a36/Adcy9/Rbm26/Psap/Smap1/Ptbp3/Kmt2a/Prrc2c/Etv6/Gigyf1/Naa15/Nus1/Cdc42bpa/Klhl5/Ubp1/Prkcd/Nr3c1/Dclk1/Clasp2/Sik3/Mier3/Wnk1/Ncoa2/Bhlhe40/B4galt1/H2-K1/Cep97/Tcerg1/Mmp14/Zdhhc17/Zbtb7a/Gpd2/Pdcd6ip/Klf6/Cpd/Atp2b1
MIR_181C_5P	MIR_181C_5P	MIR_181C_5P	56	-0.327243494	-1.947577169	0.001392364	0.020978096	0.017487287	857	tags=70%, list=37%, signal=45%	Rai1/Hic2/Syne1/Slc25a36/Adcy9/Rbm26/Psap/Smap1/Ptbp3/Kmt2a/Prrc2c/Etv6/Gigyf1/Naa15/Nus1/Cdc42bpa/Klhl5/Ubp1/Prkcd/Nr3c1/Dclk1/Clasp2/Sik3/Mier3/Wnk1/Ncoa2/Bhlhe40/B4galt1/H2-K1/Cep97/Tcerg1/Mmp14/Zdhhc17/Zbtb7a/Gpd2/Pdcd6ip/Klf6/Cpd/Atp2b1
MIR_181D_5P	MIR_181D_5P	MIR_181D_5P	56	-0.327243494	-1.947577169	0.001392364	0.020978096	0.017487287	857	tags=70%, list=37%, signal=45%	Rai1/Hic2/Syne1/Slc25a36/Adcy9/Rbm26/Psap/Smap1/Ptbp3/Kmt2a/Prrc2c/Etv6/Gigyf1/Naa15/Nus1/Cdc42bpa/Klhl5/Ubp1/Prkcd/Nr3c1/Dclk1/Clasp2/Sik3/Mier3/Wnk1/Ncoa2/Bhlhe40/B4galt1/H2-K1/Cep97/Tcerg1/Mmp14/Zdhhc17/Zbtb7a/Gpd2/Pdcd6ip/Klf6/Cpd/Atp2b1
GOBP_BLOOD_VESSEL_MORPHOGENESIS	GOBP_BLOOD_VESSEL_MORPHOGENESIS	GOBP_BLOOD_VESSEL_MORPHOGENESIS	81	-0.284906184	-1.850444344	0.001405575	0.021134529	0.017617689	819	tags=58%, list=36%, signal=39%	Jag1/Rhob/Ptn/Unc5b/Sema4a/Sos1/Sp1/Naa15/Nus1/Pik3ca/Ubp1/Erap1/Itgb8/Hhip/Ncl/Plcg1/C3/Nr4a1/Itgb1/Krit1/Stk4/Vegfa/Lrp1/Map3k7/Wnk1/Adgrb1/Junb/B4galt1/Itgav/Klf4/Hbegf/Prkcb/Mtdh/Sec24b/Gja1/Sema6a/Vegfb/Sparc/Wnt7a/Nfe2l2/Rtn4/Gadd45a/Ccl5/Stat3/Tgfa/Ccl12/Stat1
MIR_467B_3P_MIR_467C_3P_MIR_467D_3P_MIR_467E_3P	MIR_467B_3P_MIR_467C_3P_MIR_467D_3P_MIR_467E_3P	MIR_467B_3P_MIR_467C_3P_MIR_467D_3P_MIR_467E_3P	74	-0.287587873	-1.800866035	0.001419741	0.02126197	0.017723924	710	tags=54%, list=31%, signal=39%	Lrp1b/Rsf1/Prpf4b/Znrf3/Kif13a/Zdhhc21/Hhip/Med13/Ccnc/Prkcd/Ptprd/Khdc4/Gpatch8/Ano4/Hopx/Necap1/Itgb1/Tle4/Sox21/Vps13a/Pafah1b1/Xiap/Aak1/Rbbp5/Tardbp/Slc38a2/Marf1/Fchsd2/Mtmr6/Otud4/Olfml2b/Tm9sf3/Dip2b/Mphosph10/Myrf/Mthfd1/Atad1/Klf6/Ctsc/Tob1
MIR_669M_3P	MIR_669M_3P	MIR_669M_3P	74	-0.287587873	-1.800866035	0.001419741	0.02126197	0.017723924	710	tags=54%, list=31%, signal=39%	Lrp1b/Rsf1/Prpf4b/Znrf3/Kif13a/Zdhhc21/Hhip/Med13/Ccnc/Prkcd/Ptprd/Khdc4/Gpatch8/Ano4/Hopx/Necap1/Itgb1/Tle4/Sox21/Vps13a/Pafah1b1/Xiap/Aak1/Rbbp5/Tardbp/Slc38a2/Marf1/Fchsd2/Mtmr6/Otud4/Olfml2b/Tm9sf3/Dip2b/Mphosph10/Myrf/Mthfd1/Atad1/Klf6/Ctsc/Tob1
GOBP_RESPONSE_TO_GROWTH_FACTOR	GOBP_RESPONSE_TO_GROWTH_FACTOR	GOBP_RESPONSE_TO_GROWTH_FACTOR	102	-0.264290427	-1.799592437	0.001433315	0.021422325	0.017857596	768	tags=53%, list=33%, signal=37%	Ptprk/Nfia/Sos1/Nus1/Pik3ca/Iqgap1/Dlg1/Itgb8/Acap2/Hhip/Ehd1/Ncl/Plcg1/Nr3c1/Grk2/Zeb2/Nr4a1/Fgfr3/Git1/Itgb1/Vegfa/Lrp1/Map3k7/Crk/Klf4/Hyal2/Prkcb/Dnmt1/Cyfip2/Cpne3/Sorl1/Sema6a/Rack1/Got1/Vegfb/Sparc/Zdhhc17/Zbtb7a/Dync1li1/Spg20/Gas6/Itgb5/Cadm4/Syap1/Fgfrl1/Sox2/Zfp36/Stat3/Lgals9/Dusp3/Ndst1/Micall1/Ddit3/Tob1
MIR_669B_3P	MIR_669B_3P	MIR_669B_3P	114	-0.246087733	-1.71590097	0.001449345	0.02161867	0.018021268	786	tags=51%, list=34%, signal=35%	Ptbp3/Lzts2/Usp7/Sos1/Naa15/Pik3ca/Daam1/Prpf4b/Znrf3/Trib1/Hhip/Ccnc/Prkcd/Herc2/Nr3c1/Bnip2/Hopx/Slc1a2/Ank3/Necap1/Vegfa/Aftph/Sox21/Slc23a2/Map4/Ncoa2/Mfsd2a/Pafah1b1/Slmap/Klf4/Xiap/Slc38a2/Pum1/Cggbp1/Cpne3/Ugcg/Opa1/Mtmr6/Otud4/Ptpre/Ifngr1/Gpkow/Slc20a2/Cadm2/Susd6/Tm9sf3/Impact/Zbtb7a/Leprotl1/Itm2c/Zcchc24/Ing3/Efcab14/Mcl1/Fa2h/Atad1/Stat3/Nfkbia
GOBP_ATP_METABOLIC_PROCESS	GOBP_ATP_METABOLIC_PROCESS	GOBP_ATP_METABOLIC_PROCESS	41	0.413549942	1.878513936	0.001460182	0.02173693	0.018119849	642	tags=59%, list=28%, signal=43%	Dnajc30/Uqcc3/Atp5g1/Ndufb10/Ndufs4/Ndufa12/Atp5o/Ndufs3/Ndufb6/Atpif1/Ndufs2/Ndufb7/Ndufb4/Nudt2/Ak3/Atp5g2/Ndufs8/Ndufc1/Sdhb/Atp5h/Ndufa11/Ndufs5/Ndufv3/Ndufb8
BAUS_TFF2_TARGETS_UP	BAUS_TFF2_TARGETS_UP	BAUS_TFF2_TARGETS_UP	5	-0.818945583	-1.946428387	0.001469764	0.021794244	0.018167626	149	tags=100%, list=6%, signal=94%	Ogfr/Tap1/Igtp/Psmb8
GOBP_POSITIVE_REGULATION_OF_DEVELOPMENTAL_PROCESS	GOBP_POSITIVE_REGULATION_OF_DEVELOPMENTAL_PROCESS	GOBP_POSITIVE_REGULATION_OF_DEVELOPMENTAL_PROCESS	223	-0.202650348	-1.629439574	0.001469865	0.021794244	0.018167626	721	tags=44%, list=31%, signal=33%	App/Il6st/Iqgap1/Erap1/Dlg1/Lrrtm2/Itgb8/Ppp2r3c/S100b/Trib1/Ap3d1/Ehd1/Lamc1/Plcg1/Nr3c1/C3/Ybx3/Bnip2/Unc5c/Cd53/Dhx36/Ptprd/Zeb2/Rab21/Il2rg/Clasp2/Hopx/Fgfr3/Slc4a2/Itgb1/Stk4/Vegfa/Metrnl/Lrp1/Ist1/Wnk1/Phldb1/Adgrb1/Slc23a2/Ncoa2/Junb/Pafah1b1/Klf4/Slc6a6/Itgam/Axl/Prkcb/Mtdh/Plxnb1/Csf1/Sorl1/Opa1/Ppp3ca/Gja1/Cebpb/Dag1/Slc20a2/Ptprz1/D16Ertd472e/Picalm/Vegfb/Mmp14/Ncoa3/Wnt7a/Sox10/Impact…
TABULA_MURIS_SENIS_SUBCUTANEOUS_ADIPOSE_TISSUE_ENDOTHELIAL_CELL_AGEING	TABULA_MURIS_SENIS_SUBCUTANEOUS_ADIPOSE_TISSUE_ENDOTHELIAL_CELL_AGEING	TABULA_MURIS_SENIS_SUBCUTANEOUS_ADIPOSE_TISSUE_ENDOTHELIAL_CELL_AGEING	41	-0.369509129	-1.981428786	0.001475773	0.021838517	0.018204532	67	tags=27%, list=3%, signal=27%	Lyz2/Dusp3/Laptm5/Bst2/Hexb/H2-Aa/Csf1r/Psmb8/Ctss/H2-Ab1/Cd74
GOBP_POSITIVE_REGULATION_OF_CELL_DIFFERENTIATION	GOBP_POSITIVE_REGULATION_OF_CELL_DIFFERENTIATION	GOBP_POSITIVE_REGULATION_OF_CELL_DIFFERENTIATION	141	-0.225429701	-1.643569744	0.001516699	0.022399788	0.018672406	590	tags=39%, list=26%, signal=31%	Dhx36/Ptprd/Zeb2/Rab21/Il2rg/Hopx/Fgfr3/Itgb1/Stk4/Vegfa/Metrnl/Lrp1/Ist1/Junb/Pafah1b1/Slc6a6/Itgam/Axl/Plxnb1/Csf1/Opa1/Ppp3ca/Gja1/Cebpb/Dag1/Ptprz1/Picalm/Mmp14/Ncoa3/Sox10/Impact/Hnrnpu/Plxnb3/Irf1/Myrf/Rtn4/Trim32/Gas6/Cd83/Mapt/Por/Syap1/Trem2/Sox2/Zfp36/Zfp365/Ccl5/Stat3/Lgals9/Ncan/H2-Aa/Csf1r/Gjc2/Stat1/Cd74
REACTOME_ASSEMBLY_OF_COLLAGEN_FIBRILS_AND_OTHER_MULTIMERIC_STRUCTURES	REACTOME_ASSEMBLY_OF_COLLAGEN_FIBRILS_AND_OTHER_MULTIMERIC_STRUCTURES	REACTOME_ASSEMBLY_OF_COLLAGEN_FIBRILS_AND_OTHER_MULTIMERIC_STRUCTURES	5	-0.817559949	-1.943135081	0.001531432	0.022572763	0.018816597	7	tags=80%, list=0%, signal=80%	Col6a2/Mmp9/Col5a3/Ctss
GOBP_REGULATION_OF_PATTERN_RECOGNITION_RECEPTOR_SIGNALING_PATHWAY	GOBP_REGULATION_OF_PATTERN_RECOGNITION_RECEPTOR_SIGNALING_PATHWAY	GOBP_REGULATION_OF_PATTERN_RECOGNITION_RECEPTOR_SIGNALING_PATHWAY	21	-0.48810205	-2.068986263	0.001568224	0.023069562	0.019230728	552	tags=57%, list=24%, signal=44%	Pja2/Ptprs/Ankrd17/Pum1/Otud4/Irf1/Rtn4/Gbp2/Irgm2/Ifi35/Trem2/Igtp
GOBP_REGULATION_OF_PHOSPHATIDYLINOSITOL_3_KINASE_PROTEIN_KINASE_B_SIGNAL_TRANSDUCTION	GOBP_REGULATION_OF_PHOSPHATIDYLINOSITOL_3_KINASE_PROTEIN_KINASE_B_SIGNAL_TRANSDUCTION	GOBP_REGULATION_OF_PHOSPHATIDYLINOSITOL_3_KINASE_PROTEIN_KINASE_B_SIGNAL_TRANSDUCTION	44	-0.350657468	-1.938992158	0.001574796	0.023120721	0.019273374	560	tags=48%, list=24%, signal=37%	Ptpn6/Itgb1/Vegfa/Klf4/Hbegf/Hyal2/Axl/Mtdh/Plxnb1/Dag1/Rack1/Vegfb/P2ry12/Ddr1/Rtn4/Cat/Gas6/Trem2/Ccl5/Csf1r/Ddit3
GOBP_INNATE_IMMUNE_RESPONSE_ACTIVATING_SIGNALING_PATHWAY	GOBP_INNATE_IMMUNE_RESPONSE_ACTIVATING_SIGNALING_PATHWAY	GOBP_INNATE_IMMUNE_RESPONSE_ACTIVATING_SIGNALING_PATHWAY	31	-0.405956775	-1.978672829	0.001605786	0.023473814	0.019567712	604	tags=55%, list=26%, signal=41%	Pycard/Pja2/Map3k7/Ptprs/Chuk/Ankrd17/Pum1/Otud4/Irf1/Rtn4/Gbp2/Irgm2/Ifi35/Trem2/Igtp/Ipo5/Nfkbia
GOMF_RNA_POLYMERASE_ACTIVITY	GOMF_RNA_POLYMERASE_ACTIVITY	GOMF_RNA_POLYMERASE_ACTIVITY	6	0.786835222	1.907760552	0.001604813	0.023473814	0.019567712	495	tags=100%, list=22%, signal=79%	Polr2i/Prim1/Polr2h/Polr2f/Polr2j/Polr2k
GOBP_RIBOSE_PHOSPHATE_METABOLIC_PROCESS	GOBP_RIBOSE_PHOSPHATE_METABOLIC_PROCESS	GOBP_RIBOSE_PHOSPHATE_METABOLIC_PROCESS	73	0.348729819	1.812774986	0.00161141	0.023473814	0.019567712	515	tags=42%, list=22%, signal=34%	Dnajc30/Prpsap2/Pank4/Uqcc3/Hprt/Dgat1/Atp5g1/Prpsap1/Ndufb10/Ndufs4/Ndufa12/Atp5o/G6pdx/Ndufs3/Ndufb6/Mpc1/Dld/Atpif1/Ndufs2/Gnai3/Ndufb7/Ndufb4/Nudt2/Ak3/Atp5g2/Ndufs8/Ndufc1/Sdhb/Pdhb/Atp5h/Ndufa11
GOBP_ENZYME_LINKED_RECEPTOR_PROTEIN_SIGNALING_PATHWAY	GOBP_ENZYME_LINKED_RECEPTOR_PROTEIN_SIGNALING_PATHWAY	GOBP_ENZYME_LINKED_RECEPTOR_PROTEIN_SIGNALING_PATHWAY	124	-0.237775868	-1.677948841	0.001609259	0.023473814	0.019567712	768	tags=49%, list=33%, signal=35%	Ptprk/Nfia/Sos1/Gigyf1/Gigyf2/Nus1/Pik3ca/Il6st/Iqgap1/Lnpep/Apod/Itgb8/Mvp/Slc39a14/Hhip/Gnai2/Ncl/Prkcd/Plcg1/Zeb2/Clasp2/Fgfr3/Git1/Itgb1/Vegfa/Ubash3b/Lrp1/Map3k7/Crk/Hbegf/Axl/Prkcb/Csf1/Cyfip2/Cpne3/Sorl1/Opa1/Sema6a/Ptpre/Igfbp2/Got1/Vegfb/Mertk/Ddr1/Zdhhc17/Zbtb7a/Leprotl1/Spg20/Rtn4/Gas6/Itgb5/Cadm4/Fgfrl1/Stat3/Tgfa/Lgals9/Dusp3/Ndst1/Csf1r/Ctsd/Tob1
GOBP_CELLULAR_RESPONSE_TO_BIOTIC_STIMULUS	GOBP_CELLULAR_RESPONSE_TO_BIOTIC_STIMULUS	GOBP_CELLULAR_RESPONSE_TO_BIOTIC_STIMULUS	40	-0.361792597	-1.938964788	0.00162415	0.023567523	0.019645827	446	tags=45%, list=19%, signal=37%	Axl/Mtdh/Fcgr2b/Pde4b/B2m/Cebpb/Smc1a/Gbp2/Irgm2/Trem2/Zfp36/Cd68/Igtp/Nfkbia/Sirpa/Ddit3/Ly86/Stat1
STFA1_TARGET_GENES	STFA1_TARGET_GENES	STFA1_TARGET_GENES	75	0.341286006	1.788200933	0.00162301	0.023567523	0.019645827	883	tags=61%, list=38%, signal=39%	Emc4/Cdk4/Timm8b/Cox8a/Mta2/Kxd1/Sergef/Pex2/Otulin/Uqcr10/Ndufb6/Mpc1/Tmem160/Smim12/Mllt11/Ppia/Psmb3/Ciapin1/Lysmd2/Mrpl12/Med28/H13/Sirt2/Nenf/Slc25a39/Rpa2/Ppib/Stxbp3/Swi5/Pimreg/Cfl2/Fam162a/Fkbp8/Mapk1/Med7/Grcc10/Calu/Slc4a3/Luc7l/Slc25a10/Rras2/Rpl21/Ndufa10/Gadd45gip1/Zmat5/Naca
GOBP_EPITHELIUM_DEVELOPMENT	GOBP_EPITHELIUM_DEVELOPMENT	GOBP_EPITHELIUM_DEVELOPMENT	143	-0.226840878	-1.648865274	0.001634145	0.023666596	0.019728414	819	tags=53%, list=36%, signal=36%	Jag1/Rhob/Fermt2/Psap/Triobp/Socs3/Pou3f3/Lzts2/Fat1/Sema4c/Sos1/Il6st/Mafg/Dlg1/Hdac3/Znrf3/Zdhhc21/Hhip/Lamc1/Nr3c1/Rilpl1/C3/Pias4/Ppp2r3a/Zeb2/Clasp2/Dhcr7/Fgfr3/Krit1/Stk4/Vegfa/Map3k7/Sox21/Ptprs/Mfsd2a/B4galt1/Pafah1b1/Tor1a/Chuk/Klf4/Hbegf/Csf1/Sec24b/Lmo4/Ece1/Ugcg/Opa1/Ppp3ca/Gja1/Cebpb/Dag1/Tmem135/Fzd2/Mmp14/Ncoa3/Wnt7a/Sox10/Ddr1/Insc/Srsf6/Wdr1/Dvl3/Rtn4/Cat/Tagln2/Mthfd1/Ampd2/Fa2h…
MORI_PRE_BI_LYMPHOCYTE_DN	MORI_PRE_BI_LYMPHOCYTE_DN	MORI_PRE_BI_LYMPHOCYTE_DN	15	-0.570993317	-2.148278645	0.001670344	0.024144062	0.020126428	528	tags=67%, list=23%, signal=52%	Scd1/Tank/Fcgr2b/Dip2b/Nbr1/Mcl1/Zfp36/Sat1/Ly86/Cd74
GOCC_IMMUNOLOGICAL_SYNAPSE	GOCC_IMMUNOLOGICAL_SYNAPSE	GOCC_IMMUNOLOGICAL_SYNAPSE	9	-0.678628046	-2.033212715	0.001674264	0.024154007	0.020134719	121	tags=44%, list=5%, signal=42%	Pdcd6ip/Dusp3/Atp2b1/H2-Eb1
MIR_7238_3P	MIR_7238_3P	MIR_7238_3P	23	-0.457700417	-2.005677415	0.001685306	0.024214802	0.020185397	769	tags=78%, list=33%, signal=53%	Phf20/Nus1/Ppp1cb/Il6st/Zfp91/Chpt1/Unc5c/Pafah1b1/Spast/Sec24b/Mgat3/Cadm2/Mmp14/Tra2a/Gpd2/Map1a/Mapt/Tob1
HALLMARK_MYC_TARGETS_V1	HALLMARK_MYC_TARGETS_V1	HALLMARK_MYC_TARGETS_V1	58	0.372086523	1.829662673	0.001683083	0.024214802	0.020185397	909	tags=71%, list=40%, signal=44%	Cdk4/Erh/Clns1a/Hprt/Psmb2/Srm/Apex1/Acp1/Exosc7/Pcna/Ranbp1/Rps6/Ppia/Eif2s1/Psmb3/Txnl4a/Nolc1/Psmc4/Fbl/Hnrnpa1/Snrpd1/G3bp1/Rps3/Tcp1/Cnbp/Cct4/Phb/Snrpd2/Snrpa1/Psma2/Pole3/Mrpl23/Rpl6/Snrpg/Cct2/Dut/Srsf1/Srsf7/Eif3d/Srsf2/Pabpc1
GOBP_NEGATIVE_REGULATION_OF_CELL_DIFFERENTIATION	GOBP_NEGATIVE_REGULATION_OF_CELL_DIFFERENTIATION	GOBP_NEGATIVE_REGULATION_OF_CELL_DIFFERENTIATION	113	-0.243025377	-1.698192392	0.001688199	0.024214802	0.020185397	562	tags=37%, list=24%, signal=30%	Hopx/Fgfr3/Slc4a2/Itgb1/Vegfa/Ubash3b/Sox21/Ptprs/Itgav/Ankrd17/Dnmt1/B2m/Sorl1/Ppp3ca/Sema6a/Dip2b/Ncoa3/Wnt7a/Sox10/P2ry12/Hnrnpu/Nfe2l2/Ctnna1/Nbr1/Nelfb/Srsf6/Irf1/Spg20/Rtn4/Trem2/Hspa9/Sox2/Zfp36/Stat3/Lbh/Nfkbia/Csf1r/Calr/Ddit3/Tob1/C1qc/Cd74
GOBP_NEGATIVE_REGULATION_OF_WOUND_HEALING	GOBP_NEGATIVE_REGULATION_OF_WOUND_HEALING	GOBP_NEGATIVE_REGULATION_OF_WOUND_HEALING	9	-0.677963822	-2.03122266	0.001697357	0.024253058	0.020217287	638	tags=89%, list=28%, signal=64%	Muc16/Pdgfra/Prkcd/Clasp2/Ubash3b/Crk/Pros1/Anxa5
GOBP_CANONICAL_NF_KAPPAB_SIGNAL_TRANSDUCTION	GOBP_CANONICAL_NF_KAPPAB_SIGNAL_TRANSDUCTION	GOBP_CANONICAL_NF_KAPPAB_SIGNAL_TRANSDUCTION	41	-0.367123607	-1.968636838	0.001697209	0.024253058	0.020217287	228	tags=51%, list=10%, signal=47%	Fbxw11/Pycard/Dhx36/Tank/Map3k7/Chuk/Ankrd17/Prkcb/Mtdh/Rassf2/Irf1/Trim32/Irgm2/Otud7b/Trem2/Igtp/Trim59/Nfkbia/Sirpa/Stat1/Cd74
HUMMERICH_SKIN_CANCER_PROGRESSION_UP	HUMMERICH_SKIN_CANCER_PROGRESSION_UP	HUMMERICH_SKIN_CANCER_PROGRESSION_UP	16	-0.542267719	-2.085703553	0.001742175	0.024838121	0.020704994	604	tags=69%, list=26%, signal=51%	Pycard/Itgb1/Blmh/Junb/Gadd45b/Mmp14/S100a6/Stat3/Lgals9/Ctsd/H2-Ab1
GOCC_NADH_DEHYDROGENASE_COMPLEX	GOCC_NADH_DEHYDROGENASE_COMPLEX	GOCC_NADH_DEHYDROGENASE_COMPLEX	21	0.519320336	1.96202132	0.00174495	0.024838121	0.020704994	642	tags=67%, list=28%, signal=49%	Ndufb10/Ndufs4/Ndufa12/Ndufs3/Ndufb6/Ndufs2/Ndufb7/Ndufb4/Ndufs8/Ndufc1/Ndufa11/Ndufs5/Ndufv3/Ndufb8
GOBP_IMPORT_ACROSS_PLASMA_MEMBRANE	GOBP_IMPORT_ACROSS_PLASMA_MEMBRANE	GOBP_IMPORT_ACROSS_PLASMA_MEMBRANE	28	-0.430653359	-2.030145249	0.001771409	0.025166805	0.020978984	697	tags=68%, list=30%, signal=48%	Dlg1/Lrrc8c/Slc39a14/Prkcd/Atp1a2/Slc1a2/Itgb1/Wnk1/Kcnj16/Acsl6/Slc6a6/Slc38a2/Hcn2/Ppp3ca/Slc6a1/Kcnj10/Arl6ip5/Atp1a1/Slc38a3
GOBP_REGULATION_OF_MITOCHONDRIAL_MEMBRANE_PERMEABILITY	GOBP_REGULATION_OF_MITOCHONDRIAL_MEMBRANE_PERMEABILITY	GOBP_REGULATION_OF_MITOCHONDRIAL_MEMBRANE_PERMEABILITY	18	0.555603383	1.999271865	0.001780011	0.025185051	0.020994194	667	tags=78%, list=29%, signal=56%	Plekhf1/Slc25a5/Trp53/Bloc1s2/Them4/Atpif1/Dynlt1b/Chchd10/Bnip3/Slc25a4/Bax/Gclc/Dynlt1f/Bnip3l
MARKEY_RB1_ACUTE_LOF_UP	MARKEY_RB1_ACUTE_LOF_UP	MARKEY_RB1_ACUTE_LOF_UP	44	0.413202718	1.896933433	0.001782804	0.025185051	0.020994194	898	tags=73%, list=39%, signal=45%	Hmgn2/Cks1b/Lsm4/Hmgb3/Hmgn1/Dlx1/Orc6/Ube2s/Tsc22d1/Lsm3/Prim1/Banf1/Pcna/Ranbp1/Dstn/Prdx2/Anapc5/Pdia3/Sae1/Dtymk/Gclc/Etfb/Pimreg/Anapc11/Cdca7l/Parp1/Rfc5/Psip1/Hpf1/Adsl/Srsf2/Nek2
MIR_144_3P	MIR_144_3P	MIR_144_3P	55	-0.317244848	-1.87690809	0.001781727	0.025185051	0.020994194	694	tags=55%, list=30%, signal=39%	Phf3/Zdhhc21/Fbxw11/Iqsec1/9930021J03Rik/Cpeb2/Slc23a2/Slco3a1/Pafah1b1/Sec24b/Fam222b/Marf1/Ugp2/Gja1/Otud4/Etnk1/Cadm2/Tm9sf3/Tmem184c/Dip2b/Add3/Sel1l/Impact/Hnrnpu/Nfe2l2/Insc/Atp6v1a/Gm4951/Atp2b1/Iigp1
SERVITJA_LIVER_HNF1A_TARGETS_DN	SERVITJA_LIVER_HNF1A_TARGETS_DN	SERVITJA_LIVER_HNF1A_TARGETS_DN	14	-0.587341774	-2.137936129	0.001795931	0.025322633	0.021108882	170	tags=43%, list=7%, signal=40%	Ppp1r3c/Ly6e/Nrbp2/Ifi47/Ctsc/Iigp1
WP_TYPE_II_INTERFERON_SIGNALING_IFNG	WP_TYPE_II_INTERFERON_SIGNALING_IFNG	WP_TYPE_II_INTERFERON_SIGNALING_IFNG	9	-0.674977164	-2.022274442	0.001835915	0.02575425	0.021468677	638	tags=100%, list=28%, signal=73%	Prkcd/Irf8/Ifngr1/Stat2/Irf9/Irf1/Tap1/Stat1
REACTOME_PROTEIN_UBIQUITINATION	REACTOME_PROTEIN_UBIQUITINATION	REACTOME_PROTEIN_UBIQUITINATION	14	0.596870785	2.008070916	0.001836881	0.02575425	0.021468677	724	tags=79%, list=31%, signal=54%	Ube2e3/Pex2/Otulin/Ube2s/Uba52/Pcna/Paf1/Ube2g1/Ube2n/Ube2k/Pex14
GOBP_NEGATIVE_REGULATION_OF_RESPONSE_TO_EXTERNAL_STIMULUS	GOBP_NEGATIVE_REGULATION_OF_RESPONSE_TO_EXTERNAL_STIMULUS	GOBP_NEGATIVE_REGULATION_OF_RESPONSE_TO_EXTERNAL_STIMULUS	63	-0.315108773	-1.916240273	0.00183	0.02575425	0.021468677	581	tags=46%, list=25%, signal=35%	Nlrc5/Ilrun/Clasp2/Ptpn6/Git1/Metrnl/Ubash3b/Ptprs/Crk/H2-K1/Fcgr2b/H2-D1/Sema6a/Stat2/H2-Q7/Pros1/Irgm2/Ctnna2/Trem2/Zfp36/Stat3/Lgals9/Dusp3/Tap1/Igtp/Anxa5/Sirpa/Tap2/H2-T23
RUVBL2_TARGET_GENES	RUVBL2_TARGET_GENES	RUVBL2_TARGET_GENES	327	0.237215738	1.575410088	0.001852894	0.02593011	0.021615273	673	tags=39%, list=29%, signal=32%	Hmgn2/Dtwd1/Emc4/Eif5a/Nedd8/Hmgn1/Timm21/Psmb6/Med4/Prmt5/Mrpl42/Sap30bp/Mrpl27/Mrnip/Hmgb2/Gatc/Polr2d/Eif2b4/Leprot/Cdc37/Naa20/Spcs1/Timm50/Tbca/Srm/Slbp/Ppa1/Sumo2/Pphln1/Ndufs4/Cirbp/Uqcr10/Rpl22l1/Chrac1/Mrps7/Ube2s/Stard3nl/Bloc1s2/Zfp518a/Naa38/Lsm3/Fau/Psmg3/Aip/Banf1/Mrpl22/1500011B03Rik/Polr2f/Mmadhc/Psmd11/Nfu1/Dcaf12/Psph/Rpain/Rpl23a/Rad23a/Atpif1/Yif1a/Atp6v1d/Rpl13/Ranbp1/Atp5md/…
GOBP_NEGATIVE_REGULATION_OF_CYTOKINE_PRODUCTION	GOBP_NEGATIVE_REGULATION_OF_CYTOKINE_PRODUCTION	GOBP_NEGATIVE_REGULATION_OF_CYTOKINE_PRODUCTION	50	-0.335699849	-1.9257222	0.001863298	0.026026966	0.021696012	156	tags=30%, list=7%, signal=29%	Mertk/Srgn/Gas6/Cd83/Irgm2/Otud7b/Trem2/Zfp36/Lgals9/Laptm5/Igtp/Bst2/Atp2b1/Sirpa/Ddit3
LEIN_ASTROCYTE_MARKERS	LEIN_ASTROCYTE_MARKERS	LEIN_ASTROCYTE_MARKERS	13	-0.566826175	-2.013338926	0.001879087	0.026198537	0.021839033	458	tags=62%, list=20%, signal=50%	Itgam/Gja1/Sparc/Hepacam/Itgb5/Lyz2/Ncan/C1qa
GOBP_LEUKOCYTE_CHEMOTAXIS	GOBP_LEUKOCYTE_CHEMOTAXIS	GOBP_LEUKOCYTE_CHEMOTAXIS	40	-0.356943224	-1.912975412	0.001897364	0.026404104	0.022010393	176	tags=28%, list=8%, signal=26%	Adam10/Gas6/Ccl5/Lgals9/Fcer1g/Fcgr3/Csf1r/Calr/Ccl12/Ccl4/Cd74
GOMF_CARBOXYPEPTIDASE_ACTIVITY	GOMF_CARBOXYPEPTIDASE_ACTIVITY	GOMF_CARBOXYPEPTIDASE_ACTIVITY	5	-0.809204988	-1.923277433	0.001921993	0.026697129	0.022254658	186	tags=60%, list=8%, signal=55%	Mindy2/Scpep1/Cpd
GOBP_INTERLEUKIN_4_PRODUCTION	GOBP_INTERLEUKIN_4_PRODUCTION	GOBP_INTERLEUKIN_4_PRODUCTION	14	-0.583658452	-2.124528763	0.001946637	0.02683988	0.022373655	475	tags=57%, list=21%, signal=46%	H2-K1/H2-D1/Cebpb/H2-Q7/Cd83/Fcer1g/Ddit3/H2-T23
GOBP_REGULATION_OF_INTERLEUKIN_4_PRODUCTION	GOBP_REGULATION_OF_INTERLEUKIN_4_PRODUCTION	GOBP_REGULATION_OF_INTERLEUKIN_4_PRODUCTION	14	-0.583658452	-2.124528763	0.001946637	0.02683988	0.022373655	475	tags=57%, list=21%, signal=46%	H2-K1/H2-D1/Cebpb/H2-Q7/Cd83/Fcer1g/Ddit3/H2-T23
GOMF_INTEGRIN_BINDING	GOMF_INTEGRIN_BINDING	GOMF_INTEGRIN_BINDING	20	-0.49455203	-2.071789434	0.001936353	0.02683988	0.022373655	814	tags=65%, list=35%, signal=42%	Ptn/Fermt2/Plpp3/App/Itgb8/Itgb1/Itgav/Itgam/Ptprz1/Mmp14/Itgb5/Lgals8/Calr
GOBP_OSSIFICATION	GOBP_OSSIFICATION	GOBP_OSSIFICATION	56	-0.318090959	-1.893106205	0.001940063	0.02683988	0.022373655	609	tags=50%, list=26%, signal=38%	Clec5a/Dhx36/Fgfr3/Git1/Vegfa/Sik3/Map3k7/Junb/Plxnb1/Csf1/Ppp3ca/Gja1/Cebpb/Slc20a2/Gabbr1/Mmp14/Snx10/Nbr1/Rassf2/Srgn/Trp53inp2/Sox2/Mtss1/Ank/Atp2b1/Csf1r/Prkaca/Tob1
GOBP_NUCLEOSIDE_PHOSPHATE_BIOSYNTHETIC_PROCESS	GOBP_NUCLEOSIDE_PHOSPHATE_BIOSYNTHETIC_PROCESS	GOBP_NUCLEOSIDE_PHOSPHATE_BIOSYNTHETIC_PROCESS	65	0.356462011	1.8139107	0.00195322	0.02688105	0.022407975	515	tags=45%, list=22%, signal=36%	Dnajc30/Prpsap2/Pank4/Uqcc3/Hprt/Atp5g1/Prpsap1/Ndufb10/Ndufs4/Ndufa12/Atp5o/G6pdx/Ndufs3/Ndufb6/Mpc1/Dld/Ndufs2/Ndufb7/Ndufb4/Nudt2/Ak3/Atp5g2/Ndufs8/Ndufc1/Dtymk/Sdhb/Pdhb/Atp5h/Ndufa11
MORI_IMMATURE_B_LYMPHOCYTE_UP	MORI_IMMATURE_B_LYMPHOCYTE_UP	MORI_IMMATURE_B_LYMPHOCYTE_UP	7	-0.742790503	-2.046462529	0.001958524	0.026904508	0.022427529	152	tags=86%, list=7%, signal=80%	Ptpn6/Scd1/Cd83/Mcl1/Ctss/Cd74
GOBP_POSITIVE_REGULATION_OF_CYTOKINE_PRODUCTION_INVOLVED_IN_IMMUNE_RESPONSE	GOBP_POSITIVE_REGULATION_OF_CYTOKINE_PRODUCTION_INVOLVED_IN_IMMUNE_RESPONSE	GOBP_POSITIVE_REGULATION_OF_CYTOKINE_PRODUCTION_INVOLVED_IN_IMMUNE_RESPONSE	17	-0.530084955	-2.113497497	0.001969887	0.026931302	0.022449864	604	tags=71%, list=26%, signal=52%	Pycard/Dhx36/Map3k7/H2-K1/B2m/H2-D1/H2-Q7/Rtn4/Laptm5/Fcer1g/H2-T23/Cd74
GOBP_LEUKOCYTE_MEDIATED_CYTOTOXICITY	GOBP_LEUKOCYTE_MEDIATED_CYTOTOXICITY	GOBP_LEUKOCYTE_MEDIATED_CYTOTOXICITY	25	-0.45031467	-2.031501101	0.001964579	0.026931302	0.022449864	476	tags=48%, list=21%, signal=38%	Crk/H2-K1/Itgam/B2m/H2-D1/H2-Q7/Lgals9/Tap1/Ctsc/Fcgr3/Tap2/H2-T23
IVANOVA_HEMATOPOIESIS_INTERMEDIATE_PROGENITOR	IVANOVA_HEMATOPOIESIS_INTERMEDIATE_PROGENITOR	IVANOVA_HEMATOPOIESIS_INTERMEDIATE_PROGENITOR	30	0.449324037	1.859491604	0.001971286	0.026931302	0.022449864	752	tags=70%, list=33%, signal=48%	Gtpbp8/Chchd4/Bloc1s2/Apex1/Polr3e/Rsu1/Pgam1/Sdf2l1/Mrpl12/Cdadc1/Enoph1/G3bp1/Zfp706/Eif6/Psma3/Cited2/Slc35b2/Ddx20/Gpr180/Ssr2/Luc7l
MCBRYAN_PUBERTAL_BREAST_5_6WK_DN	MCBRYAN_PUBERTAL_BREAST_5_6WK_DN	MCBRYAN_PUBERTAL_BREAST_5_6WK_DN	27	-0.417490025	-1.938356441	0.002023576	0.027544958	0.022961407	835	tags=78%, list=36%, signal=50%	Mef2c/Dnmt3a/Mbtps1/Acaca/Rab5c/Cavin1/Brd4/Il6st/Ykt6/Ip6k1/Dhx36/Zeb2/Hemk1/Wnk1/Gpd1/Cyth1/Ogfr/Cpd/Ndst1/Sirpa/Iigp1
GOBP_NEGATIVE_REGULATION_OF_LYMPHOCYTE_ACTIVATION	GOBP_NEGATIVE_REGULATION_OF_LYMPHOCYTE_ACTIVATION	GOBP_NEGATIVE_REGULATION_OF_LYMPHOCYTE_ACTIVATION	27	-0.417031265	-1.936226473	0.002023576	0.027544958	0.022961407	560	tags=48%, list=24%, signal=37%	Ptpn6/Slc4a2/Axl/Fcgr2b/Cebpb/Mertk/Irf1/Lst1/Lgals9/Dusp3/Laptm5/H2-Aa/Cd74
MIR_669D_2_3P_MIR_669L_3P	MIR_669D_2_3P_MIR_669L_3P	MIR_669D_2_3P_MIR_669L_3P	73	-0.287178607	-1.809032164	0.002083655	0.028180708	0.023491366	710	tags=53%, list=31%, signal=38%	Lrp1b/Rsf1/Prpf4b/Znrf3/Kif13a/Zdhhc21/Hhip/Med13/Ccnc/Prkcd/Khdc4/Gpatch8/Ano4/Hopx/Necap1/Itgb1/Tle4/Sox21/Vps13a/Pafah1b1/Xiap/Aak1/Tardbp/Slc38a2/Marf1/Fchsd2/Mtmr6/Otud4/Olfml2b/Tm9sf3/Dip2b/Mphosph10/Myrf/Mthfd1/Atad1/Klf6/Ctsc/Trim59/Tob1
GOMF_PEPTIDASE_ACTIVITY	GOMF_PEPTIDASE_ACTIVITY	GOMF_PEPTIDASE_ACTIVITY	69	-0.284607354	-1.740978518	0.002085365	0.028180708	0.023491366	194	tags=49%, list=8%, signal=47%	Usp35/Usp45/Erap1/Lnpep/Lta4h/Usp24/Masp1/Asrgl1/Pigk/Usp4/Usp19/Blmh/Tank/Nln/Ermp1/Ece1/Otud4/Senp6/Mmp14/Myrf/Mindy2/Scpep1/Adam10/Npepps/Usp18/Klk8/Otud7b/Cpd/Ctsc/Ctsd/Senp3/Psmb8/Ctss/Klk6
MIR_466D_5P	MIR_466D_5P	MIR_466D_5P	140	-0.224812587	-1.644148836	0.002082415	0.028180708	0.023491366	684	tags=44%, list=30%, signal=33%	Dlg1/Man2a2/Znrf3/Ncam2/Zdhhc21/Vps37a/Slc39a14/Zfp91/Ago3/Unc5c/Bptf/Ilrun/Zeb2/Slc1a2/Tmem178b/Slc4a4/Metrnl/Map3k7/Ncoa2/Slco3a1/Porcn/Elavl3/Pafah1b1/Slmap/Slc6a6/Itgam/Aak1/Prkcb/F830016B08Rik/Ece1/Plxdc2/Ugcg/Enpp6/Sema6a/Ptpre/Acss1/Gabbr1/Sv2a/Vegfb/Slc6a1/Ostm1/Klhl9/Sparc/Ddr1/Cntn2/Rassf2/Mindy2/Cat/Sh3bp5/Irgm2/Scaf11/Efcab14/Fgfrl1/Zfp365/Klf6/Tgfa/Ssr1/Nrbp2/Micall1/Ctsc/Clptm1
MIR_466K	MIR_466K	MIR_466K	140	-0.224812587	-1.644148836	0.002082415	0.028180708	0.023491366	684	tags=44%, list=30%, signal=33%	Dlg1/Man2a2/Znrf3/Ncam2/Zdhhc21/Vps37a/Slc39a14/Zfp91/Ago3/Unc5c/Bptf/Ilrun/Zeb2/Slc1a2/Tmem178b/Slc4a4/Metrnl/Map3k7/Ncoa2/Slco3a1/Porcn/Elavl3/Pafah1b1/Slmap/Slc6a6/Itgam/Aak1/Prkcb/F830016B08Rik/Ece1/Plxdc2/Ugcg/Enpp6/Sema6a/Ptpre/Acss1/Gabbr1/Sv2a/Vegfb/Slc6a1/Ostm1/Klhl9/Sparc/Ddr1/Cntn2/Rassf2/Mindy2/Cat/Sh3bp5/Irgm2/Scaf11/Efcab14/Fgfrl1/Zfp365/Klf6/Tgfa/Ssr1/Nrbp2/Micall1/Ctsc/Clptm1
GOBP_NATURAL_KILLER_CELL_MEDIATED_IMMUNITY	GOBP_NATURAL_KILLER_CELL_MEDIATED_IMMUNITY	GOBP_NATURAL_KILLER_CELL_MEDIATED_IMMUNITY	15	-0.562171319	-2.115087174	0.002097342	0.028291401	0.023583639	560	tags=60%, list=24%, signal=46%	Ptpn6/Crk/H2-K1/H2-D1/H2-Q7/Lgals9/Tap1/Tap2/H2-T23
TABULA_MURIS_SENIS_MAMMARY_GLAND_LUMINAL_EPITHELIAL_CELL_OF_MAMMARY_GLAND_AGEING	TABULA_MURIS_SENIS_MAMMARY_GLAND_LUMINAL_EPITHELIAL_CELL_OF_MAMMARY_GLAND_AGEING	TABULA_MURIS_SENIS_MAMMARY_GLAND_LUMINAL_EPITHELIAL_CELL_OF_MAMMARY_GLAND_AGEING	77	-0.288881777	-1.855814235	0.002114343	0.02846934	0.023731969	488	tags=39%, list=21%, signal=32%	Junb/Bhlhe40/H2-K1/Klf4/Hbegf/Pde4b/Tra2b/H2-D1/Ece1/Ppp3ca/Gja1/Cebpb/Mbd3/Itm2c/Gas6/Ly6e/Tagln2/Itgb5/Mcl1/Zfp36/Ccl5/Atp1a1/Cd52/H2-Aa/Calr/Tob1/H2-Eb1/Tap2/H2-Ab1/Cd74
MIR_665_3P	MIR_665_3P	MIR_665_3P	18	-0.489426207	-1.96632209	0.002130597	0.028585189	0.02382854	876	tags=78%, list=38%, signal=49%	Mllt6/Socs7/Ube2q1/Zfp609/Cldn11/8030462N17Rik/Gigyf2/Akap8/Acox1/Slc23a2/Aak1/Smc1a/Aacs/Micall1
GOBP_NEGATIVE_REGULATION_OF_IMMUNE_RESPONSE	GOBP_NEGATIVE_REGULATION_OF_IMMUNE_RESPONSE	GOBP_NEGATIVE_REGULATION_OF_IMMUNE_RESPONSE	34	-0.391115779	-1.948342826	0.002128295	0.028585189	0.02382854	621	tags=44%, list=27%, signal=33%	Masp1/Nlrc5/Ptpn6/Crk/H2-K1/Fcgr2b/H2-D1/Stat2/H2-Q7/Irf1/Trem2/Lgals9/Tap1/Tap2/H2-T23
GOMF_G_PROTEIN_COUPLED_RECEPTOR_BINDING	GOMF_G_PROTEIN_COUPLED_RECEPTOR_BINDING	GOMF_G_PROTEIN_COUPLED_RECEPTOR_BINDING	37	-0.373860839	-1.924715709	0.002170579	0.029069425	0.024232199	383	tags=35%, list=17%, signal=30%	Arap1/Nars/Wnt7a/Dvl3/Gnaq/Pdcd6ip/Rtp4/Ccl5/Stat3/Arhgef12/Ccl12/Ccl4/Stat1
GOBP_MITOCHONDRIAL_MEMBRANE_ORGANIZATION	GOBP_MITOCHONDRIAL_MEMBRANE_ORGANIZATION	GOBP_MITOCHONDRIAL_MEMBRANE_ORGANIZATION	28	0.473977556	1.938091929	0.002181732	0.029166518	0.024313135	667	tags=64%, list=29%, signal=46%	Uqcc3/Plekhf1/Slc25a5/Trp53/Timm50/Bloc1s2/Them4/Atpif1/Dynlt1b/Pdcd5/Afg3l2/Chchd10/Bnip3/Slc25a4/Bax/Gclc/Dynlt1f/Bnip3l
MIR_302A_3P_MIR_302B_3P	MIR_302A_3P_MIR_302B_3P	MIR_302A_3P_MIR_302B_3P	44	-0.343230342	-1.897923192	0.002198459	0.02928536	0.024412201	810	tags=66%, list=35%, signal=44%	Rab5c/Kmt2a/Nfia/Zbtb11/App/Erap1/Rbl2/Itgb8/Znrf3/Usp24/Trip11/Prrg1/Tle4/Mier3/Ankrd17/Aak1/Slc22a23/Reep3/Sf3b1/Srcin1/Sowahc/Irf9/Rassf2/Wdr1/Myrf/Zcchc24/Atf6b/Ssr1/Spop
MIR_302D_3P	MIR_302D_3P	MIR_302D_3P	44	-0.343230342	-1.897923192	0.002198459	0.02928536	0.024412201	810	tags=66%, list=35%, signal=44%	Rab5c/Kmt2a/Nfia/Zbtb11/App/Erap1/Rbl2/Itgb8/Znrf3/Usp24/Trip11/Prrg1/Tle4/Mier3/Ankrd17/Aak1/Slc22a23/Reep3/Sf3b1/Srcin1/Sowahc/Irf9/Rassf2/Wdr1/Myrf/Zcchc24/Atf6b/Ssr1/Spop
GOBP_AMINE_TRANSPORT	GOBP_AMINE_TRANSPORT	GOBP_AMINE_TRANSPORT	18	-0.488228939	-1.961511939	0.002208072	0.029361073	0.024475316	627	tags=72%, list=27%, signal=53%	Nr3c1/Grk2/Itgb1/Tor1a/Prkcb/Slc38a2/Gabbr1/Sv2a/Slc6a1/P2ry12/Arl6ip5/Rtn4/Slc38a3
YAO_TEMPORAL_RESPONSE_TO_PROGESTERONE_CLUSTER_10	YAO_TEMPORAL_RESPONSE_TO_PROGESTERONE_CLUSTER_10	YAO_TEMPORAL_RESPONSE_TO_PROGESTERONE_CLUSTER_10	16	0.5552135	1.925229936	0.002233971	0.029652691	0.024718407	637	tags=75%, list=28%, signal=55%	Timm23/Pex2/Sf3a3/Polr2f/Pcna/Serp1/Cdk2ap2/Cacybp/Dad1/Sumo1/Chchd7/Bola2
GOBP_CIRCULATORY_SYSTEM_DEVELOPMENT	GOBP_CIRCULATORY_SYSTEM_DEVELOPMENT	GOBP_CIRCULATORY_SYSTEM_DEVELOPMENT	150	-0.214409263	-1.577749714	0.002256858	0.029903364	0.024927368	819	tags=51%, list=36%, signal=35%	Jag1/Rhob/Ptn/Unc5b/Socs3/Plpp3/Sema4a/Sos1/Sp1/Naa15/Nus1/Nipbl/Ncoa6/Pik3ca/Ubp1/Erap1/Hdac3/Itgb8/Hhip/Ncl/Plcg1/Nr3c1/Trip11/C3/Dhx36/Grk2/Hopx/Dhcr7/Nr4a1/Itgb1/Krit1/Stk4/Vegfa/Lrp1/Map3k7/Wnk1/Adgrb1/Junb/B4galt1/Itgav/Klf4/Hbegf/Ankrd17/Gaa/Prkcb/Mtdh/Dnmt1/Sec24b/Lmo4/Ece1/Gja1/Sema6a/Dag1/Fzd2/Vegfb/Sparc/Wnt7a/Hnrnpu/Pdlim4/Nfe2l2/Dvl3/Rtn4/Gnaq/Adam10/Ly6e/Mthfd1/Fgfrl1/Lgals8/Gadd45a…
GOBP_CELL_PROJECTION_ORGANIZATION	GOBP_CELL_PROJECTION_ORGANIZATION	GOBP_CELL_PROJECTION_ORGANIZATION	241	-0.192597945	-1.548694817	0.002263208	0.029934427	0.024953262	655	tags=38%, list=28%, signal=30%	Dusp23/Ehd1/Lamc1/Prkcd/Iqsec1/Prickle2/Nr3c1/Rilpl1/Trip11/Apbb1/Prex1/Unc5c/Dhx36/Dclk1/Ptprd/Zeb2/Camk2g/Rab21/Clasp2/Fgfr3/Ank3/Git1/Itgb1/Vegfa/Strn/Lrp1/Ist1/Slc23a2/Map4/Ptprs/Mfsd2a/Crk/H2-K1/Acsl6/Pafah1b1/Tor1a/Klf4/Ntm/Cep97/Plxnb1/Fcgr2b/Sec24b/B2m/Cyfip2/Lmo4/Nr2f1/H2-D1/Ece1/Arap1/Opa1/Ppp3ca/Gja1/Sema6a/Dag1/Ptprz1/D16Ertd472e/Picalm/Dip2b/Srcin1/Wnt7a/Kcnj10/Impact/P2ry12/Plxnb3/D…
TABULA_MURIS_SENIS_HEART_AND_AORTA_ENDOCARDIAL_CELL_AGEING	TABULA_MURIS_SENIS_HEART_AND_AORTA_ENDOCARDIAL_CELL_AGEING	TABULA_MURIS_SENIS_HEART_AND_AORTA_ENDOCARDIAL_CELL_AGEING	13	-0.560746302	-1.991743512	0.002286018	0.030129473	0.025115851	488	tags=62%, list=21%, signal=49%	Junb/H2-K1/B2m/H2-D1/H2-Aa/H2-Eb1/H2-Ab1/Cd74
GOBP_NEUTROPHIL_MIGRATION	GOBP_NEUTROPHIL_MIGRATION	GOBP_NEUTROPHIL_MIGRATION	18	-0.485353235	-1.949958491	0.002285548	0.030129473	0.025115851	216	tags=44%, list=9%, signal=41%	Wdr1/Rtn4/Ccl5/Fcer1g/Fcgr3/Ccl12/Ccl4/Cd74
GOBP_GRANULOCYTE_CHEMOTAXIS	GOBP_GRANULOCYTE_CHEMOTAXIS	GOBP_GRANULOCYTE_CHEMOTAXIS	20	-0.485763433	-2.034972028	0.002331521	0.03063341	0.025535933	90	tags=35%, list=4%, signal=34%	Ccl5/Fcer1g/Fcgr3/Csf1r/Ccl12/Ccl4/Cd74
GOBP_CELL_CELL_ADHESION_VIA_PLASMA_MEMBRANE_ADHESION_MOLECULES	GOBP_CELL_CELL_ADHESION_VIA_PLASMA_MEMBRANE_ADHESION_MOLECULES	GOBP_CELL_CELL_ADHESION_VIA_PLASMA_MEMBRANE_ADHESION_MOLECULES	23	-0.450987185	-1.976259534	0.002332452	0.03063341	0.025535933	586	tags=48%, list=25%, signal=36%	Ptprd/Wnk1/Ptprs/Klf4/Cadm2/Plxnb3/Ptpn23/Cd164/Cadm4/Fgfrl1/Lgals9
GOBP_CELL_MATRIX_ADHESION	GOBP_CELL_MATRIX_ADHESION	GOBP_CELL_MATRIX_ADHESION	40	-0.350916095	-1.880674057	0.002352723	0.030845437	0.025712677	819	tags=57%, list=36%, signal=38%	Jag1/Fermt2/Macf1/Ptprk/Iqgap1/Apod/Itgb8/Clasp2/Itgb1/Vegfa/Lrp1/Itgav/Itgam/Csf1/Slk/Dag1/Mmp14/Ddr1/Cntn2/Tesk2/Itgb5/Dusp3/Sirpa
GOBP_REGULATION_OF_B_CELL_MEDIATED_IMMUNITY	GOBP_REGULATION_OF_B_CELL_MEDIATED_IMMUNITY	GOBP_REGULATION_OF_B_CELL_MEDIATED_IMMUNITY	16	-0.532096919	-2.046583992	0.00238467	0.031064138	0.025894986	620	tags=62%, list=27%, signal=46%	C3/Ptpn6/H2-K1/Fcgr2b/H2-D1/H2-Q7/Trem2/Fcer1g/Fcgr3/H2-T23
GOCC_ENDOCYTIC_VESICLE_MEMBRANE	GOCC_ENDOCYTIC_VESICLE_MEMBRANE	GOCC_ENDOCYTIC_VESICLE_MEMBRANE	11	-0.611840866	-2.007483107	0.002386032	0.031064138	0.025894986	475	tags=73%, list=21%, signal=58%	H2-K1/B2m/H2-D1/H2-Q7/Dync1li1/Tap1/Tapbp/H2-T23
REACTOME_GENERATION_OF_SECOND_MESSENGER_MOLECULES	REACTOME_GENERATION_OF_SECOND_MESSENGER_MOLECULES	REACTOME_GENERATION_OF_SECOND_MESSENGER_MOLECULES	5	-0.802515399	-1.907377958	0.002375641	0.031064138	0.025894986	35	tags=60%, list=2%, signal=59%	H2-Aa/H2-Eb1/H2-Ab1
GOMF_CELL_ADHESION_MOLECULE_BINDING	GOMF_CELL_ADHESION_MOLECULE_BINDING	GOMF_CELL_ADHESION_MOLECULE_BINDING	44	-0.340973356	-1.885442986	0.002385559	0.031064138	0.025894986	859	tags=59%, list=37%, signal=38%	Rdx/Ndrg1/Ptn/Fermt2/Plpp3/Adgrl1/App/Itgb8/Ptprd/Ptpn6/Ank3/Itgb1/Itgav/Itgam/Fxyd5/Ptprz1/Mmp14/Plxnb3/Cntn2/Ctnna1/Rtn4/Itgb5/Ctnna2/Lgals8/Sirpa/Calr
GOBP_PROTEIN_LOCALIZATION_TO_MITOCHONDRION	GOBP_PROTEIN_LOCALIZATION_TO_MITOCHONDRION	GOBP_PROTEIN_LOCALIZATION_TO_MITOCHONDRION	23	0.492054607	1.902418396	0.002407703	0.031291762	0.026084733	730	tags=74%, list=32%, signal=51%	Timm21/Tomm5/Timm23/Bag1/Timm50/Chchd4/Aip/Timm17a/Atpif1/Pdcd5/Bax/Mff/Grpel1/Bnip3l/Tomm20/Fkbp8/Tomm7
GOCC_CYTOCHROME_COMPLEX	GOCC_CYTOCHROME_COMPLEX	GOCC_CYTOCHROME_COMPLEX	6	0.762477852	1.848703675	0.00243152	0.031546439	0.026297031	365	tags=83%, list=16%, signal=70%	Uqcc3/Cox6b1/Cox8a/Uqcr10/Uqcrc1
GOBP_MONONUCLEAR_CELL_MIGRATION	GOBP_MONONUCLEAR_CELL_MIGRATION	GOBP_MONONUCLEAR_CELL_MIGRATION	28	-0.423717189	-1.997447414	0.002447508	0.031691384	0.026417857	176	tags=32%, list=8%, signal=30%	Adam10/Gas6/Ccl5/Lgals9/Csf1r/Sirpa/Calr/Ccl12/Ccl4
LRRFIP1_TARGET_GENES	LRRFIP1_TARGET_GENES	LRRFIP1_TARGET_GENES	307	0.237361862	1.570595201	0.002451174	0.031691384	0.026417857	760	tags=43%, list=33%, signal=33%	Elof1/Jpt1/Arl16/Dnajc30/Mrps21/Rbmx2/Emc4/Rfc3/Ecd/Tfg/Rab7/Pithd1/Prpsap2/Hmgn1/Tomm5/Ttc33/D8Ertd738e/Timm23/Mrpl27/Pfn2/Mrnip/Clns1a/Gatc/Mrps28/Ccdc115/Rtca/Mrpl20/Dgat1/Bag1/Prdx5/Sergef/Nudc/Slbp/Dda1/Trmt112/Ndufb10/Ndufa12/Coq2/Ebna1bp2/Pigp/Atp5o/Mrpl28/Banf1/Vti1b/Acp1/Uba52/Psmd11/Snrnp27/H3f3b/Rad23a/Atpif1/Atp6v1d/Cib1/Nsmce1/Gnai3/Fbxo8/Eif2s1/Lyrm2/Emg1/Unc50/Imp4/Dynlt1b/Txnl4a/A…
GOBP_POSITIVE_REGULATION_OF_B_CELL_MEDIATED_IMMUNITY	GOBP_POSITIVE_REGULATION_OF_B_CELL_MEDIATED_IMMUNITY	GOBP_POSITIVE_REGULATION_OF_B_CELL_MEDIATED_IMMUNITY	13	-0.555512084	-1.973151825	0.002477751	0.031979675	0.026658175	475	tags=54%, list=21%, signal=43%	H2-K1/H2-D1/H2-Q7/Trem2/Fcer1g/Fcgr3/H2-T23
GOMF_CYTOKINE_BINDING	GOMF_CYTOKINE_BINDING	GOMF_CYTOKINE_BINDING	16	-0.529584702	-2.03692135	0.002508227	0.032317213	0.026939546	564	tags=56%, list=25%, signal=43%	Il2rg/Itgb1/Itgav/Hyal2/Ifngr1/Gbp2/Zfp36/Csf1r/Cd74
GOBP_LYMPHOCYTE_CHEMOTAXIS	GOBP_LYMPHOCYTE_CHEMOTAXIS	GOBP_LYMPHOCYTE_CHEMOTAXIS	11	-0.609944782	-2.001261952	0.002527772	0.032444401	0.02704557	176	tags=73%, list=8%, signal=67%	Wnk1/Stk39/Adam10/Gas6/Ccl5/Lgals9/Ccl12/Ccl4
GOBP_MITOCHONDRIAL_TRANSMEMBRANE_TRANSPORT	GOBP_MITOCHONDRIAL_TRANSMEMBRANE_TRANSPORT	GOBP_MITOCHONDRIAL_TRANSMEMBRANE_TRANSPORT	15	0.571964745	1.972186256	0.002531123	0.032444401	0.02704557	730	tags=80%, list=32%, signal=55%	Timm21/Smdt1/Timm23/Timm50/Timm17a/Afg3l2/Mrpl18/Slc25a39/Grpel1/Micu2/Tomm20/Tomm7
LAZARO_GENETIC_MOUSE_MODEL_HIGH_GRADE_LARGE_CELL_NEUROENDOCRINE_LUNG_CARCINOMA_DN	LAZARO_GENETIC_MOUSE_MODEL_HIGH_GRADE_LARGE_CELL_NEUROENDOCRINE_LUNG_CARCINOMA_DN	LAZARO_GENETIC_MOUSE_MODEL_HIGH_GRADE_LARGE_CELL_NEUROENDOCRINE_LUNG_CARCINOMA_DN	46	-0.340264849	-1.889966872	0.002528549	0.032444401	0.02704557	879	tags=61%, list=38%, signal=38%	Abca5/Fgfr4/Syne1/Rhob/Fermt2/Macf1/Plpp3/Klhl5/Nipal3/Kif13a/Hhip/Synm/Prickle2/Atp1a2/Chpt1/Hopx/Hyal2/Fchsd2/Rtkn2/Sema6a/Zrsr1/Ppp1r3c/Sh3bp5/Gas6/Mapt/Tmcc3/Dusp3/Lbh
GOBP_TYPE_II_HYPERSENSITIVITY	GOBP_TYPE_II_HYPERSENSITIVITY	GOBP_TYPE_II_HYPERSENSITIVITY	10	-0.644661032	-2.018534836	0.002540801	0.032512687	0.027102493	620	tags=70%, list=27%, signal=51%	C3/H2-K1/H2-D1/H2-Q7/Fcer1g/Fcgr3/H2-T23
GOBP_NEGATIVE_REGULATION_OF_CELL_ACTIVATION	GOBP_NEGATIVE_REGULATION_OF_CELL_ACTIVATION	GOBP_NEGATIVE_REGULATION_OF_CELL_ACTIVATION	32	-0.400226728	-1.965228835	0.002567625	0.032799758	0.027341794	560	tags=47%, list=24%, signal=36%	Ptpn6/Slc4a2/Ubash3b/Axl/Fcgr2b/Cebpb/Mertk/Irf1/Trem2/Lst1/Lgals9/Dusp3/Laptm5/H2-Aa/Cd74
GOBP_POSITIVE_REGULATION_OF_INTERLEUKIN_10_PRODUCTION	GOBP_POSITIVE_REGULATION_OF_INTERLEUKIN_10_PRODUCTION	GOBP_POSITIVE_REGULATION_OF_INTERLEUKIN_10_PRODUCTION	9	-0.659790219	-1.976773391	0.002576029	0.03285096	0.027384476	152	tags=56%, list=7%, signal=52%	Cd83/Trem2/Stat3/Lgals9/Fcer1g
GOBP_AEROBIC_ELECTRON_TRANSPORT_CHAIN	GOBP_AEROBIC_ELECTRON_TRANSPORT_CHAIN	GOBP_AEROBIC_ELECTRON_TRANSPORT_CHAIN	19	0.531272285	1.950848644	0.00258991	0.032971712	0.027485135	698	tags=74%, list=30%, signal=52%	Uqcc3/Cox8a/Uqcr10/Ndufs3/Ndufb6/Dld/Ndufs2/Uqcrc1/Park7/Ndufs8/Sdhb/Iscu/Ndufb8/Cycs
GOCC_NUCLEOLUS	GOCC_NUCLEOLUS	GOCC_NUCLEOLUS	144	0.281600377	1.676223019	0.002596156	0.032995021	0.027504565	747	tags=49%, list=32%, signal=35%	Rbmx2/Tmem179b/Cdk4/Hmgb2/Orc6/Trp53/Tbca/Slbp/Ebna1bp2/Fcf1/Sfr1/Apex1/Orc4/Cstb/Sirt7/Polr2h/Polr2f/Exosc7/Deaf1/Rpain/Sbds/Rpl13/Rps6/Sun1/Gnai3/Rgcc/Emg1/Imp4/Ciapin1/Paf1/Sub1/Nolc1/Fbl/Sirt2/Tax1bp3/Polr2k/Frg1/Lsm6/Mphosph6/Rbis/Rps3/Eif6/Morf4l2/Tsg101/Snrnp35/Sumo1/Traf7/Srp19/Txn2/Mcrs1/Dnajb9/Rpl34/Pimreg/Ergic2/Apex2/Utp11/Aopep/Ddx47/Txnrd1/Gnai1/Rps19/Ube2i/Alkbh2/Eef1e1/Mrpl23/Parn…
GOMF_MOLECULAR_TAG_ACTIVITY	GOMF_MOLECULAR_TAG_ACTIVITY	GOMF_MOLECULAR_TAG_ACTIVITY	6	0.758064516	1.838003102	0.002696171	0.03420796	0.028515668	561	tags=100%, list=24%, signal=76%	Nedd8/Sumo3/Sumo2/Fau/Uba52/Sumo1
GOBP_SYNAPSE_PRUNING	GOBP_SYNAPSE_PRUNING	GOBP_SYNAPSE_PRUNING	7	-0.733100741	-2.019766262	0.002702294	0.034227536	0.028531987	620	tags=100%, list=27%, signal=73%	Itgb1/Itgam/Trem2/C1qa/C1qb/C1qc
NABA_ECM_REGULATORS	NABA_ECM_REGULATORS	NABA_ECM_REGULATORS	20	-0.480955204	-2.014829278	0.00272695	0.034343163	0.028628373	455	tags=40%, list=20%, signal=32%	Hyal2/Plod1/Mmp14/Adam10/Ctsc/Ctsd/Ctss/Serpina3n
GOBP_CELL_CELL_JUNCTION_ORGANIZATION	GOBP_CELL_CELL_JUNCTION_ORGANIZATION	GOBP_CELL_CELL_JUNCTION_ORGANIZATION	26	-0.412227152	-1.887944609	0.002720913	0.034343163	0.028628373	562	tags=46%, list=24%, signal=35%	Hopx/Itgb1/Vegfa/Gja1/Ptpn23/Ctnna1/Wdr1/Adam10/Pdcd6ip/Mtss1/Csf1r/Prkaca
MIR_9_5P	MIR_9_5P	MIR_9_5P	56	-0.313226621	-1.864156285	0.002729806	0.034343163	0.028628373	349	tags=62%, list=15%, signal=54%	Arfgef2/Fbn2/Hic2/Mef2c/Nrp1/Man1a2/Slc25a36/8030462N17Rik/Kctd12/Mbtps1/Ptbp3/Ptprk/Kif13a/Zdhhc21/Slc39a14/Ybx3/Cpeb2/Slc5a3/Slc6a6/Aatk/Slc20a2/D16Ertd472e/Lars2/Soat1/Ctnna1/Srsf6/Tesk2/Ddhd2/Dnajc3/Myrf/Itm2c/Pdcd6ip/Syap1/2510039O18Rik/Serinc5
GOCC_TRANSFERASE_COMPLEX	GOCC_TRANSFERASE_COMPLEX	GOCC_TRANSFERASE_COMPLEX	175	0.272419023	1.667558218	0.002722527	0.034343163	0.028628373	782	tags=47%, list=34%, signal=33%	Cks1b/Cdk4/Prpsap2/Prmt5/Polr2g/Fbxo2/Polr2i/Erh/Clns1a/Dpm3/Polr2d/Actl6a/Hsd17b10/Naa20/Rbbp7/Stub1/Pex2/Dda1/Otulin/Prpsap1/Ube2s/Pigp/Naa38/Snrpf/Prim1/Gtf2a2/Atg101/Polr2h/Polr2f/Polr3e/Fzr1/Dcaf12/Pcna/Tusc3/Dld/Nsmce1/Fbxo8/Paf1/Pdcd6/Ddost/Pole4/Polr2j/Snrpd1/Anapc5/Fbxo44/Smc5/Anapc16/Cacybp/Polr2k/Pdhb/Gtf2h2/Taf12/Ube2n/Morf4l2/Dad1/Gm10131/Traf7/Sgf29/Yeats4/Mcrs1/Kctd13/Snrpd2/Rbx1/O…
GOMF_SODIUM_ION_TRANSMEMBRANE_TRANSPORTER_ACTIVITY	GOMF_SODIUM_ION_TRANSMEMBRANE_TRANSPORTER_ACTIVITY	GOMF_SODIUM_ION_TRANSMEMBRANE_TRANSPORTER_ACTIVITY	24	-0.441340746	-1.966289021	0.002753114	0.034578181	0.028824283	625	tags=62%, list=27%, signal=46%	Atp1a2/Slc6a11/Slc1a2/Slc4a4/Slc23a2/Slc5a3/Mfsd2a/Slc20a1/Slc6a6/Slc38a2/Hcn2/Slc20a2/Slc6a1/Atp1a1/Slc38a3
GOBP_REGULATION_OF_STEM_CELL_DIFFERENTIATION	GOBP_REGULATION_OF_STEM_CELL_DIFFERENTIATION	GOBP_REGULATION_OF_STEM_CELL_DIFFERENTIATION	17	-0.515026441	-2.053457815	0.002764009	0.03465678	0.028889803	295	tags=53%, list=13%, signal=46%	Mbd3/Ncoa3/Hnrnpu/Nfe2l2/Nelfb/Hspa9/Zfp36/Stat3/Lbh
CHIARADONNA_NEOPLASTIC_TRANSFORMATION_KRAS_DN	CHIARADONNA_NEOPLASTIC_TRANSFORMATION_KRAS_DN	CHIARADONNA_NEOPLASTIC_TRANSFORMATION_KRAS_DN	26	-0.410212489	-1.878717727	0.002774791	0.034733692	0.028953917	315	tags=46%, list=14%, signal=40%	Fzd2/Ddr1/Snx10/Trp53inp2/Tubb2a/Ifi35/Itgb5/Rnase4/Ly6a/Lgals9/Nrbp2/Tob1
GOCC_SPLICEOSOMAL_TRI_SNRNP_COMPLEX	GOCC_SPLICEOSOMAL_TRI_SNRNP_COMPLEX	GOCC_SPLICEOSOMAL_TRI_SNRNP_COMPLEX	12	0.637952688	2.049594407	0.002786097	0.034816889	0.02902327	610	tags=83%, list=27%, signal=62%	Lsm4/Snrpf/Lsm3/Snrnp27/Txnl4a/Snrpd1/Lsm6/Lsm5/Lsm8/Snrpd2
GOCC_MEMBRANE_MICRODOMAIN	GOCC_MEMBRANE_MICRODOMAIN	GOCC_MEMBRANE_MICRODOMAIN	45	-0.329576677	-1.825214224	0.002797825	0.03490509	0.029096794	740	tags=60%, list=32%, signal=42%	Serpinh1/Unc5b/Plpp3/Cavin1/App/Il6st/Dlg1/Atp1a2/Myo1d/Grk2/Slc1a2/Itgb1/Itgam/Hyal2/H2-D1/Gja1/Dag1/P2ry12/Ctnna1/Gnaq/Mapt/Mlc1/Trem2/Atp1a1/Fcer1g/Prkaca/Ctsd
TABULA_MURIS_SENIS_LIMB_MUSCLE_SMOOTH_MUSCLE_CELL_AGEING	TABULA_MURIS_SENIS_LIMB_MUSCLE_SMOOTH_MUSCLE_CELL_AGEING	TABULA_MURIS_SENIS_LIMB_MUSCLE_SMOOTH_MUSCLE_CELL_AGEING	22	-0.462045363	-1.989797712	0.002804072	0.034924714	0.029113152	574	tags=64%, list=25%, signal=48%	Zeb2/Itgb1/H2-K1/B2m/H2-D1/Nfe2l2/Irf1/S100a6/Rtp4/Ifi47/Anxa5/Nfkbia/Psmb8/Iigp1
GOCC_PML_BODY	GOCC_PML_BODY	GOCC_PML_BODY	19	0.529355577	1.94381043	0.002816348	0.034961074	0.029143462	680	tags=68%, list=30%, signal=49%	Trp53/Sumo3/Sumo2/Senp2/Rpain/Tdp2/Eif3e/Park7/Smc5/Rpa2/Sumo1/Basp1/Ube2i
GOMF_STRUCTURAL_MOLECULE_ACTIVITY	GOMF_STRUCTURAL_MOLECULE_ACTIVITY	GOMF_STRUCTURAL_MOLECULE_ACTIVITY	99	0.31265623	1.756473871	0.00281431	0.034961074	0.029143462	817	tags=51%, list=36%, signal=34%	Bfsp2/Mrps21/Creld2/Mrpl27/Mrpl20/Rps16/Rpl22l1/Mrps7/Dap3/Mrpl28/Fau/Mrpl22/Cltb/Mrpl14/Krt10/Uba52/Psmd11/H3f3a/H3f3b/Rpl23a/Rpl13/Mrpl2/Rps6/Rpl18a/Mrpl12/Mrps11/Rps27l/Nutf2/Mrpl21/Mrpl18/Rps3/Mrps6/Rpl28/Rps18/Mrps30/Rpl34/Cpox/Mrpl30/Rps19/Actr3/Mrpl23/Cryab/Rpl6/Seh1l/Hmgcl/Mrpl52/Mrps15/Nutf2-ps1/Rps27rt/Rpl21
WP_OXIDATIVE_DAMAGE_RESPONSE	WP_OXIDATIVE_DAMAGE_RESPONSE	WP_OXIDATIVE_DAMAGE_RESPONSE	10	-0.641627653	-2.009036851	0.002825743	0.035019535	0.029192195	93	tags=50%, list=4%, signal=48%	Gadd45a/C1qa/C4b/C1qb/C1qc
GOBP_NEGATIVE_REGULATION_OF_INTRACELLULAR_SIGNAL_TRANSDUCTION	GOBP_NEGATIVE_REGULATION_OF_INTRACELLULAR_SIGNAL_TRANSDUCTION	GOBP_NEGATIVE_REGULATION_OF_INTRACELLULAR_SIGNAL_TRANSDUCTION	88	-0.268153147	-1.744273559	0.00283683	0.035040713	0.029209849	638	tags=45%, list=28%, signal=34%	Prkcd/Fbxw11/Ybx3/Pycard/Ubr1/Fktn/Trap1/Ptpn6/Git1/Itgb1/Tank/Lrp1/Cdc42se1/Pafah1b1/Klf4/Hyal2/Sorl1/Opa1/Rtkn2/Sema6a/Dag1/Rack1/Nfe2l2/Smpd1/Rassf2/Rasa3/Tmem161a/Trim32/Irgm2/Ifi35/Otud7b/Trem2/Dusp3/Igtp/Trim59/Sirpa/Prkaca/Ddit3/Stat1/Cd74
GOBP_MONOATOMIC_CATION_TRANSPORT	GOBP_MONOATOMIC_CATION_TRANSPORT	GOBP_MONOATOMIC_CATION_TRANSPORT	125	-0.225660835	-1.593660604	0.002833348	0.035040713	0.029209849	697	tags=46%, list=30%, signal=34%	Dlg1/Atp6v0a1/Nipal3/Ap3d1/Slc39a14/Gnai2/Plcg1/Slc39a1/Atp1a2/Slc6a11/Camk2g/Ptpn6/Ank3/Slc4a4/Itgb1/Ubash3b/Map3k7/Wnk1/Slc23a2/Slc5a3/Kcnj16/Stk39/Slmap/Itgav/Slc20a1/Slc6a6/Prkcb/Pde4b/B2m/Slc38a2/Fxyd5/Hcn2/Opa1/Ppp3ca/Gja1/Ahcyl1/Slc20a2/Slc6a1/Kcnj10/P2ry12/Atp6v0a2/Cltc/Hspa2/Gnaq/Gas6/Atp6v1a/Trem2/Kcna6/Kcnk13/Ccl5/Atp1a1/Kcna1/Slc38a3/Atp2b1/Ddit3/Gjc2/Ctss
GOCC_GOLGI_CISTERNA	GOCC_GOLGI_CISTERNA	GOCC_GOLGI_CISTERNA	13	-0.551561042	-1.959117918	0.002862633	0.035301081	0.029426891	588	tags=77%, list=26%, signal=58%	Chpf/Rab21/Sgms1/B4galt1/H2-K1/H2-D1/Sorl1/H2-Q7/Lyz2/Llgl1
GOBP_RIBOSOME_ASSEMBLY	GOBP_RIBOSOME_ASSEMBLY	GOBP_RIBOSOME_ASSEMBLY	16	0.548513926	1.901998835	0.002905614	0.03577208	0.029819514	767	tags=75%, list=33%, signal=50%	Mrpl20/Mrps7/Fau/Sbds/Rpl23a/Rps6/Rps27l/Eif6/Traf7/Rps19/Rpl6/Fastkd2
BIOCARTA_COMP_PATHWAY	BIOCARTA_COMP_PATHWAY	BIOCARTA_COMP_PATHWAY	6	-0.778209416	-2.021942243	0.002919276	0.035881162	0.029910445	23	tags=83%, list=1%, signal=83%	Masp1/C3/C1qa/C4b/C1qb
TABULA_MURIS_SENIS_MAMMARY_GLAND_T_CELL_AGEING	TABULA_MURIS_SENIS_MAMMARY_GLAND_T_CELL_AGEING	TABULA_MURIS_SENIS_MAMMARY_GLAND_T_CELL_AGEING	153	0.271950441	1.636334519	0.002954704	0.036256988	0.030223733	824	tags=58%, list=36%, signal=40%	Jpt1/Lsm4/Mrps21/Gstp1/Cdk4/Nedd8/Ppp1ca/Cox6b1/D8Ertd738e/Hmgb2/Cox8a/Dpm3/Selenop/Cdc37/Selenoh/Prdx5/Atp5g1/Psmb2/Spcs1/Trmt112/Ndufb10/Cirbp/Uqcr10/Ndufa12/Pigp/Ppp1r14b/Scand1/Ccdc12/Tecr/Polr2f/Cox14/Sri/Trappc6a/Rex1bd/H3f3b/Tmem160/Atpif1/Atp5md/Psmb3/Ndufb7/Arf4/Sub1/Ssr4/Rps27l/Ddost/Cdk2ap2/Park7/Pdia3/Ndufc1/Sdhb/Atp5h/Lsm5/Bloc1s1/Ndufa11/Ppib/Swi5/Dad1/Scp2/Slc25a4/Bax/Tram1/Snrpd2/…
GOBP_REGULATION_OF_LEUKOCYTE_DIFFERENTIATION	GOBP_REGULATION_OF_LEUKOCYTE_DIFFERENTIATION	GOBP_REGULATION_OF_LEUKOCYTE_DIFFERENTIATION	55	-0.305556715	-1.807757869	0.002992579	0.036654876	0.030555411	564	tags=44%, list=25%, signal=34%	Il2rg/Ptpn6/Fgfr3/Slc4a2/Ubash3b/Itgam/Axl/Csf1/Ppp3ca/Cebpb/Mmp14/Zbtb7a/Rassf2/Irf1/Gas6/Cd83/Trem2/Ccl5/Lgals9/Clptm1/H2-Aa/Csf1r/C1qc/Cd74
GOBP_RIBONUCLEOPROTEIN_COMPLEX_BIOGENESIS	GOBP_RIBONUCLEOPROTEIN_COMPLEX_BIOGENESIS	GOBP_RIBONUCLEOPROTEIN_COMPLEX_BIOGENESIS	92	0.321260095	1.763690421	0.00299694	0.036654876	0.030555411	947	tags=62%, list=41%, signal=38%	Lsm4/Prmt5/Clns1a/Polr2d/Mrpl20/Rps16/Trmt112/Mrps7/Ebna1bp2/Fcf1/Snrpf/Fau/Sf3a3/Sirt7/Exosc7/Sbds/Rpl23a/Rps6/Emg1/Imp4/Fbl/Rps27l/Snrpd1/Tssc4/Frg1/Lsm6/Mphosph6/Rbis/Eif6/Eri3/Traf7/Snrpc/Snrpd2/Utp11/Ddx47/Ddx20/Rps19/Tsr2/Rpl6/Spata5/Exosc2/Luc7l/Snrpg/Fastkd2/Ngdn/Rps27rt/Srsf1/Nmd3/Psip1/Rpp30/Rps13/Ddx51/Eif3d/LTO1/Rbm5/Eif2s3x/Shq1
GOBP_REGULATION_OF_MITOCHONDRIAL_FISSION	GOBP_REGULATION_OF_MITOCHONDRIAL_FISSION	GOBP_REGULATION_OF_MITOCHONDRIAL_FISSION	10	-0.640035575	-2.004051805	0.003015705	0.036824122	0.030696494	340	tags=70%, list=15%, signal=60%	Inf2/Stat2/Tmem135/Ddhd2/Irgm2/Mapt/Igtp
FOSTER_TOLERANT_MACROPHAGE_DN	FOSTER_TOLERANT_MACROPHAGE_DN	FOSTER_TOLERANT_MACROPHAGE_DN	69	-0.277862743	-1.699720894	0.00306227	0.037331723	0.031119629	711	tags=52%, list=31%, signal=37%	Daam1/Tmem30a/Itgb8/Znrf3/Zdhhc21/Slc39a14/Nr3c1/Tma16/Rilpl1/Ptprd/Nlrc5/Ilrun/Hopx/Ubash3b/Mier3/Phldb1/Slco3a1/Junb/Itgav/Hbegf/Pde4b/Gramd1a/Csf1/Khdrbs1/Sec24b/Gja1/Etnk1/Phc2/Tra2a/Snx10/Cd83/Zfp36/Stat3/Nampt/Igtp/Ctsc
GOMF_SOLUTE_MONOATOMIC_CATION_SYMPORTER_ACTIVITY	GOMF_SOLUTE_MONOATOMIC_CATION_SYMPORTER_ACTIVITY	GOMF_SOLUTE_MONOATOMIC_CATION_SYMPORTER_ACTIVITY	19	-0.488755397	-1.985968298	0.003071117	0.037378597	0.031158703	658	tags=68%, list=29%, signal=49%	Slc39a14/Slc6a11/Slc1a2/Slc4a4/Slc23a2/Slc5a3/Mfsd2a/Slc20a1/Slc6a6/Slc38a2/Slc20a2/Slc6a1/Slc38a3
GOBP_CELL_CELL_SIGNALING	GOBP_CELL_CELL_SIGNALING	GOBP_CELL_CELL_SIGNALING	214	-0.195484022	-1.543039428	0.003076701	0.037385668	0.031164598	711	tags=43%, list=31%, signal=33%	Daam1/Lnpep/Dlg1/Lrrtm2/Nsmf/Mgll/Itgb8/Znrf3/S100b/Gnai2/Fbxw11/Plcg1/Iqsec1/Nr3c1/Pias4/Cpeb2/Ptprd/Ppp2r3a/Trim9/Grk2/Zeb2/Pbxip1/Nr4a1/Fgfr3/Tnks2/Git1/Itgb1/Tle4/Stk4/Strn/Lrp1/Wnk1/Adgrb1/Ptprs/Kif1b/Porcn/Pafah1b1/Plcl1/Tor1a/Itgav/Klf4/Slc6a6/Xiap/Prkcb/Fcgr2b/Tardbp/Slc38a2/Fchsd2/Ppp3ca/Gja1/Dag1/Kcmf1/Fzd2/Gabbr1/Sv2a/Slc6a1/Osbp/Wnt7a/Kcnj10/Sox10/Oxct1/P2ry12/Pdlim4/Ptpn23/Srgn/Dvl3/…
GOBP_LEUKOCYTE_PROLIFERATION	GOBP_LEUKOCYTE_PROLIFERATION	GOBP_LEUKOCYTE_PROLIFERATION	63	-0.305755076	-1.859358545	0.00313452	0.038026408	0.031698716	488	tags=38%, list=21%, signal=31%	Junb/H2-K1/Itgam/Fcgr2b/Csf1/H2-D1/Ppp3ca/Gja1/Cebpb/Igfbp2/H2-Q7/Ctps/Irf1/Gpam/Trem2/Ccl5/Lst1/Lgals9/Laptm5/H2-Aa/Csf1r/Ccl12/H2-T23/Cd74
GOBP_CHEMOKINE_PRODUCTION	GOBP_CHEMOKINE_PRODUCTION	GOBP_CHEMOKINE_PRODUCTION	18	-0.472031946	-1.896438789	0.003140323	0.038035062	0.031705931	175	tags=39%, list=8%, signal=36%	Trim32/Trem2/Ccl5/Lgals9/Csf1r/Sirpa/Cd74
MIR_7045_3P	MIR_7045_3P	MIR_7045_3P	14	-0.567249408	-2.064799507	0.003155253	0.03815405	0.031805118	455	tags=57%, list=20%, signal=46%	Hyal2/Senp6/Etnk1/Soat1/Ddr1/Spop/Ctsd/Ccl4
GOBP_NEUTROPHIL_HOMEOSTASIS	GOBP_NEUTROPHIL_HOMEOSTASIS	GOBP_NEUTROPHIL_HOMEOSTASIS	9	-0.652248885	-1.954179075	0.003179408	0.038384033	0.031996832	458	tags=89%, list=20%, signal=71%	Itgam/Axl/Fcgr2b/Pde4b/Csf1/Mertk/Mthfd1/Csf1r
GOBP_ANGIOGENESIS	GOBP_ANGIOGENESIS	GOBP_ANGIOGENESIS	73	-0.279814038	-1.762640334	0.003206994	0.038654617	0.03222239	815	tags=56%, list=35%, signal=37%	Rhob/Ptn/Unc5b/Sema4a/Sp1/Naa15/Nus1/Pik3ca/Ubp1/Erap1/Itgb8/Hhip/Ncl/Plcg1/C3/Nr4a1/Itgb1/Krit1/Stk4/Vegfa/Map3k7/Wnk1/Adgrb1/B4galt1/Itgav/Klf4/Hbegf/Prkcb/Mtdh/Sema6a/Vegfb/Sparc/Wnt7a/Nfe2l2/Rtn4/Gadd45a/Ccl5/Stat3/Tgfa/Ccl12/Stat1
GOBP_PURINE_CONTAINING_COMPOUND_METABOLIC_PROCESS	GOBP_PURINE_CONTAINING_COMPOUND_METABOLIC_PROCESS	GOBP_PURINE_CONTAINING_COMPOUND_METABOLIC_PROCESS	87	0.319150725	1.7370584	0.003272096	0.039375805	0.03282357	515	tags=40%, list=22%, signal=32%	Dnajc30/Prpsap2/Pank4/Uqcc3/Hprt/Trp53/Dgat1/Prdx5/Atp5g1/Prpsap1/Ndufb10/Ndufs4/Pcmt1/Ndufa12/Atp5o/Mdh2/G6pdx/Ndufs3/Ndufb6/Mpc1/Dld/Atpif1/Ndufs2/Gnai3/Ndufb7/Ndufb4/Nudt2/Ak3/Atp5g2/Ndufs8/Ndufc1/Sdhb/Pdhb/Atp5h/Ndufa11
GOBP_REGULATION_OF_MITOCHONDRIAL_MEMBRANE_PERMEABILITY_INVOLVED_IN_APOPTOTIC_PROCESS	GOBP_REGULATION_OF_MITOCHONDRIAL_MEMBRANE_PERMEABILITY_INVOLVED_IN_APOPTOTIC_PROCESS	GOBP_REGULATION_OF_MITOCHONDRIAL_MEMBRANE_PERMEABILITY_INVOLVED_IN_APOPTOTIC_PROCESS	12	0.629787127	2.023360349	0.003288747	0.039512555	0.032937565	667	tags=92%, list=29%, signal=65%	Slc25a5/Trp53/Bloc1s2/Them4/Atpif1/Chchd10/Bnip3/Slc25a4/Bax/Gclc/Bnip3l
REACTOME_CELLULAR_RESPONSE_TO_CHEMICAL_STRESS	REACTOME_CELLULAR_RESPONSE_TO_CHEMICAL_STRESS	REACTOME_CELLULAR_RESPONSE_TO_CHEMICAL_STRESS	45	0.391080072	1.80830328	0.00330301	0.039620215	0.03302731	711	tags=60%, list=31%, signal=42%	Gstp1/Cox6b1/Psmb6/Cox8a/Gpx7/Prdx5/Psmb2/Hmox2/Cox14/Uba52/Psmd11/Psmc1/Map1lc3b/Prdx2/Surf1/Psmb3/Psmc4/Nudt2/Psmd12/H13/Psma3/Txn2/Rbx1/Txnrd1/Psma2/Cycs/Psmc2
GOBP_POSITIVE_REGULATION_OF_MYELOID_LEUKOCYTE_DIFFERENTIATION	GOBP_POSITIVE_REGULATION_OF_MYELOID_LEUKOCYTE_DIFFERENTIATION	GOBP_POSITIVE_REGULATION_OF_MYELOID_LEUKOCYTE_DIFFERENTIATION	13	-0.545213357	-1.93657125	0.003343737	0.040044467	0.033380965	458	tags=54%, list=20%, signal=43%	Itgam/Csf1/Ppp3ca/Trem2/Ccl5/Csf1r/Cd74
TABULA_MURIS_SENIS_HEART_ENDOTHELIAL_CELL_OF_CORONARY_ARTERY_AGEING	TABULA_MURIS_SENIS_HEART_ENDOTHELIAL_CELL_OF_CORONARY_ARTERY_AGEING	TABULA_MURIS_SENIS_HEART_ENDOTHELIAL_CELL_OF_CORONARY_ARTERY_AGEING	44	-0.334555887	-1.849957012	0.003353167	0.040093142	0.03342154	151	tags=27%, list=7%, signal=26%	Tagln2/S100a6/Arpc1b/Lyz2/Igtp/Hexb/H2-Aa/Ctsd/H2-Eb1/C1qb/H2-Ab1/Cd74
GOBP_NEGATIVE_REGULATION_OF_TYPE_II_INTERFERON_PRODUCTION	GOBP_NEGATIVE_REGULATION_OF_TYPE_II_INTERFERON_PRODUCTION	GOBP_NEGATIVE_REGULATION_OF_TYPE_II_INTERFERON_PRODUCTION	6	-0.770321834	-2.001448743	0.003374758	0.040286851	0.033583016	156	tags=83%, list=7%, signal=78%	Axl/Gas6/Lgals9/Laptm5/Ddit3
GOBP_RESPONSE_TO_OXYGEN_CONTAINING_COMPOUND	GOBP_RESPONSE_TO_OXYGEN_CONTAINING_COMPOUND	GOBP_RESPONSE_TO_OXYGEN_CONTAINING_COMPOUND	248	-0.184607833	-1.483042593	0.003403291	0.040562669	0.033812937	518	tags=32%, list=23%, signal=28%	Lrp1/Map3k7/Wnk1/Ncoa2/Irf8/Kcnj16/Stk39/Junb/Crk/Itgav/Chuk/Klf4/Hyal2/Axl/Prkcb/Mtdh/Fcgr2b/Pde4b/Gramd1a/Dnmt1/Tra2b/B2m/Adh5/Slc38a2/Cpne3/Sorl1/Hcn2/Opa1/Ppp3ca/Gja1/Ahcyl1/Ptpre/Cebpb/Stat2/Rack1/Osbp/Ncoa3/Gpd1/Kcnj10/Oxct1/P2ry12/Hnrnpu/Nfe2l2/Ctnna1/Smpd1/Klf9/Tmem161a/Irf1/Leprotl1/Gnaq/Gbp2/Cat/Aacs/Gas6/Ly6e/Irgm2/Gpam/Mlc1/Por/Syap1/Trem2/Sox2/Zfp36/Ly6a/Selenot/Atp1a1/Cd68/Stat3/Lga…
REACTOME_PROCESSING_OF_CAPPED_INTRON_CONTAINING_PRE_MRNA	REACTOME_PROCESSING_OF_CAPPED_INTRON_CONTAINING_PRE_MRNA	REACTOME_PROCESSING_OF_CAPPED_INTRON_CONTAINING_PRE_MRNA	68	0.353287354	1.816198673	0.003427364	0.040784546	0.033997893	893	tags=65%, list=39%, signal=41%	Lsm4/Rbmx2/Nxt1/Polr2g/Polr2i/Polr2d/Slbp/Snrpf/Lsm3/Sf3a3/Ccdc12/Cherp/Snrnp25/Polr2h/Polr2f/Snrnp27/Txnl4a/Nkap/Hnrnpa1/Snrpd1/Ctnnbl1/Rbm17/Gpatch1/Polr2k/Lsm6/Lsm5/Papola/Lsm8/Snrnp35/U2af1/Snrpc/Snrpd2/Zcrb1/Snrpa1/Seh1l/Smu1/Snrpg/Srsf1/Pnn/Srsf7/Zmat5/Ybx1/Leng1/Srsf2
GOBP_PROTEIN_TRANSMEMBRANE_TRANSPORT	GOBP_PROTEIN_TRANSMEMBRANE_TRANSPORT	GOBP_PROTEIN_TRANSMEMBRANE_TRANSPORT	14	0.576743748	1.940356903	0.003459349	0.0410997	0.034260605	730	tags=79%, list=32%, signal=54%	Timm21/Timm23/Timm50/Pex2/Chchd4/Timm17a/Tram1/Grpel1/Tomm20/Pex14/Tomm7
GOBP_ACIDIC_AMINO_ACID_TRANSPORT	GOBP_ACIDIC_AMINO_ACID_TRANSPORT	GOBP_ACIDIC_AMINO_ACID_TRANSPORT	12	-0.610421101	-2.073413012	0.003494705	0.041373236	0.034488623	627	tags=83%, list=27%, signal=61%	Nr3c1/Slc1a2/Itgb1/Slc6a6/Slc38a2/Gja1/Gabbr1/Slc6a1/Kcnj10/Arl6ip5
KANG_AR_TARGETS_DN	KANG_AR_TARGETS_DN	KANG_AR_TARGETS_DN	6	-0.768526591	-1.996784346	0.003498981	0.041373236	0.034488623	538	tags=100%, list=23%, signal=77%	Vegfa/Slc20a1/Slc20a2/Vegfb/Anxa5
GOBP_PEPTIDE_METABOLIC_PROCESS	GOBP_PEPTIDE_METABOLIC_PROCESS	GOBP_PEPTIDE_METABOLIC_PROCESS	173	0.263165067	1.610064999	0.003491762	0.041373236	0.034488623	777	tags=47%, list=34%, signal=34%	Mrps21/Eif5a/Cdk4/Ppp1ca/Mrpl42/Polr2g/Mrpl27/Mrps33/Gatc/Mrps28/Eif2b4/Mrpl20/Dalrd3/Rps16/Spcs1/Aurkaip1/Slbp/Cirbp/Rpl22l1/Mrps7/Arxes2/Dap3/Mrpl28/Fau/Pcsk1n/Mrpl22/Mrpl14/Dcps/Uba52/Exosc7/Gss/Rpl23a/Eif1ax/Rpl13/Mrpl2/Serp1/Rps6/Rpl18a/Tent2/Yars/Eif2s1/Nolc1/Mrpl12/Eif3e/Coa3/Mrps11/Rps27l/Lancl1/H13/Mrpl21/Paip2/Mrpl18/Zfp706/Rps3/Eif6/Eif3i/Rwdd1/Rtn1/Cnbp/Mrps6/Rpl28/Gclc/Rps18/Mrps30/S…
MIR_374C_5P	MIR_374C_5P	MIR_374C_5P	52	-0.322056491	-1.859122389	0.003514735	0.041493867	0.034589181	662	tags=56%, list=29%, signal=41%	Vps37a/Hhip/Ccnc/Ivd/Bptf/Ank3/Tle4/Vegfa/Map4/Gtf2e1/Itgav/Cyfip2/Lmo4/Ece1/Fchsd2/Senp6/Cebpb/Slc6a1/Impact/Epb41l2/Adam10/Zcchc24/Syap1/Zfp36/Tgfa/Tmx3/Rpl22/Ipo5/Tob1
GOCC_MHC_CLASS_I_PROTEIN_COMPLEX	GOCC_MHC_CLASS_I_PROTEIN_COMPLEX	GOCC_MHC_CLASS_I_PROTEIN_COMPLEX	8	-0.671583289	-1.945376909	0.003548663	0.041828324	0.034867984	475	tags=62%, list=21%, signal=50%	H2-K1/B2m/H2-D1/H2-Q7/H2-T23
GOBP_NEGATIVE_REGULATION_OF_RESPONSE_TO_BIOTIC_STIMULUS	GOBP_NEGATIVE_REGULATION_OF_RESPONSE_TO_BIOTIC_STIMULUS	GOBP_NEGATIVE_REGULATION_OF_RESPONSE_TO_BIOTIC_STIMULUS	29	-0.406569743	-1.93638184	0.003567358	0.04192582	0.034949256	581	tags=52%, list=25%, signal=39%	Nlrc5/Ilrun/Ptprs/Crk/H2-K1/H2-D1/Stat2/H2-Q7/Irgm2/Trem2/Lgals9/Tap1/Igtp/Tap2/H2-T23
VILIMAS_NOTCH1_TARGETS_DN	VILIMAS_NOTCH1_TARGETS_DN	VILIMAS_NOTCH1_TARGETS_DN	5	-0.790261886	-1.878254428	0.003573765	0.04192582	0.034949256	458	tags=80%, list=20%, signal=64%	Itgam/Lyz2/Trem2/Csf1r
GOBP_AXON_EXTENSION	GOBP_AXON_EXTENSION	GOBP_AXON_EXTENSION	27	-0.402056421	-1.866700056	0.003569128	0.04192582	0.034949256	858	tags=78%, list=37%, signal=49%	Hsp90aa1/Nrp1/Mag/Hsp90ab1/Macf1/Map2/Sema4a/Sema4c/Mgll/Dclk1/Rab21/Clasp2/Itgb1/Vegfa/Lrp1/Ptprs/Pafah1b1/Sema6a/Dip2b/Rtn4/Mapt
ABBUD_LIF_SIGNALING_1_UP	ABBUD_LIF_SIGNALING_1_UP	ABBUD_LIF_SIGNALING_1_UP	10	-0.632447739	-1.9802931	0.003585591	0.041998623	0.035009945	346	tags=60%, list=15%, signal=51%	Cebpb/Rasa3/Irf1/Stat3/Psmb8/Tapbp
REACTOME_PHASE_II_CONJUGATION_OF_COMPOUNDS	REACTOME_PHASE_II_CONJUGATION_OF_COMPOUNDS	REACTOME_PHASE_II_CONJUGATION_OF_COMPOUNDS	13	0.588999969	1.912968587	0.003619773	0.042238237	0.035209687	669	tags=69%, list=29%, signal=49%	Gstm5/Gstp1/Tpst1/Trmt112/Gss/Mgst1/Gclc/Slc35b2/Gstm1
GOBP_REGULATION_OF_SECRETION	GOBP_REGULATION_OF_SECRETION	GOBP_REGULATION_OF_SECRETION	99	-0.253952929	-1.717291146	0.003621158	0.042238237	0.035209687	585	tags=41%, list=25%, signal=32%	Ppid/Trim9/Grk2/Rab21/Clasp2/Git1/Lrp1/Wnk1/Stk39/Itgam/Prkcb/Tardbp/Slc38a2/Ppp3ca/Gja1/Gabbr1/Sv2a/Slc6a1/Osbp/Srcin1/Wnt7a/Oxct1/P2ry12/Ptpn23/Glud1/Rtn4/Gnaq/Vps4a/Aacs/Pdcd6ip/Tmf1/Llgl1/Trem2/Ccl5/Selenot/Lgals9/Anxa5/Atp9a/Fcer1g/Prkaca/Cd74
NLRC5_TARGET_GENES	NLRC5_TARGET_GENES	NLRC5_TARGET_GENES	252	0.242892688	1.570050822	0.003623004	0.042238237	0.035209687	793	tags=45%, list=34%, signal=33%	Cks1b/Hmgb3/Rfc3/Fmc1/Creld2/Nedd8/Timm21/Napa/Tomm5/Med4/Hikeshi/Mmachc/Prmt5/Smdt1/Erh/Pfdn6/Smim7/Eif2b4/Trp53/Wbp2/Lsm10/Kxd1/Atp5g1/Chchd4/Prpsap1/Uqcr10/Hsbp1/Chrac1/Ube2s/Naa38/Atp5o/Pcp4/Sf3a3/Yif1b/Orc4/Vti1b/Bola1/Dcps/Trappc6a/Rpain/Rpl23a/Snapin/Pgam1/Rpl18a/Smim19/Ndufs2/Ndufaf3/Fbxo8/Tpgs1/Yars/Tdp2/Psmc4/Eif3e/Ppp4r3b/Mrps11/Cdadc1/Ddost/Cyb561d2/Nutf2/Tcf3/Ube2g1/Sirt2/Tssc4/Paip2…
TABULA_MURIS_SENIS_AORTA_FIBROBLAST_OF_CARDIAC_TISSUE_AGEING	TABULA_MURIS_SENIS_AORTA_FIBROBLAST_OF_CARDIAC_TISSUE_AGEING	TABULA_MURIS_SENIS_AORTA_FIBROBLAST_OF_CARDIAC_TISSUE_AGEING	161	0.272382299	1.654514421	0.003654197	0.042535537	0.035457514	714	tags=47%, list=31%, signal=35%	Tmsb10/Cks1b/Rfc3/Eif5a/Gstp1/Dynlrb1/Tmem107/Plekhf1/Selenop/Slc25a5/Cdc37/Cbr1/Nsfl1c/Wbp2/Pdlim7/Srm/Nudc/Dda1/Ndufa12/Mcfd2/Ppp1r14b/Lsm3/Scamp3/Mdh2/Mrpl28/Cltb/Scand1/Yif1b/Sri/Psmd11/Cyb5a/Psmc1/H3f3b/Eif1ax/Hax1/BC029722/Yif1a/Sdf2l1/Ranbp1/Tmem9/Herpud1/Uqcrc1/Unc50/Txnl4a/Mrpl12/Adrm1/Cdk2ap2/Atraid/Jagn1/Spr/Tsn/Tssc4/Tax1bp3/Paip2/Pdhb/Nt5c3b/Ppib/Eif3i/Eri3/Mospd3/Sumo1/Txn2/Lrpap1/S…
TABULA_MURIS_SENIS_SPLEEN_T_CELL_AGEING	TABULA_MURIS_SENIS_SPLEEN_T_CELL_AGEING	TABULA_MURIS_SENIS_SPLEEN_T_CELL_AGEING	74	-0.271416232	-1.699599739	0.00366352	0.042577739	0.035492694	185	tags=22%, list=8%, signal=21%	Itm2c/Cd83/S100a6/Ly6a/Ccl5/Stat3/Laptm5/Psme1/Lbh/Nfkbia/Atp2b1/Calr/Psmb8/Ctss/H2-Ab1/Cd74
KASLER_HDAC7_TARGETS_2_DN	KASLER_HDAC7_TARGETS_2_DN	KASLER_HDAC7_TARGETS_2_DN	9	-0.646031238	-1.93555061	0.003689961	0.042818451	0.035693351	532	tags=78%, list=23%, signal=60%	Vegfa/Bhlhe40/Sema6a/Gadd45b/Add3/Zcchc24/Nfkbia
TABULA_MURIS_SENIS_THYMUS_DN4_THYMOCYTE_AGEING	TABULA_MURIS_SENIS_THYMUS_DN4_THYMOCYTE_AGEING	TABULA_MURIS_SENIS_THYMUS_DN4_THYMOCYTE_AGEING	66	-0.287990755	-1.74218578	0.003708197	0.042963346	0.035814135	223	tags=29%, list=10%, signal=27%	Srgn/Irf1/Arl6ip5/Rpl8/Ly6e/Tagln2/S100a6/Arpc1b/Ly6a/Ccl5/Stat3/Psme1/Bst2/H2-Aa/Calr/Psmb8/Ctss/H2-Ab1/Cd74
GOBP_REGULATION_OF_LEUKOCYTE_MIGRATION	GOBP_REGULATION_OF_LEUKOCYTE_MIGRATION	GOBP_REGULATION_OF_LEUKOCYTE_MIGRATION	41	-0.34958183	-1.874572096	0.003729973	0.043148741	0.03596868	532	tags=44%, list=23%, signal=34%	Vegfa/Wnk1/Stk39/Crk/Csf1/Vegfb/Mmp14/P2ry12/Rtn4/Adam10/Gas6/Trem2/Ccl5/Lgals9/Csf1r/Calr/Ccl12/Cd74
GOBP_MACROPHAGE_DIFFERENTIATION	GOBP_MACROPHAGE_DIFFERENTIATION	GOBP_MACROPHAGE_DIFFERENTIATION	9	-0.645309509	-1.933388263	0.003736376	0.043156003	0.035974734	721	tags=100%, list=31%, signal=69%	App/Trib1/Nr3c1/Vegfa/Itgam/Csf1/Csf1r/C1qc
VILIMAS_NOTCH1_TARGETS_UP	VILIMAS_NOTCH1_TARGETS_UP	VILIMAS_NOTCH1_TARGETS_UP	7	-0.722143381	-1.989577632	0.003766171	0.043299378	0.036094251	258	tags=86%, list=11%, signal=76%	Junb/Ddr1/Cd83/Ccl5/Nfkbia/Cd74
MIR_1898	MIR_1898	MIR_1898	7	-0.721325774	-1.987325044	0.003766171	0.043299378	0.036094251	647	tags=100%, list=28%, signal=72%	Tmem170/Sox21/Porcn/Ankrd28/Soat1/Selenot
GOMF_PROTEIN_MEMBRANE_ADAPTOR_ACTIVITY	GOMF_PROTEIN_MEMBRANE_ADAPTOR_ACTIVITY	GOMF_PROTEIN_MEMBRANE_ADAPTOR_ACTIVITY	6	0.746177711	1.809182355	0.003756735	0.043299378	0.036094251	403	tags=67%, list=18%, signal=55%	Cib1/Sun1/Rragc/Pdcd6
TABULA_MURIS_SENIS_MARROW_MONOCYTE_AGEING	TABULA_MURIS_SENIS_MARROW_MONOCYTE_AGEING	TABULA_MURIS_SENIS_MARROW_MONOCYTE_AGEING	16	-0.514303654	-1.978146438	0.003799557	0.043549217	0.036302516	35	tags=31%, list=2%, signal=31%	H2-Aa/Ctsd/H2-Eb1/H2-Ab1/Cd74
REACTOME_PHOSPHOLIPID_METABOLISM	REACTOME_PHOSPHOLIPID_METABOLISM	REACTOME_PHOSPHOLIPID_METABOLISM	26	-0.402568209	-1.843707958	0.003798473	0.043549217	0.036302516	723	tags=65%, list=31%, signal=45%	Pik3ca/Mgll/Crls1/Chpt1/Sbf1/Mfsd2a/Cpne3/Pik3c2b/Mtmr6/Enpp6/Etnk1/Gpd1/Ddhd2/Cdipt/Gpd2/Lpcat2/Gpam
GOBP_MYELOID_CELL_ACTIVATION_INVOLVED_IN_IMMUNE_RESPONSE	GOBP_MYELOID_CELL_ACTIVATION_INVOLVED_IN_IMMUNE_RESPONSE	GOBP_MYELOID_CELL_ACTIVATION_INVOLVED_IN_IMMUNE_RESPONSE	11	-0.588777555	-1.931811131	0.003850686	0.044067649	0.036734679	604	tags=55%, list=26%, signal=40%	Pycard/Ptpn6/Itgam/Ifi35/Trem2/Fcer1g
GOBP_MONONUCLEAR_CELL_DIFFERENTIATION	GOBP_MONONUCLEAR_CELL_DIFFERENTIATION	GOBP_MONONUCLEAR_CELL_DIFFERENTIATION	72	-0.276618943	-1.725327171	0.003866004	0.0441753	0.036824417	291	tags=26%, list=13%, signal=24%	Mmp14/Mertk/Zbtb7a/Irf1/Kdelr1/Gas6/Cd83/Trem2/Lgals8/Stat3/Lgals9/Laptm5/Igtp/Rpl22/Fcer1g/Clptm1/H2-Aa/H2-Ab1/Cd74
GOBP_POSITIVE_REGULATION_OF_LEUKOCYTE_MEDIATED_IMMUNITY	GOBP_POSITIVE_REGULATION_OF_LEUKOCYTE_MEDIATED_IMMUNITY	GOBP_POSITIVE_REGULATION_OF_LEUKOCYTE_MEDIATED_IMMUNITY	21	-0.459971088	-1.949743629	0.003906229	0.044498855	0.037094132	620	tags=62%, list=27%, signal=46%	C3/Dhx36/Map3k7/H2-K1/Itgam/B2m/H2-D1/H2-Q7/Trem2/Fcer1g/Fcgr3/Tap2/H2-T23
REACTOME_RESPONSE_TO_ELEVATED_PLATELET_CYTOSOLIC_CA2	REACTOME_RESPONSE_TO_ELEVATED_PLATELET_CYTOSOLIC_CA2	REACTOME_RESPONSE_TO_ELEVATED_PLATELET_CYTOSOLIC_CA2	26	-0.401189688	-1.837394515	0.003906229	0.044498855	0.037094132	303	tags=38%, list=13%, signal=34%	Vegfb/Sparc/Srgn/Wdr1/Pros1/Gas6/Tagln2/Pcyox1l/Tmx3/Anxa5
REACTOME_CELLULAR_SENESCENCE	REACTOME_CELLULAR_SENESCENCE	REACTOME_CELLULAR_SENESCENCE	20	0.509141384	1.889031381	0.003935704	0.044722782	0.037280797	751	tags=70%, list=33%, signal=48%	Cdk4/Trp53/Rbbp7/Ube2s/Fzr1/Uba52/Anapc5/Anapc16/Asf1a/Eed/Map2k4/Mapk1/Anapc11/Cdc26
GOBP_CYTOCHROME_COMPLEX_ASSEMBLY	GOBP_CYTOCHROME_COMPLEX_ASSEMBLY	GOBP_CYTOCHROME_COMPLEX_ASSEMBLY	7	0.728810462	1.874543006	0.003937855	0.044722782	0.037280797	409	tags=71%, list=18%, signal=59%	Uqcc3/Timm21/Cox14/Surf1/Coa3
GOBP_L_ALPHA_AMINO_ACID_TRANSMEMBRANE_TRANSPORT	GOBP_L_ALPHA_AMINO_ACID_TRANSMEMBRANE_TRANSPORT	GOBP_L_ALPHA_AMINO_ACID_TRANSMEMBRANE_TRANSPORT	6	-0.762859634	-1.982060469	0.00403728	0.045713019	0.038106256	551	tags=100%, list=24%, signal=76%	Itgb1/Slc38a2/Kcnj10/Arl6ip5/Slc38a3
REACTOME_MRNA_SPLICING	REACTOME_MRNA_SPLICING	REACTOME_MRNA_SPLICING	62	0.345475885	1.733448722	0.00403525	0.045713019	0.038106256	893	tags=65%, list=39%, signal=41%	Lsm4/Rbmx2/Polr2g/Polr2i/Polr2d/Snrpf/Lsm3/Sf3a3/Ccdc12/Cherp/Snrnp25/Polr2h/Polr2f/Snrnp27/Txnl4a/Nkap/Hnrnpa1/Snrpd1/Ctnnbl1/Rbm17/Gpatch1/Polr2k/Lsm6/Lsm5/Lsm8/Snrnp35/U2af1/Snrpc/Snrpd2/Zcrb1/Snrpa1/Smu1/Snrpg/Srsf1/Pnn/Srsf7/Zmat5/Ybx1/Leng1/Srsf2
GOBP_PRODUCTION_OF_MOLECULAR_MEDIATOR_OF_IMMUNE_RESPONSE	GOBP_PRODUCTION_OF_MOLECULAR_MEDIATOR_OF_IMMUNE_RESPONSE	GOBP_PRODUCTION_OF_MOLECULAR_MEDIATOR_OF_IMMUNE_RESPONSE	37	-0.358091579	-1.843532179	0.004057524	0.045872738	0.038239397	513	tags=43%, list=22%, signal=34%	Map3k7/H2-K1/Axl/Fcgr2b/B2m/H2-D1/H2-Q7/Kdelr1/Rtn4/Gas6/Laptm5/Fcer1g/Bst2/H2-Ab1/H2-T23/Cd74
GOBP_REGULATION_OF_INFLAMMATORY_RESPONSE_TO_ANTIGENIC_STIMULUS	GOBP_REGULATION_OF_INFLAMMATORY_RESPONSE_TO_ANTIGENIC_STIMULUS	GOBP_REGULATION_OF_INFLAMMATORY_RESPONSE_TO_ANTIGENIC_STIMULUS	14	-0.556056761	-2.024058039	0.004063948	0.045875958	0.038242082	475	tags=57%, list=21%, signal=46%	H2-K1/Fcgr2b/H2-D1/H2-Q7/Trem2/Fcer1g/Fcgr3/H2-T23
REACTOME_HEMOSTASIS	REACTOME_HEMOSTASIS	REACTOME_HEMOSTASIS	74	-0.268336694	-1.680315766	0.004107162	0.046293851	0.038590436	741	tags=53%, list=32%, signal=37%	Sos1/Gngt2/Pik3ca/App/Mafg/Ola1/Mgll/Ehd1/Gnai2/Prkcd/Plcg1/Ptpn6/Itgb1/Vegfa/Kif1b/Abhd12/Crk/Itgav/Itgam/Prkcb/Vegfb/Sparc/P2ry12/Mertk/Srgn/Wdr1/Gnaq/Pros1/Gas6/Tubb2a/Tagln2/Pcyox1l/Tmx3/Anxa5/Fcer1g/Atp2b1/Sirpa/Prkaca/Cd74
GOBP_REGULATION_OF_PROTEIN_MODIFICATION_BY_SMALL_PROTEIN_CONJUGATION_OR_REMOVAL	GOBP_REGULATION_OF_PROTEIN_MODIFICATION_BY_SMALL_PROTEIN_CONJUGATION_OR_REMOVAL	GOBP_REGULATION_OF_PROTEIN_MODIFICATION_BY_SMALL_PROTEIN_CONJUGATION_OR_REMOVAL	53	0.380349938	1.841789296	0.004151361	0.046692682	0.038922901	680	tags=51%, list=30%, signal=37%	Bex3/Fbxo2/Bex2/Stub1/Sumo2/Ube2s/Senp2/Sirt7/Fzr1/Ppia/Herpud1/Pdcd6/Ctnnb1/Park7/Sae1/Ndfip2/Ubxn1/Tbc1d7/Rps3/Ube2n/Chp1/Pttg1ip/Traf7/Gclc/Rbx1/Dcun1d5/Ube2i
GOBP_REGULATION_OF_HEMOPOIESIS	GOBP_REGULATION_OF_HEMOPOIESIS	GOBP_REGULATION_OF_HEMOPOIESIS	79	-0.259567809	-1.677866664	0.004155043	0.046692682	0.038922901	564	tags=39%, list=25%, signal=31%	Il2rg/Ptpn6/Fgfr3/Slc4a2/Ubash3b/Itgam/Cnot4/Axl/Csf1/B2m/Ppp3ca/Cebpb/Mmp14/Zbtb7a/Rassf2/Irf1/Gas6/Cd83/Trem2/Hspa9/Zfp36/Ccl5/Stat3/Lgals9/Clptm1/H2-Aa/Nfkbia/Csf1r/Stat1/C1qc/Cd74
GOBP_REGULATION_OF_MYELOID_LEUKOCYTE_DIFFERENTIATION	GOBP_REGULATION_OF_MYELOID_LEUKOCYTE_DIFFERENTIATION	GOBP_REGULATION_OF_MYELOID_LEUKOCYTE_DIFFERENTIATION	25	-0.422989578	-1.908229624	0.004217167	0.047248712	0.039386405	554	tags=52%, list=24%, signal=40%	Fgfr3/Ubash3b/Itgam/Csf1/Ppp3ca/Cebpb/Zbtb7a/Rassf2/Trem2/Ccl5/Csf1r/C1qc/Cd74
TABULA_MURIS_SENIS_SPLEEN_MEGAKARYOCYTE_ERYTHROID_PROGENITOR_CELL_AGEING	TABULA_MURIS_SENIS_SPLEEN_MEGAKARYOCYTE_ERYTHROID_PROGENITOR_CELL_AGEING	TABULA_MURIS_SENIS_SPLEEN_MEGAKARYOCYTE_ERYTHROID_PROGENITOR_CELL_AGEING	15	0.553168574	1.907375355	0.004215156	0.047248712	0.039386405	369	tags=53%, list=16%, signal=45%	Gstm5/Slbp/Tmem14c/Acp1/Pcna/Metap2/Prdx2/Rgcc
REACTOME_MRNA_SPLICING_MINOR_PATHWAY	REACTOME_MRNA_SPLICING_MINOR_PATHWAY	REACTOME_MRNA_SPLICING_MINOR_PATHWAY	23	0.476054788	1.840558694	0.004223805	0.047252232	0.03938934	893	tags=83%, list=39%, signal=51%	Polr2g/Polr2i/Polr2d/Snrpf/Snrnp25/Polr2h/Polr2f/Txnl4a/Snrpd1/Polr2k/Snrnp35/Snrpd2/Zcrb1/Snrpg/Srsf1/Srsf7/Zmat5/Ybx1/Srsf2
GOBP_NUCLEOBASE_CONTAINING_SMALL_MOLECULE_METABOLIC_PROCESS	GOBP_NUCLEOBASE_CONTAINING_SMALL_MOLECULE_METABOLIC_PROCESS	GOBP_NUCLEOBASE_CONTAINING_SMALL_MOLECULE_METABOLIC_PROCESS	103	0.301180886	1.696622571	0.004238676	0.047347721	0.039468939	847	tags=55%, list=37%, signal=37%	Dnajc30/Prpsap2/Pank4/Uqcc3/Hprt/Trp53/Dgat1/Prdx5/Atp5g1/Prpsap1/Ndufb10/Ndufs4/Pcmt1/Ndufa12/Atp5o/Mdh2/G6pdx/Ndufs3/Ndufb6/Mpc1/Dld/Atpif1/Ndufs2/Gnai3/Ndufb7/Cdadc1/Ndufb4/Nudt2/Ak3/Atp5g2/Park7/Ndufs8/Ndufc1/Dtymk/Sdhb/Gnpda2/Pdhb/Atp5h/Nt5c3b/Ndufa11/Bpgm/Ndufs5/Pmm2/Aldh6a1/Ndufv3/Ndufb8/Txnrd1/Atp5a1/Mapk1/Hmgcl/Idh3a/Macrod1/Nme2/Parp1/Dut/Ndufa10/Adsl
MP_INCREASED_SARCOMA_INCIDENCE	MP_INCREASED_SARCOMA_INCIDENCE	MP_INCREASED_SARCOMA_INCIDENCE	8	0.695448878	1.869637041	0.004280619	0.047744874	0.039800005	241	tags=50%, list=10%, signal=45%	Gpx7/Cdc37/Trp53/Apex1
ZHANG_UTERUS_C10_STROMAL2_RETNLG_HIGH_CELL	ZHANG_UTERUS_C10_STROMAL2_RETNLG_HIGH_CELL	ZHANG_UTERUS_C10_STROMAL2_RETNLG_HIGH_CELL	13	-0.53411837	-1.897162398	0.004305949	0.047955821	0.03997585	467	tags=54%, list=20%, signal=43%	Msrb1/Cebpb/Srgn/Mcl1/Laptm5/Cd52/Ccl4
GOBP_POSITIVE_REGULATION_OF_PHOSPHATIDYLINOSITOL_3_KINASE_PROTEIN_KINASE_B_SIGNAL_TRANSDUCTION	GOBP_POSITIVE_REGULATION_OF_PHOSPHATIDYLINOSITOL_3_KINASE_PROTEIN_KINASE_B_SIGNAL_TRANSDUCTION	GOBP_POSITIVE_REGULATION_OF_PHOSPHATIDYLINOSITOL_3_KINASE_PROTEIN_KINASE_B_SIGNAL_TRANSDUCTION	33	-0.384489424	-1.892538112	0.004330259	0.04808643	0.040084725	560	tags=48%, list=24%, signal=37%	Ptpn6/Itgb1/Vegfa/Hbegf/Axl/Mtdh/Plxnb1/Vegfb/P2ry12/Ddr1/Rtn4/Cat/Gas6/Trem2/Ccl5/Csf1r
GOBP_ALPHA_BETA_T_CELL_ACTIVATION	GOBP_ALPHA_BETA_T_CELL_ACTIVATION	GOBP_ALPHA_BETA_T_CELL_ACTIVATION	35	-0.354416825	-1.806639384	0.004330546	0.04808643	0.040084725	391	tags=40%, list=17%, signal=34%	Il2rg/Slc4a2/H2-K1/H2-D1/Cebpb/H2-Q7/Irf1/Cd83/Stat3/Lgals9/Igtp/Rpl22/H2-Ab1/H2-T23
GOBP_TETRAPYRROLE_METABOLIC_PROCESS	GOBP_TETRAPYRROLE_METABOLIC_PROCESS	GOBP_TETRAPYRROLE_METABOLIC_PROCESS	10	0.632013559	1.887942097	0.004373053	0.048414557	0.040358251	719	tags=90%, list=31%, signal=62%	Pgrmc1/Mmachc/Tmem14c/Hmox2/Mmadhc/Atpif1/Slc25a39/Cpox/Fech
REACTOME_DNA_REPLICATION	REACTOME_DNA_REPLICATION	REACTOME_DNA_REPLICATION	38	0.416541139	1.852318088	0.004368114	0.048414557	0.040358251	751	tags=68%, list=33%, signal=47%	Rfc3/Psmb6/Orc6/Psmb2/Ube2s/Prim1/Orc4/Fzr1/Uba52/Psmd11/Psmc1/Pcna/Gins2/Psmb3/Psmc4/Pole4/Psmd12/Anapc5/Anapc16/Psma3/Rbx1/Psma2/Pole3/Psmc2/Anapc11/Cdc26
GOCC_CHROMOSOME_TELOMERIC_REGION	GOCC_CHROMOSOME_TELOMERIC_REGION	GOCC_CHROMOSOME_TELOMERIC_REGION	19	0.517752934	1.901205158	0.004408952	0.0486678	0.040569354	516	tags=58%, list=22%, signal=45%	Ppp1ca/Acd/Mta2/Rbbp7/Orc4/H3f3a/H3f3b/Sun1/Nsmce1/Smc5/Rpa2
GOBP_AXON_GUIDANCE	GOBP_AXON_GUIDANCE	GOBP_AXON_GUIDANCE	32	-0.38608833	-1.895805218	0.004402561	0.0486678	0.040569354	891	tags=72%, list=39%, signal=45%	Nectin1/Lama2/Etv4/Mef2c/Nrp1/Unc5b/Sema4a/Sema4c/App/Apbb1/Unc5c/Ank3/Vegfa/Lrp1/Plxnb1/Cyfip2/Lmo4/Ece1/Sema6a/Dag1/Plxnb3/Cntn2/Csf1r
REACTOME_IMMUNOREGULATORY_INTERACTIONS_BETWEEN_A_LYMPHOID_AND_A_NON_LYMPHOID_CELL	REACTOME_IMMUNOREGULATORY_INTERACTIONS_BETWEEN_A_LYMPHOID_AND_A_NON_LYMPHOID_CELL	REACTOME_IMMUNOREGULATORY_INTERACTIONS_BETWEEN_A_LYMPHOID_AND_A_NON_LYMPHOID_CELL	14	-0.553572158	-2.015014034	0.004417331	0.048688365	0.040586496	620	tags=64%, list=27%, signal=47%	C3/Siglech/Itgb1/H2-K1/Fcgr2b/B2m/H2-Q7/Trem2/H2-T23
GOBP_REGULATION_OF_T_CELL_PROLIFERATION	GOBP_REGULATION_OF_T_CELL_PROLIFERATION	GOBP_REGULATION_OF_T_CELL_PROLIFERATION	36	-0.348630137	-1.769954544	0.004453101	0.049010344	0.040854898	604	tags=44%, list=26%, signal=33%	Pycard/Ptpn6/Slc4a2/H2-K1/H2-D1/Ppp3ca/Cebpb/Igfbp2/H2-Q7/Irf1/Gpam/Ccl5/Lgals9/Laptm5/H2-Aa/H2-T23
GAVIN_FOXP3_TARGETS_CLUSTER_P3	GAVIN_FOXP3_TARGETS_CLUSTER_P3	GAVIN_FOXP3_TARGETS_CLUSTER_P3	25	-0.421191066	-1.900116009	0.004485773	0.049197511	0.041010919	183	tags=28%, list=8%, signal=26%	Gnaq/Gpd2/Usp18/S100a6/Itgb5/Arhgef12/Cd74
YAO_HOXA10_TARGETS_VIA_PROGESTERONE_UP	YAO_HOXA10_TARGETS_VIA_PROGESTERONE_UP	YAO_HOXA10_TARGETS_VIA_PROGESTERONE_UP	18	-0.462787487	-1.859298189	0.004489857	0.049197511	0.041010919	625	tags=61%, list=27%, signal=45%	Atp1a2/Nr4a1/Scd1/Use1/Akap8l/Senp6/Klf9/Pros1/Gas6/Rnase4/H2-Ab1
GOBP_POSITIVE_REGULATION_OF_MAPK_CASCADE	GOBP_POSITIVE_REGULATION_OF_MAPK_CASCADE	GOBP_POSITIVE_REGULATION_OF_MAPK_CASCADE	73	-0.274861938	-1.731445431	0.004479213	0.049197511	0.041010919	644	tags=45%, list=28%, signal=34%	Gnai2/Prkcd/C3/Bnip2/Pycard/Zeb2/Fgfr3/Pja2/Vegfa/Lrp1/Map3k7/Stk39/Crk/Fcgr2b/Gadd45b/Vegfb/Wnt7a/Ddr1/Rassf2/Dvl3/Arl6ip5/Gas6/Trem2/Sox2/Gadd45a/Ccl5/Tgfa/Laptm5/Ndst1/Csf1r/Ccl12/Ccl4/Cd74
GOMF_EXTRACELLULAR_MATRIX_BINDING	GOMF_EXTRACELLULAR_MATRIX_BINDING	GOMF_EXTRACELLULAR_MATRIX_BINDING	10	-0.623511926	-1.952313667	0.004535404	0.049623827	0.041366296	642	tags=70%, list=28%, signal=51%	Ncl/Itgb1/Itgav/Dag1/Olfml2b/Sparc/Ctss
REACTOME_GLYCEROPHOSPHOLIPID_BIOSYNTHESIS	REACTOME_GLYCEROPHOSPHOLIPID_BIOSYNTHESIS	REACTOME_GLYCEROPHOSPHOLIPID_BIOSYNTHESIS	18	-0.461413183	-1.853776774	0.004593668	0.050041717	0.041714647	683	tags=67%, list=30%, signal=47%	Mgll/Crls1/Chpt1/Mfsd2a/Cpne3/Etnk1/Gpd1/Ddhd2/Cdipt/Gpd2/Lpcat2/Gpam
GOBP_POSITIVE_REGULATION_OF_CHEMOTAXIS	GOBP_POSITIVE_REGULATION_OF_CHEMOTAXIS	GOBP_POSITIVE_REGULATION_OF_CHEMOTAXIS	30	-0.376629032	-1.817194457	0.004593215	0.050041717	0.041714647	532	tags=43%, list=23%, signal=34%	Vegfa/Wnk1/Stk39/Csf1/Vegfb/P2ry12/Adam10/Gas6/Trem2/Ccl5/Csf1r/Calr/Cd74
GOBP_GENERATION_OF_PRECURSOR_METABOLITES_AND_ENERGY	GOBP_GENERATION_OF_PRECURSOR_METABOLITES_AND_ENERGY	GOBP_GENERATION_OF_PRECURSOR_METABOLITES_AND_ENERGY	98	0.305323129	1.70897728	0.004593686	0.050041717	0.041714647	699	tags=47%, list=30%, signal=34%	Dnajc30/Ppp1ca/Uqcc3/Cox8a/Trp53/Dgat1/Chchd4/Ndufb10/Ndufs4/Uqcr10/Ndufa12/Atp5o/Mdh2/G6pdx/Etfrf1/Ndufs3/Ndufb6/Dld/Pgam1/Ndufs2/Uqcrc1/Ndufb7/Mtfr1l/Ndufb4/Park7/Ndufs8/Ndufc1/Sdhb/Chchd10/Pdhb/Atp5h/Bloc1s1/Ndufa11/Eif6/Bnip3/Thap11/Bpgm/Bax/Ndufs5/Iscu/Etfb/Ndufv3/Ndufb8/Pkm/Cycs/Atp5a1
MIR_590_3P	MIR_590_3P	MIR_590_3P	96	-0.24474475	-1.635328048	0.004606678	0.050110193	0.041771729	789	tags=52%, list=34%, signal=36%	Map2/Ptbp3/Sbno1/Naa15/Bod1l/Snx13/Dlg1/Ppp2r2c/Lrrtm2/Ola1/Zdhhc21/Med13/Ccnc/Arsk/Chpt1/Top1/Cpeb2/Prrg1/Slc4a4/Mon2/Tank/Ncoa2/Kcnj16/Stk39/Fam120a/Tor1a/Khdrbs1/Nr2f1/Stard4/Mtmr6/Oaf/D16Ertd472e/Cadm2/Tm9sf3/Slc6a1/Snrnp70/Klhl9/Sowahc/Fntb/Gtf2a1/Galnt1/Mindy2/Rtn4/Scaf11/Tmf1/Tmx3/Nampt/Rpl22/Ctsc/Tob1
TABULA_MURIS_SENIS_MAMMARY_GLAND_BASAL_CELL_AGEING	TABULA_MURIS_SENIS_MAMMARY_GLAND_BASAL_CELL_AGEING	TABULA_MURIS_SENIS_MAMMARY_GLAND_BASAL_CELL_AGEING	73	-0.274211456	-1.72734783	0.004624875	0.050235021	0.041875785	573	tags=44%, list=25%, signal=34%	Pbxip1/Nr4a1/Vegfa/Lrp1/Junb/Bhlhe40/H2-K1/Klf4/Slc6a6/Hbegf/Pde4b/H2-D1/Use1/Cebpb/Gadd45b/Klf9/Irf1/Hspa2/Itm2c/Gas6/Tubb2a/Ly6e/Mcl1/Mtss1/Zfp36/Ly6a/Atp1a1/Lgals9/Tob1/C4b/H2-Ab1/H2-T23
GOBP_ASTROCYTE_DEVELOPMENT	GOBP_ASTROCYTE_DEVELOPMENT	GOBP_ASTROCYTE_DEVELOPMENT	8	-0.655476719	-1.898720968	0.004651588	0.050451841	0.042056526	721	tags=100%, list=31%, signal=69%	App/Zeb2/Lrp1/Ifngr1/Trem2/Csf1r/C1qa
REACTOME_CELL_SURFACE_INTERACTIONS_AT_THE_VASCULAR_WALL	REACTOME_CELL_SURFACE_INTERACTIONS_AT_THE_VASCULAR_WALL	REACTOME_CELL_SURFACE_INTERACTIONS_AT_THE_VASCULAR_WALL	18	-0.461089795	-1.852477527	0.004697478	0.050873253	0.042407814	760	tags=72%, list=33%, signal=49%	Sos1/Pik3ca/Plcg1/Ptpn6/Itgb1/Itgav/Itgam/Mertk/Pros1/Gas6/Fcer1g/Sirpa/Cd74
CUI_TCF21_TARGETS_2_UP	CUI_TCF21_TARGETS_2_UP	CUI_TCF21_TARGETS_2_UP	81	0.324099359	1.72257753	0.004704057	0.050873253	0.042407814	964	tags=60%, list=42%, signal=36%	Cks1b/Lsm4/Hmgb3/Mdk/Rfc3/Mif/Bex2/Selenoh/Akr7a5/Srm/Sumo3/Ppa1/Ppp1r14b/Lsm3/Prim1/Banf1/Apex1/Cdk2ap1/Trappc6a/Ranbp1/Cdca7/Prdx2/Emg1/Ndufb7/H13/Dtymk/Abhd11/Phb/Rcn3/Pimreg/Pole3/Parm1/Nipsnap1/Ptgds/Slc4a3/Cenpx/Syce2/Tmem238/Macrod1/Nsl1/Cdca7l/Tmem231/Guk1/Fkbp4/Tpx2/Nt5dc2/Igsf8/Adamts20/Nme1
MCDOWELL_ACUTE_LUNG_INJURY_UP	MCDOWELL_ACUTE_LUNG_INJURY_UP	MCDOWELL_ACUTE_LUNG_INJURY_UP	12	-0.600489876	-2.039679693	0.004716613	0.050935332	0.042459563	230	tags=58%, list=10%, signal=53%	Ndufs1/Mcl1/Zfp36/Klf6/Fcgr3/Nfkbia/Iigp1
GOMF_HYDROLASE_ACTIVITY_HYDROLYZING_O_GLYCOSYL_COMPOUNDS	GOMF_HYDROLASE_ACTIVITY_HYDROLYZING_O_GLYCOSYL_COMPOUNDS	GOMF_HYDROLASE_ACTIVITY_HYDROLYZING_O_GLYCOSYL_COMPOUNDS	8	-0.653882189	-1.894102089	0.004740187	0.051116045	0.042610204	684	tags=100%, list=30%, signal=71%	Man2a2/Man2b2/Hyal2/Gaa/Ganab/Lyz2/Hexb
NADLER_OBESITY_UP	NADLER_OBESITY_UP	NADLER_OBESITY_UP	24	-0.423338842	-1.886085807	0.004770194	0.051365507	0.042818155	85	tags=33%, list=4%, signal=32%	Cd68/Laptm5/Fcer1g/Fcgr3/Csf1r/Ctsd/C1qb/Ctss
MIR_1903	MIR_1903	MIR_1903	22	-0.448397974	-1.931025252	0.004780227	0.05139948	0.042846475	542	tags=82%, list=24%, signal=63%	Mef2c/Rbpms2/Kmt2a/Nus1/Phf3/Slc4a4/Slc20a1/Aak1/Rbbp5/Ankle2/Zfp60/Ganab/Dnase2a/Dph5/Psmd1/Kcna1/Fam168a/Lbh
MIR_12179_5P	MIR_12179_5P	MIR_12179_5P	9	-0.635530336	-1.904089241	0.004804356	0.051584706	0.043000879	845	tags=100%, list=37%, signal=64%	Trpm3/Man2a2/Ncl/Tmem178b/Strn/Xiap/Trmt10b/Fam168a
GOBP_REGULATION_OF_PRODUCTION_OF_MOLECULAR_MEDIATOR_OF_IMMUNE_RESPONSE	GOBP_REGULATION_OF_PRODUCTION_OF_MOLECULAR_MEDIATOR_OF_IMMUNE_RESPONSE	GOBP_REGULATION_OF_PRODUCTION_OF_MOLECULAR_MEDIATOR_OF_IMMUNE_RESPONSE	27	-0.393837918	-1.828542526	0.004841819	0.051912356	0.043274007	604	tags=56%, list=26%, signal=41%	Pycard/Dhx36/Map3k7/H2-K1/Axl/Fcgr2b/B2m/H2-D1/H2-Q7/Rtn4/Laptm5/Fcer1g/Bst2/H2-T23/Cd74
GOBP_NEUTROPHIL_CHEMOTAXIS	GOBP_NEUTROPHIL_CHEMOTAXIS	GOBP_NEUTROPHIL_CHEMOTAXIS	15	-0.524825351	-1.974578442	0.004922163	0.052397687	0.043678578	90	tags=40%, list=4%, signal=39%	Ccl5/Fcer1g/Fcgr3/Ccl12/Ccl4/Cd74
GOCC_MITOCHONDRIAL_LARGE_RIBOSOMAL_SUBUNIT	GOCC_MITOCHONDRIAL_LARGE_RIBOSOMAL_SUBUNIT	GOCC_MITOCHONDRIAL_LARGE_RIBOSOMAL_SUBUNIT	18	0.525312975	1.890275477	0.004894135	0.052397687	0.043678578	869	tags=89%, list=38%, signal=56%	Mrpl42/Mrpl27/Mrpl20/Mrpl28/Mrpl22/Mrpl14/Mrpl2/Mrpl12/Mrpl21/Mrpl18/Mrps30/Mrpl30/Mrpl23/Mrpl52/Gadd45gip1/Mrpl1
WP_LUNG_FIBROSIS	WP_LUNG_FIBROSIS	WP_LUNG_FIBROSIS	8	-0.651735528	-1.887883852	0.004917385	0.052397687	0.043678578	346	tags=62%, list=15%, signal=53%	Cebpb/Nfe2l2/Ccl5/Tgfa/Ccl4
GOMF_PROTEIN_PHOSPHATASE_BINDING	GOMF_PROTEIN_PHOSPHATASE_BINDING	GOMF_PROTEIN_PHOSPHATASE_BINDING	30	-0.374803429	-1.808386119	0.004915543	0.052397687	0.043678578	170	tags=37%, list=7%, signal=34%	Rack1/Pdlim4/Ppp1r3c/Mapt/Cadm4/Gtf2f1/Stat3/Cpd/Csf1r/Sirpa/Stat1
GOBP_EXTRACELLULAR_STRUCTURE_ORGANIZATION	GOBP_EXTRACELLULAR_STRUCTURE_ORGANIZATION	GOBP_EXTRACELLULAR_STRUCTURE_ORGANIZATION	35	-0.35221406	-1.79541079	0.004911819	0.052397687	0.043678578	641	tags=71%, list=28%, signal=52%	Thsd4/Mmp9/Col5a3/Pdgfra/Lama2/Fgfr4/Serpinh1/Ric1/App/Vwa1/Lamc1/Apbb1/Pbxip1/Fktn/Clasp2/Itgb1/Phldb1/B4galt1/Scara3/Dag1/Olfml2b/Mmp14/Ddr1/Hsd17b12/Ctss
MARTINEZ_RB1_TARGETS_UP	MARTINEZ_RB1_TARGETS_UP	MARTINEZ_RB1_TARGETS_UP	115	-0.229913156	-1.592765486	0.004929155	0.052397687	0.043678578	397	tags=44%, list=17%, signal=39%	Mgll/Ykt6/Lrrc8c/Hhip/Scd2/Acox1/Nr3c1/Masp1/Chpt1/Ip6k1/Il2rg/Hopx/Nr4a1/Ank3/Junb/H2-K1/Itgav/Ethe1/Pum1/Stard4/H2-D1/Opa1/Ppp3ca/Gosr2/Gja1/Ptpre/Rfc1/Add3/Gpd1/Immt/Ddr1/Dnajc3/Rtn4/Gbp2/Cat/Usp18/Scaf11/Lyz2/Hspa9/Ifi27l2a/Zfp36/Rtp4/Cpd/Arxes1/Lgals9/Tmcc3/H2-Aa/Sirpa/Iigp1/C1qb/Cd74
ZHANG_GATA6_TARGETS_DN	ZHANG_GATA6_TARGETS_DN	ZHANG_GATA6_TARGETS_DN	8	-0.651279057	-1.88656159	0.005005985	0.053138811	0.044296377	585	tags=75%, list=25%, signal=56%	Ppid/Dhcr7/Slco3a1/Fzd2/Soat1/Arxes1
GOBP_INFLAMMATORY_RESPONSE_TO_ANTIGENIC_STIMULUS	GOBP_INFLAMMATORY_RESPONSE_TO_ANTIGENIC_STIMULUS	GOBP_INFLAMMATORY_RESPONSE_TO_ANTIGENIC_STIMULUS	16	-0.505793367	-1.945413651	0.005041227	0.053437004	0.04454495	475	tags=56%, list=21%, signal=45%	H2-K1/Fcgr2b/H2-D1/H2-Q7/Trem2/Cd68/Fcer1g/Fcgr3/H2-T23
GOBP_SENSORY_PERCEPTION_OF_MECHANICAL_STIMULUS	GOBP_SENSORY_PERCEPTION_OF_MECHANICAL_STIMULUS	GOBP_SENSORY_PERCEPTION_OF_MECHANICAL_STIMULUS	18	-0.457409215	-1.837690404	0.005112721	0.054118079	0.045112692	216	tags=33%, list=9%, signal=30%	Wdr1/Map1a/Sox2/Kcna1/Hexb/Ddit3
GOMF_MHC_PROTEIN_BINDING	GOMF_MHC_PROTEIN_BINDING	GOMF_MHC_PROTEIN_BINDING	12	-0.594277272	-2.018577383	0.005157464	0.054514466	0.045443119	475	tags=58%, list=21%, signal=47%	H2-K1/H2-D1/H2-Q7/Tap1/Tap2/H2-T23/Cd74
GOCC_PROTEIN_COMPLEX_INVOLVED_IN_CELL_ADHESION	GOCC_PROTEIN_COMPLEX_INVOLVED_IN_CELL_ADHESION	GOCC_PROTEIN_COMPLEX_INVOLVED_IN_CELL_ADHESION	11	-0.580027881	-1.903102977	0.005175468	0.054627508	0.045537351	878	tags=91%, list=38%, signal=56%	Tnn/Itga2b/Lama2/Plp1/Itgb8/Lamc1/Itgb1/Itgav/Itgam/Itgb5
GOBP_HUMORAL_IMMUNE_RESPONSE	GOBP_HUMORAL_IMMUNE_RESPONSE	GOBP_HUMORAL_IMMUNE_RESPONSE	29	-0.391426384	-1.864258113	0.005196517	0.054695171	0.045593755	116	tags=52%, list=5%, signal=50%	Masp1/C3/Ptpn6/H2-K1/Fcgr2b/B2m/H2-D1/H2-Q7/Rnase4/Trem2/C1qa/C4b/C1qb/C1qc/H2-T23
REACTOME_COLLAGEN_DEGRADATION	REACTOME_COLLAGEN_DEGRADATION	REACTOME_COLLAGEN_DEGRADATION	5	-0.770570556	-1.831453072	0.00518993	0.054695171	0.045593755	291	tags=100%, list=13%, signal=88%	Mmp9/Col5a3/Mmp14/Ctsd
GOBP_ACTIN_FILAMENT_BASED_PROCESS	GOBP_ACTIN_FILAMENT_BASED_PROCESS	GOBP_ACTIN_FILAMENT_BASED_PROCESS	106	-0.236249555	-1.625496327	0.005246486	0.055143443	0.045967433	731	tags=46%, list=32%, signal=33%	Cdc42bpa/Pik3ca/Iqgap1/Daam1/Dlg1/Acap2/Prkcd/Iqsec1/Atp1a2/Pycard/Prex1/Myo1d/Zeb2/Clasp2/Slc4a2/Itgb1/Lrp1/Adgrb1/Crk/Pafah1b1/Msrb1/Pde4b/Cyfip2/Arap1/Fchsd2/Arpc5l/Gja1/Inf2/Add3/Srcin1/Pdlim4/Epb41l2/Wdr1/Tesk2/Cdc42ep2/Trim32/Tagln2/Itgb5/Ctnna2/Arpc1b/Pdcd6ip/Llgl1/Mtss1/Atp1a1/Washc4/Bst2/Csf1r/Sirpa/Calr
GOBP_AMIDE_TRANSPORT	GOBP_AMIDE_TRANSPORT	GOBP_AMIDE_TRANSPORT	61	-0.292629952	-1.769090282	0.005259835	0.0552061	0.046019664	443	tags=34%, list=19%, signal=29%	Prkcb/Tardbp/Slc38a2/Ppp3ca/Gja1/Gabbr1/Osbp/Kcnj10/Oxct1/Arl6ip5/Glud1/Gnaq/Aacs/Ccl5/Selenot/Tap1/Anxa5/Slc38a3/Prkaca/Tap2/Cd74
GOBP_REGULATION_OF_LEUKOCYTE_DEGRANULATION	GOBP_REGULATION_OF_LEUKOCYTE_DEGRANULATION	GOBP_REGULATION_OF_LEUKOCYTE_DEGRANULATION	6	-0.753312944	-1.957256277	0.005284816	0.055312928	0.046108715	458	tags=100%, list=20%, signal=80%	Il4ra/Nckap1l/Itgam/Lgals9/Fcer1g
GOBP_SEROTONIN_TRANSPORT	GOBP_SEROTONIN_TRANSPORT	GOBP_SEROTONIN_TRANSPORT	6	-0.753174995	-1.956897858	0.005284816	0.055312928	0.046108715	361	tags=50%, list=16%, signal=42%	Slc29a3/Fcer1g/Fcgr3
GOBP_POSITIVE_REGULATION_OF_HEMOPOIESIS	GOBP_POSITIVE_REGULATION_OF_HEMOPOIESIS	GOBP_POSITIVE_REGULATION_OF_HEMOPOIESIS	37	-0.349281499	-1.798176004	0.005338827	0.055800073	0.046514798	458	tags=38%, list=20%, signal=31%	Itgam/Axl/Csf1/Ppp3ca/Mmp14/Irf1/Gas6/Cd83/Trem2/Ccl5/Lgals9/H2-Aa/Csf1r/Cd74
GOMF_AMINO_ACID_MONOATOMIC_CATION_SYMPORTER_ACTIVITY	GOMF_AMINO_ACID_MONOATOMIC_CATION_SYMPORTER_ACTIVITY	GOMF_AMINO_ACID_MONOATOMIC_CATION_SYMPORTER_ACTIVITY	6	-0.752397559	-1.954877925	0.00536804	0.0559489	0.04663886	575	tags=100%, list=25%, signal=75%	Slc1a2/Slc6a6/Slc38a2/Slc6a1/Slc38a3
GOMF_AMINO_ACID_SODIUM_SYMPORTER_ACTIVITY	GOMF_AMINO_ACID_SODIUM_SYMPORTER_ACTIVITY	GOMF_AMINO_ACID_SODIUM_SYMPORTER_ACTIVITY	6	-0.752397559	-1.954877925	0.00536804	0.0559489	0.04663886	575	tags=100%, list=25%, signal=75%	Slc1a2/Slc6a6/Slc38a2/Slc6a1/Slc38a3
REACTOME_ACTIVATION_OF_THE_MRNA_UPON_BINDING_OF_THE_CAP_BINDING_COMPLEX_AND_EIFS_AND_SUBSEQUENT_BINDING_TO_43S	REACTOME_ACTIVATION_OF_THE_MRNA_UPON_BINDING_OF_THE_CAP_BINDING_COMPLEX_AND_EIFS_AND_SUBSEQUENT_BINDING_TO_43S	REACTOME_ACTIVATION_OF_THE_MRNA_UPON_BINDING_OF_THE_CAP_BINDING_COMPLEX_AND_EIFS_AND_SUBSEQUENT_BINDING_TO_43S	19	0.509879574	1.87229393	0.005376065	0.055954505	0.046643532	941	tags=84%, list=41%, signal=50%	Rps16/Uba52/Eif1ax/Rps6/Eif2s1/Eif3e/Rps27l/Rps3/Eif3i/Rps18/Rps19/Rps27rt/Rps13/Eif3d/Pabpc1/Eif2s3x
GOCC_APICAL_PART_OF_CELL	GOCC_APICAL_PART_OF_CELL	GOCC_APICAL_PART_OF_CELL	56	-0.299057824	-1.77983123	0.005417559	0.056307957	0.046938169	576	tags=41%, list=25%, signal=32%	Grk2/Slc4a2/Lrp1/Slc23a2/Slc5a3/Stk39/Slc6a6/Hyal2/Mtdh/Gja1/Ahcyl1/Igfbp2/Slc20a2/Kcnj10/Insc/Snx10/Atp6v1a/Mlc1/Atp1a1/Kcna1/Bst2/Slc38a3/Atp2b1
GOBP_CELL_SURFACE_PATTERN_RECOGNITION_RECEPTOR_SIGNALING_PATHWAY	GOBP_CELL_SURFACE_PATTERN_RECOGNITION_RECEPTOR_SIGNALING_PATHWAY	GOBP_CELL_SURFACE_PATTERN_RECOGNITION_RECEPTOR_SIGNALING_PATHWAY	8	-0.64604723	-1.871406546	0.005448981	0.056477441	0.04707945	552	tags=75%, list=24%, signal=57%	Pja2/Map3k7/Chuk/Ifi35/Trem2/Nfkbia
GOBP_INNATE_IMMUNE_RESPONSE_ACTIVATING_CELL_SURFACE_RECEPTOR_SIGNALING_PATHWAY	GOBP_INNATE_IMMUNE_RESPONSE_ACTIVATING_CELL_SURFACE_RECEPTOR_SIGNALING_PATHWAY	GOBP_INNATE_IMMUNE_RESPONSE_ACTIVATING_CELL_SURFACE_RECEPTOR_SIGNALING_PATHWAY	8	-0.64604723	-1.871406546	0.005448981	0.056477441	0.04707945	552	tags=75%, list=24%, signal=57%	Pja2/Map3k7/Chuk/Ifi35/Trem2/Nfkbia
TABULA_MURIS_SENIS_HEART_AND_AORTA_FIBROBLAST_OF_CARDIAC_TISSUE_AGEING	TABULA_MURIS_SENIS_HEART_AND_AORTA_FIBROBLAST_OF_CARDIAC_TISSUE_AGEING	TABULA_MURIS_SENIS_HEART_AND_AORTA_FIBROBLAST_OF_CARDIAC_TISSUE_AGEING	75	-0.255546761	-1.609843633	0.005483225	0.056697901	0.047263225	153	tags=39%, list=7%, signal=37%	Scd1/Lrp1/Junb/Bhlhe40/H2-K1/Klf4/B2m/Fxyd5/H2-D1/Use1/Rpl17/Rack1/Add3/Mmp14/Ly6e/S100a6/Arpc1b/Mcl1/Rnase4/Ifi27l2a/Ly6a/Stat3/Rpl22/Lbh/Bst2/Psmb8/C4b/H2-T23/Cd74
GRAESSMANN_APOPTOSIS_BY_DOXORUBICIN_UP	GRAESSMANN_APOPTOSIS_BY_DOXORUBICIN_UP	GRAESSMANN_APOPTOSIS_BY_DOXORUBICIN_UP	179	-0.192744391	-1.464739194	0.005485425	0.056697901	0.047263225	338	tags=26%, list=15%, signal=24%	Slc35e4/Stat2/D16Ertd472e/Susd6/Oasl2/Gpd1/Impact/Slain1/Ddr1/Tra2a/Gtf2a1/Ccdc86/Elovl7/Dop1b/Glud1/Itm2c/Gbp2/Cdipt/Trim32/Trp53inp2/Usp18/Slc35f6/Irgm2/Ampd2/Ifi35/Mcl1/Pdcd6ip/Fa2h/Zfp36/Ly6a/Rtp4/Gadd45a/Cd68/Lgals9/Ifi47/Tap1/Igtp/2510039O18Rik/Bst2/Hexb/Ddit3/H2-Eb1/Stat1/C4b/Iigp1/Tapbp
GOBP_NEGATIVE_REGULATION_OF_LEUKOCYTE_PROLIFERATION	GOBP_NEGATIVE_REGULATION_OF_LEUKOCYTE_PROLIFERATION	GOBP_NEGATIVE_REGULATION_OF_LEUKOCYTE_PROLIFERATION	18	-0.455041207	-1.82817668	0.005581404	0.057610261	0.048023766	80	tags=50%, list=3%, signal=49%	Ptpn6/Slc4a2/Fcgr2b/Cebpb/Lst1/Lgals9/Laptm5/H2-Aa/Ccl12
CHYLA_CBFA2T3_TARGETS_UP	CHYLA_CBFA2T3_TARGETS_UP	CHYLA_CBFA2T3_TARGETS_UP	42	-0.323990071	-1.754993671	0.005590435	0.057623894	0.048035131	550	tags=38%, list=24%, signal=30%	Ank3/Ubash3b/Slco3a1/Fcgr2b/Cpne3/Aatk/Cebpb/Gadd45b/Elovl7/Pld4/Laptm5/Anxa5/Ctsc/Fcgr3/H2-Aa/Calr
GOBP_POSITIVE_REGULATION_OF_POST_TRANSCRIPTIONAL_GENE_SILENCING	GOBP_POSITIVE_REGULATION_OF_POST_TRANSCRIPTIONAL_GENE_SILENCING	GOBP_POSITIVE_REGULATION_OF_POST_TRANSCRIPTIONAL_GENE_SILENCING	5	-0.768339568	-1.826150573	0.005605115	0.05769563	0.04809493	484	tags=100%, list=21%, signal=79%	Tial1/Nr2f1/Pum1/Zfp36
YU_MYC_TARGETS_DN	YU_MYC_TARGETS_DN	YU_MYC_TARGETS_DN	12	-0.592343586	-2.012009247	0.005648637	0.058063634	0.048401697	66	tags=42%, list=3%, signal=41%	Pld4/H2-Aa/H2-Eb1/H2-Ab1/Cd74
GOBP_CELL_JUNCTION_ASSEMBLY	GOBP_CELL_JUNCTION_ASSEMBLY	GOBP_CELL_JUNCTION_ASSEMBLY	65	-0.287783678	-1.742965055	0.005666913	0.058171482	0.048491598	868	tags=62%, list=38%, signal=39%	Actb/Nectin1/Mef2c/Adgrb2/Nrp1/Cldn11/Fermt2/Macf1/Sema4a/Ptprk/Adgrl1/App/Iqgap1/Dlg1/Apod/Lrrtm2/Lamc1/Ptprd/Clasp2/Hopx/Itgb1/Vegfa/Lrp1/Adgrb1/Ptprs/Crk/Itgav/Plxnb1/Slk/Gja1/Mmp14/Srcin1/Wnt7a/Ctnna1/Wdr1/Tesk2/Mapt/Pdcd6ip/Dusp3/Prkaca
HALLMARK_MITOTIC_SPINDLE	HALLMARK_MITOTIC_SPINDLE	HALLMARK_MITOTIC_SPINDLE	26	-0.389182058	-1.782401195	0.005685274	0.058200077	0.048515435	1416	tags=100%, list=62%, signal=39%	Nek2/Cntrob/Atg4b/Mapre1/Rasal2/Tubgcp6/Nck2/Cdk5rap2/Myh9/Itsn1/Dync1h1/Sos1/Cdc42bpa/Map3k11/Dlg1/Prex1/Kif1b/Pafah1b1/Rapgef5/Smc1a/Rfc1/Epb41l2/Cdc42ep2/Llgl1/Arhgef12
MIR_466B_3P_MIR_466C_3P_MIR_466P_3P	MIR_466B_3P_MIR_466C_3P_MIR_466P_3P	MIR_466B_3P_MIR_466C_3P_MIR_466P_3P	48	-0.304145837	-1.719296198	0.005682652	0.058200077	0.048515435	769	tags=54%, list=33%, signal=37%	Phf20/Sp1/Usp45/Daam1/Lrrtm2/Acap2/Prkcd/Tma16/Bnip2/Cpeb2/Dclk1/Clasp2/Sgms1/Kif1b/Irf2bpl/Klf4/Slc22a23/Slc38a2/Lmo4/Arpc5l/Hsd17b12/Ndufs1/Dop1b/Cltc/Irgm2/Klf6
GOBP_POSITIVE_REGULATION_OF_CD8_POSITIVE_ALPHA_BETA_T_CELL_ACTIVATION	GOBP_POSITIVE_REGULATION_OF_CD8_POSITIVE_ALPHA_BETA_T_CELL_ACTIVATION	GOBP_POSITIVE_REGULATION_OF_CD8_POSITIVE_ALPHA_BETA_T_CELL_ACTIVATION	8	-0.644285759	-1.866304088	0.005714779	0.058422086	0.048700502	475	tags=50%, list=21%, signal=40%	H2-K1/H2-D1/H2-Q7/H2-T23
GOBP_NEGATIVE_REGULATION_OF_POST_TRANSLATIONAL_PROTEIN_MODIFICATION	GOBP_NEGATIVE_REGULATION_OF_POST_TRANSLATIONAL_PROTEIN_MODIFICATION	GOBP_NEGATIVE_REGULATION_OF_POST_TRANSLATIONAL_PROTEIN_MODIFICATION	19	0.505956332	1.857887661	0.005774289	0.058949807	0.049140408	580	tags=58%, list=25%, signal=44%	Bex3/Bex2/Senp2/Sirt7/Ppia/Ctnnb1/Park7/Ubxn1/Rps3/Chp1/Gclc
GOBP_CELL_ADHESION_MEDIATED_BY_INTEGRIN	GOBP_CELL_ADHESION_MEDIATED_BY_INTEGRIN	GOBP_CELL_ADHESION_MEDIATED_BY_INTEGRIN	18	-0.451943652	-1.815731923	0.005790048	0.059030055	0.049207303	560	tags=61%, list=24%, signal=47%	Plpp3/Itgb8/Ptpn6/Itgb1/Wnk1/Crk/Itgav/Itgam/P2ry12/Itgb5/Ccl5
WP_ENDOCHONDRAL_OSSIFICATION	WP_ENDOCHONDRAL_OSSIFICATION	WP_ENDOCHONDRAL_OSSIFICATION	8	-0.642745076	-1.861841187	0.005803379	0.059085353	0.049253399	554	tags=100%, list=24%, signal=76%	Mef2c/Serpinh1/Fgfr3/Vegfa/Slc38a2/Prkaca/Stat1
MIR_6355	MIR_6355	MIR_6355	19	-0.463132646	-1.881854926	0.005856032	0.059459408	0.049565211	537	tags=58%, list=23%, signal=45%	Tle4/Wnk1/Gtf2e1/Pde4b/Ptprz1/Irgm2/Pdcd6ip/Mtss1/Klf6/Kcna1/Nampt
TABULA_MURIS_SENIS_MESENTERIC_ADIPOSE_TISSUE_ENDOTHELIAL_CELL_AGEING	TABULA_MURIS_SENIS_MESENTERIC_ADIPOSE_TISSUE_ENDOTHELIAL_CELL_AGEING	TABULA_MURIS_SENIS_MESENTERIC_ADIPOSE_TISSUE_ENDOTHELIAL_CELL_AGEING	19	-0.463060211	-1.8815606	0.005856032	0.059459408	0.049565211	127	tags=32%, list=6%, signal=30%	Lyz2/Dusp3/Hexb/H2-Aa/H2-Ab1/Cd74
GOMF_PEPTIDASE_REGULATOR_ACTIVITY	GOMF_PEPTIDASE_REGULATOR_ACTIVITY	GOMF_PEPTIDASE_REGULATOR_ACTIVITY	26	-0.388539318	-1.779457533	0.00590185	0.059843317	0.049885236	48	tags=23%, list=2%, signal=23%	Gbp2/Psme1/Ctsc/Bst2/Ctss/Serpina3n
MIR_497B	MIR_497B	MIR_497B	14	-0.537932404	-1.958085006	0.00593581	0.060106105	0.050104295	539	tags=71%, list=23%, signal=55%	Git1/Tle4/Slc5a3/Tm9sf4/Ankrd28/Tra2a/Arl6ip5/Adam10/Otud7b/Ndst1
GOMF_FIBRONECTIN_BINDING	GOMF_FIBRONECTIN_BINDING	GOMF_FIBRONECTIN_BINDING	8	-0.641552269	-1.85838598	0.005980578	0.060477479	0.050413872	538	tags=62%, list=23%, signal=48%	Itgb1/Vegfa/Itgav/Hsd17b12/Ctss
CASTELLANO_NRAS_TARGETS_UP	CASTELLANO_NRAS_TARGETS_UP	CASTELLANO_NRAS_TARGETS_UP	21	-0.446748795	-1.893696451	0.006010138	0.06069427	0.050594588	413	tags=57%, list=18%, signal=47%	B2m/H2-D1/Gja1/Gbp2/Usp18/Tubb2a/Ifi35/Ifi27l2a/Tap1/Psmb8/Stat1/Iigp1
GOBP_MULTICELLULAR_ORGANISMAL_LEVEL_HOMEOSTASIS	GOBP_MULTICELLULAR_ORGANISMAL_LEVEL_HOMEOSTASIS	GOBP_MULTICELLULAR_ORGANISMAL_LEVEL_HOMEOSTASIS	129	-0.218071615	-1.563738703	0.00603473	0.060860378	0.050733056	549	tags=36%, list=24%, signal=29%	Slc4a2/Itgb1/Vegfa/Metrnl/Scd1/Ubash3b/Stk39/Mfsd2a/Plcl1/Itgav/Xiap/Itgam/Hyal2/Axl/Fcgr2b/Pde4b/Csf1/B2m/Sorl1/Gja1/Cebpb/Dnase2a/Picalm/Mertk/Snx10/Cntn2/Zbtb7a/Rassf2/Acadl/Trim32/Trp53inp2/Map1a/Mthfd1/Ampd2/Gpam/Hspa9/Zfp36/Ccl5/Stat3/Ank/Fcer1g/Csf1r/Ddit3/Stat1/Ctss/Cd74
ZENG_GU_POST_ICB_METAGENE_22	ZENG_GU_POST_ICB_METAGENE_22	ZENG_GU_POST_ICB_METAGENE_22	42	0.369921345	1.685693148	0.006053895	0.060971374	0.050825581	436	tags=45%, list=19%, signal=37%	Tmsb10/Mif/Psmb6/Gadd45g/D8Ertd738e/Kxd1/Atp5g1/Higd1a/Fau/Cltb/Cstb/Bola1/Cyb5a/Rex1bd/Tmem160/Wdr83os/Card19/Ndufb4/Med28
GOBP_PHAGOCYTOSIS_ENGULFMENT	GOBP_PHAGOCYTOSIS_ENGULFMENT	GOBP_PHAGOCYTOSIS_ENGULFMENT	14	-0.536603915	-1.953249282	0.006138738	0.061576902	0.051330348	620	tags=57%, list=27%, signal=42%	C3/Adgrb1/Itgam/Fcgr2b/Trem2/Fcer1g/Fcgr3/Sirpa
GOBP_ADENYLATE_CYCLASE_ACTIVATING_G_PROTEIN_COUPLED_RECEPTOR_SIGNALING_PATHWAY	GOBP_ADENYLATE_CYCLASE_ACTIVATING_G_PROTEIN_COUPLED_RECEPTOR_SIGNALING_PATHWAY	GOBP_ADENYLATE_CYCLASE_ACTIVATING_G_PROTEIN_COUPLED_RECEPTOR_SIGNALING_PATHWAY	15	-0.512831788	-1.929454422	0.006138738	0.061576902	0.051330348	860	tags=80%, list=37%, signal=50%	Adgrb2/Adcy9/Adgrl1/App/Gnai2/Grk2/Adgrb1/Pde4b/Adgre1/Gnaq/Gpr62/Prkaca
MIR_290B_5P	MIR_290B_5P	MIR_290B_5P	105	-0.236194867	-1.623433841	0.006128311	0.061576902	0.051330348	520	tags=38%, list=23%, signal=31%	Phkg1/Map3k7/Wnk1/Ptprs/Junb/Tial1/Pafah1b1/Slc6a6/Prpf38b/Slc22a23/Khdrbs1/Fam222b/Slc38a2/Cggbp1/Cpne3/Fchsd2/Ppp3ca/Ahcyl1/Ifngr1/Dag1/Gpkow/D16Ertd472e/Dip2b/Sel1l/Galnt7/Snx10/Fam171b/Galnt1/Wdr1/Glt8d1/Leprotl1/Dnajc3/Atp6v1a/Ing3/Mcl1/Selenot/Tmx3/Dusp3/Nampt/Ipo5
GOCC_APICAL_PLASMA_MEMBRANE	GOCC_APICAL_PLASMA_MEMBRANE	GOCC_APICAL_PLASMA_MEMBRANE	48	-0.302899745	-1.712252205	0.006153399	0.061641216	0.05138396	576	tags=42%, list=25%, signal=32%	Grk2/Slc4a2/Slc23a2/Slc5a3/Stk39/Slc6a6/Hyal2/Mtdh/Gja1/Ahcyl1/Igfbp2/Slc20a2/Kcnj10/Atp6v1a/Mlc1/Atp1a1/Kcna1/Bst2/Slc38a3/Atp2b1
WORSCHECH_TUMOR_REJECTION_UP	WORSCHECH_TUMOR_REJECTION_UP	WORSCHECH_TUMOR_REJECTION_UP	6	-0.74677568	-1.940271169	0.006200278	0.061972127	0.051659806	564	tags=83%, list=25%, signal=63%	Il2rg/Stat2/Ly6a/Ccl5/Ccl4
REACTOME_METABOLISM_OF_PROTEINS	REACTOME_METABOLISM_OF_PROTEINS	REACTOME_METABOLISM_OF_PROTEINS	291	0.228895626	1.499277662	0.006203018	0.061972127	0.051659806	993	tags=56%, list=43%, signal=36%	Mrps21/Eif5a/Tfg/Rab7/Nedd8/Psmb6/Cnih1/Napa/Mrpl42/Fbxo2/Mrpl27/Mrps33/Dpm3/Mrps28/Eif2b4/Actl6a/Pigx/Ube2e3/Mrpl20/Trp53/Tpst1/Psmb2/Pigz/Rps16/Spcs1/Aurkaip1/Rbbp7/Sumo3/Pex2/Dda1/Otulin/Trmt112/Ppa1/Sumo2/Pcmt1/Rpl22l1/Mrps7/Ube2s/Pigp/Dap3/Mcfd2/Mrpl28/Senp2/Mrpl22/Mrpl14/Uba52/Psmd11/Psmc1/Trappc6a/Pcna/Rpl23a/Eif1ax/Rad23a/Rpl13/Mrpl2/Rps6/Rpl18a/Nsmce1/Eif2s1/Psmb3/Paf1/Arf4/Psmc4/Mrpl12/…
GOBP_LYMPHOCYTE_MIGRATION	GOBP_LYMPHOCYTE_MIGRATION	GOBP_LYMPHOCYTE_MIGRATION	16	-0.49562529	-1.906304564	0.006239107	0.062249459	0.05189099	721	tags=75%, list=31%, signal=52%	App/Apod/Pycard/Wnk1/Stk39/Crk/Adam10/Gas6/Ccl5/Lgals9/Ccl12/Ccl4
GOMF_PHOSPHATASE_BINDING	GOMF_PHOSPHATASE_BINDING	GOMF_PHOSPHATASE_BINDING	37	-0.346275565	-1.782700811	0.006315661	0.062850225	0.052391786	170	tags=27%, list=7%, signal=25%	Ppp1r3c/Mapt/Cadm4/Gtf2f1/Stat3/Cpd/Ctsc/Csf1r/Sirpa/Stat1
REACTOME_MAJOR_PATHWAY_OF_RRNA_PROCESSING_IN_THE_NUCLEOLUS_AND_CYTOSOL	REACTOME_MAJOR_PATHWAY_OF_RRNA_PROCESSING_IN_THE_NUCLEOLUS_AND_CYTOSOL	REACTOME_MAJOR_PATHWAY_OF_RRNA_PROCESSING_IN_THE_NUCLEOLUS_AND_CYTOSOL	41	0.380621266	1.728938346	0.006316141	0.062850225	0.052391786	851	tags=68%, list=37%, signal=44%	Rps16/Rpl22l1/Ebna1bp2/Fcf1/Uba52/Exosc7/Rpl23a/Rpl13/Rps6/Rpl18a/Emg1/Imp4/Fbl/Rps27l/Mphosph6/Rps3/Rpl28/Rps18/Rpl34/Utp11/Ddx47/Rps19/Rpl6/Exosc2/Rps27rt/Rpl21/Rpp30/Rps13
GOBP_NON_CANONICAL_NF_KAPPAB_SIGNAL_TRANSDUCTION	GOBP_NON_CANONICAL_NF_KAPPAB_SIGNAL_TRANSDUCTION	GOBP_NON_CANONICAL_NF_KAPPAB_SIGNAL_TRANSDUCTION	21	-0.445203165	-1.887144775	0.006335002	0.062954077	0.052478358	653	tags=71%, list=28%, signal=52%	App/Zfp91/Fbxw11/Ago3/Pycard/Ank3/Map3k7/Chuk/Rtkn2/Rassf2/Ifi35/Trem2/Laptm5/Nfkbia/Calr
REACTOME_RMTS_METHYLATE_HISTONE_ARGININES	REACTOME_RMTS_METHYLATE_HISTONE_ARGININES	REACTOME_RMTS_METHYLATE_HISTONE_ARGININES	7	0.709089516	1.82381958	0.006346086	0.062980475	0.052500363	165	tags=57%, list=7%, signal=53%	Cdk4/Prmt5/Actl6a/Rbbp7
GOBP_REGULATION_OF_VIRAL_PROCESS	GOBP_REGULATION_OF_VIRAL_PROCESS	GOBP_REGULATION_OF_VIRAL_PROCESS	33	-0.375790811	-1.849721701	0.006357765	0.063012703	0.052527228	297	tags=36%, list=13%, signal=32%	Oasl2/Smpd1/Vps4a/Trim32/Ly6e/Zfp36/Ccl5/Trim59/Bst2/Ddb1/Stat1/Cd74
WP_EUKARYOTIC_TRANSCRIPTION_INITIATION	WP_EUKARYOTIC_TRANSCRIPTION_INITIATION	WP_EUKARYOTIC_TRANSCRIPTION_INITIATION	12	0.600059822	1.927853394	0.006371785	0.063068009	0.052573331	537	tags=75%, list=23%, signal=58%	Polr2g/Polr2i/Gtf2a2/Polr2h/Polr3e/Polr2j/Polr2k/Gtf2h2/Taf12
GOBP_MOVEMENT_IN_HOST	GOBP_MOVEMENT_IN_HOST	GOBP_MOVEMENT_IN_HOST	24	-0.410607031	-1.829362246	0.006409972	0.063362064	0.052818454	576	tags=54%, list=25%, signal=41%	Grk2/AU040320/Ist1/Itgav/Hyal2/Axl/Smpd1/Vps4a/Gas6/Ly6e/Trim59/Ddb1/Cd74
ZHANG_UTERUS_C1_PROLIFERATIVE_STROMAL1_MGP_HIGH_CELL	ZHANG_UTERUS_C1_PROLIFERATIVE_STROMAL1_MGP_HIGH_CELL	ZHANG_UTERUS_C1_PROLIFERATIVE_STROMAL1_MGP_HIGH_CELL	72	0.321063176	1.669453978	0.006427239	0.063448822	0.052890776	815	tags=57%, list=35%, signal=38%	Tmsb10/Mdk/Pgrmc1/Gstp1/Mif/Gadd45g/Selenop/Spcs1/Srm/Cstb/Uba52/Cyb5a/Map1lc3b/Rps6/Herpud1/Dstn/Arf4/Ssr4/Ypel3/Ddost/Ctnnb1/Tpm4/Pdia3/Chchd10/Slc25a39/Ppib/Swi5/Morf4l2/Pttg1ip/Rps18/Rcn3/Ost4/Gstm1/Serf2/Cryab/Myl12a/Calu/Vapa/Nme2/Dusp1/Rps27rt
GOMF_TRANSPORTER_ACTIVITY	GOMF_TRANSPORTER_ACTIVITY	GOMF_TRANSPORTER_ACTIVITY	148	-0.209773537	-1.532812256	0.006483452	0.063919307	0.053282971	505	tags=33%, list=22%, signal=28%	Slc23a2/Slco3a1/Slc5a3/Kcnj16/Mfsd2a/Slc36a4/Itgav/Slc20a1/Slc6a6/Gramd1a/Slc22a23/Tmc7/Slc38a2/Slc25a3/Stard4/Hcn2/Tmem63b/Slc29a3/Gja1/Slc35e4/Slc20a2/Tmem184c/Sv2a/Slc6a1/Osbp/Kcnj10/Atp6v0a2/Ndufs1/Rasa3/Ttyh1/Slc35f6/Mfsd5/Atp6v1a/S100a6/Mlc1/Mcl1/Kcna6/Kcnk13/Atp1a1/Ank/Slc35b1/Tap1/Kcna1/Anxa5/Atp9a/Slc38a3/Atp2b1/Gjc2/Tap2
WP_ADIPOGENESIS_GENES	WP_ADIPOGENESIS_GENES	WP_ADIPOGENESIS_GENES	24	-0.410089767	-1.827057696	0.006519541	0.064190426	0.053508975	797	tags=79%, list=35%, signal=52%	Mef2c/Foxo1/Socs3/Sp1/Il6st/Rbl2/Nr3c1/Scd1/Ncoa2/Nr2f1/Cebpb/Stat2/Gadd45b/Gadd45a/Klf6/Stat3/Nampt/Ddit3/Stat1
GOCC_PLASMA_MEMBRANE_RAFT	GOCC_PLASMA_MEMBRANE_RAFT	GOCC_PLASMA_MEMBRANE_RAFT	21	-0.443890854	-1.881582097	0.006551578	0.064420973	0.053701158	625	tags=57%, list=27%, signal=42%	Atp1a2/Myo1d/Grk2/Itgam/Dag1/P2ry12/Ctnna1/Gnaq/Mlc1/Trem2/Atp1a1/Prkaca
GOBP_L_GLUTAMATE_IMPORT	GOBP_L_GLUTAMATE_IMPORT	GOBP_L_GLUTAMATE_IMPORT	5	-0.762527233	-1.812336109	0.006601564	0.064742106	0.053968854	551	tags=100%, list=24%, signal=76%	Itgb1/Slc38a2/Kcnj10/Arl6ip5
GOMF_NEUTRAL_L_AMINO_ACID_TRANSMEMBRANE_TRANSPORTER_ACTIVITY	GOMF_NEUTRAL_L_AMINO_ACID_TRANSMEMBRANE_TRANSPORTER_ACTIVITY	GOMF_NEUTRAL_L_AMINO_ACID_TRANSMEMBRANE_TRANSPORTER_ACTIVITY	5	-0.762527233	-1.812336109	0.006601564	0.064742106	0.053968854	551	tags=100%, list=24%, signal=76%	Slc36a4/Slc6a6/Slc38a2/Slc38a3
MIR_199A_3P_MIR_199B_3P	MIR_199A_3P_MIR_199B_3P	MIR_199A_3P_MIR_199B_3P	18	-0.448102447	-1.80029947	0.006624629	0.064883158	0.054086434	837	tags=78%, list=36%, signal=50%	Pdgfra/Ndrg1/Dnmt3a/Sp1/Itgb8/Vps37a/Fbxw11/Dctn4/Pde4b/Etnk1/Ptprz1/Galnt7/Adam10/Tmf1
GOBP_CELLULAR_RESPONSE_TO_NITROGEN_COMPOUND	GOBP_CELLULAR_RESPONSE_TO_NITROGEN_COMPOUND	GOBP_CELLULAR_RESPONSE_TO_NITROGEN_COMPOUND	101	-0.235288847	-1.596049405	0.006635268	0.064902298	0.054102389	723	tags=48%, list=31%, signal=34%	Pik3ca/App/Rangap1/Nsmf/Nsmce3/Slc39a14/Gnai2/Ncl/Prkcd/Ubr1/Cpeb2/Grk2/Nr4a1/Slc1a2/Lrp1/Map3k7/Ncoa2/Crk/Prkcb/Fcgr2b/Pde4b/Dnmt1/Sorl1/Hcn2/Opa1/Ppp3ca/Gja1/Ahcyl1/Ptpre/Cebpb/Gpd1/P2ry12/Nfe2l2/Ctnna1/Irf1/Leprotl1/Gnaq/Ly6e/Gpam/Syap1/Trem2/Ly6a/Stat3/Anxa5/Ipo5/Atp2b1/Prkaca/Ctsd
GOBP_REGULATION_OF_CELLULAR_RESPONSE_TO_INSULIN_STIMULUS	GOBP_REGULATION_OF_CELLULAR_RESPONSE_TO_INSULIN_STIMULUS	GOBP_REGULATION_OF_CELLULAR_RESPONSE_TO_INSULIN_STIMULUS	15	-0.509293348	-1.916141558	0.006646061	0.064922895	0.054119559	644	tags=73%, list=28%, signal=53%	Gnai2/Ncl/Prkcd/Grk2/Ncoa2/Prkcb/Sorl1/Opa1/Ptpre/Atp2b1/Ctsd
GOBP_RESPONSE_TO_PEPTIDE	GOBP_RESPONSE_TO_PEPTIDE	GOBP_RESPONSE_TO_PEPTIDE	78	-0.255764093	-1.648040798	0.006658037	0.064954979	0.054146304	658	tags=45%, list=29%, signal=33%	Slc39a14/Gnai2/Ncl/Prkcd/Cpeb2/Grk2/Nr4a1/Lrp1/Map3k7/Ncoa2/Crk/Chuk/Prkcb/Fcgr2b/Sorl1/Opa1/Ppp3ca/Gja1/Ahcyl1/Ptpre/Stat2/Nfe2l2/Irf1/Leprotl1/Gpam/Syap1/Trem2/Stat3/Anxa5/Nfkbia/Atp2b1/Prkaca/Ctsd/Stat1/Serpina3n
GOBP_EPITHELIAL_TUBE_MORPHOGENESIS	GOBP_EPITHELIAL_TUBE_MORPHOGENESIS	GOBP_EPITHELIAL_TUBE_MORPHOGENESIS	45	-0.311400938	-1.724555955	0.006704703	0.065324962	0.054454721	574	tags=51%, list=25%, signal=39%	Dlg1/Hhip/Nr3c1/Zeb2/Stk4/Vegfa/Map3k7/Csf1/Sec24b/Lmo4/Opa1/Gja1/Dag1/Fzd2/Mmp14/Ncoa3/Ddr1/Dvl3/Mthfd1/Sox2/Mtss1/Prkaca/Ctsd
GOBP_REGULATION_OF_POST_TRANSLATIONAL_PROTEIN_MODIFICATION	GOBP_REGULATION_OF_POST_TRANSLATIONAL_PROTEIN_MODIFICATION	GOBP_REGULATION_OF_POST_TRANSLATIONAL_PROTEIN_MODIFICATION	59	0.350440461	1.7264993	0.006725567	0.065442923	0.054553053	680	tags=49%, list=30%, signal=36%	Bex3/Fbxo2/Bex2/Stub1/Sumo2/Ube2s/Senp2/Sirt7/Fzr1/Ppia/Herpud1/Pdcd6/Ctnnb1/Park7/Sae1/Ndfip2/Ubxn1/Tbc1d7/Rps3/Ube2n/Chp1/Pttg1ip/Traf7/Gclc/Mcrs1/Rbx1/Eed/Dcun1d5/Ube2i
MIR_327	MIR_327	MIR_327	6	-0.743679163	-1.932225805	0.006782847	0.065810813	0.054859725	595	tags=100%, list=26%, signal=74%	Cpeb2/Tmem178b/Fchsd2/Kcna6/Nampt
GOBP_APOPTOTIC_CELL_CLEARANCE	GOBP_APOPTOTIC_CELL_CLEARANCE	GOBP_APOPTOTIC_CELL_CLEARANCE	11	-0.56709555	-1.860671296	0.006789795	0.065810813	0.054859725	620	tags=73%, list=27%, signal=53%	C3/Lrp1/Adgrb1/Itgav/Axl/Mertk/Gas6/Trem2
CHIARADONNA_NEOPLASTIC_TRANSFORMATION_KRAS_CDC25_DN	CHIARADONNA_NEOPLASTIC_TRANSFORMATION_KRAS_CDC25_DN	CHIARADONNA_NEOPLASTIC_TRANSFORMATION_KRAS_CDC25_DN	11	-0.566564546	-1.858929042	0.006789795	0.065810813	0.054859725	346	tags=64%, list=15%, signal=54%	Cebpb/Ddr1/Pros1/Rnase4/Zfp36/Ly6a/Stat3
MIR_7212_5P	MIR_7212_5P	MIR_7212_5P	18	-0.44623146	-1.792782578	0.006833274	0.066146447	0.055139509	732	tags=67%, list=32%, signal=46%	Kctd12/Adgrl1/Agap1/Ehd1/Nr4a1/Cnot4/Ermp1/Tmem63b/Gadd45b/Sox10/Atp6v0a2/Map1a
MIKKELSEN_MCV6_LCP_WITH_H3K4ME3	MIKKELSEN_MCV6_LCP_WITH_H3K4ME3	MIKKELSEN_MCV6_LCP_WITH_H3K4ME3	14	-0.534168212	-1.944383273	0.00684899	0.066212814	0.055194832	422	tags=64%, list=18%, signal=53%	Zbp1/Arap1/Glmp/Snx10/Gbp2/Ifi35/Lst1/Lgals9/Laptm5
MIR_6979_5P	MIR_6979_5P	MIR_6979_5P	20	-0.452290786	-1.894747597	0.006864304	0.066275119	0.05524677	194	tags=45%, list=8%, signal=42%	Sv2a/Myrf/Mapt/Fa2h/Laptm5/Fam168a/Psme1/Lbh/Prkaca
SCHAEFFER_PROSTATE_DEVELOPMENT_48HR_DN	SCHAEFFER_PROSTATE_DEVELOPMENT_48HR_DN	SCHAEFFER_PROSTATE_DEVELOPMENT_48HR_DN	47	-0.310759845	-1.757515456	0.006903827	0.066570706	0.05549317	283	tags=28%, list=12%, signal=25%	Wnt7a/Oxct1/Fam171b/Rassf2/Irf1/Sh3bp5/Cd83/Lyz2/Bst2/Atp2b1/C1qa/Iigp1/C1qc
GOBP_CELLULAR_RESPONSE_TO_VASCULAR_ENDOTHELIAL_GROWTH_FACTOR_STIMULUS	GOBP_CELLULAR_RESPONSE_TO_VASCULAR_ENDOTHELIAL_GROWTH_FACTOR_STIMULUS	GOBP_CELLULAR_RESPONSE_TO_VASCULAR_ENDOTHELIAL_GROWTH_FACTOR_STIMULUS	12	-0.58349662	-1.981958819	0.006925691	0.066609634	0.05552562	945	tags=92%, list=41%, signal=54%	Jcad/Egr3/Pdgfra/Nrp1/Nus1/Pik3ca/Nr4a1/Vegfa/Sema6a/Vegfb/Cadm4
MARTINEZ_RB1_AND_TP53_TARGETS_UP	MARTINEZ_RB1_AND_TP53_TARGETS_UP	MARTINEZ_RB1_AND_TP53_TARGETS_UP	109	-0.23171117	-1.622586778	0.006920587	0.066609634	0.05552562	475	tags=33%, list=21%, signal=28%	H2-K1/Itgav/Cnot4/Dctn4/Fcgr2b/B2m/Pum1/Stard4/H2-D1/Opa1/Ppp3ca/Gosr2/Gja1/Ptprz1/Rfc1/Add3/Gpd1/Immt/Srgn/Rtn4/Gbp2/Cat/Trp53inp2/Lyz2/Hspa9/Ifi27l2a/Ly6a/Cpd/Arxes1/Lgals9/H2-Aa/Csf1r/Sirpa/Iigp1/C1qb/Cd74
REACTOME_RHOB_GTPASE_CYCLE	REACTOME_RHOB_GTPASE_CYCLE	REACTOME_RHOB_GTPASE_CYCLE	9	-0.616562893	-1.847261578	0.006949934	0.066756889	0.055648372	815	tags=89%, list=35%, signal=58%	Diaph1/Rhob/Cavin1/Daam1/Prex1/Slk/Sowahc/Arhgef12
GOBP_REGULATION_OF_EXTENT_OF_CELL_GROWTH	GOBP_REGULATION_OF_EXTENT_OF_CELL_GROWTH	GOBP_REGULATION_OF_EXTENT_OF_CELL_GROWTH	26	-0.3846157	-1.761487894	0.00698473	0.067004992	0.05585519	858	tags=73%, list=37%, signal=46%	Nrp1/Mag/Macf1/Map2/Sema4a/Sema4c/Mgll/Rab21/Clasp2/Vegfa/Lrp1/Ist1/Ptprs/Pafah1b1/Sema6a/Dip2b/Spg20/Rtn4/Mapt
GOBP_STRIATED_MUSCLE_CELL_APOPTOTIC_PROCESS	GOBP_STRIATED_MUSCLE_CELL_APOPTOTIC_PROCESS	GOBP_STRIATED_MUSCLE_CELL_APOPTOTIC_PROCESS	14	0.550304421	1.851406252	0.007069715	0.067487578	0.056257472	599	tags=64%, list=26%, signal=48%	Mdk/Eif5a/Trp53/Pcmt1/Dynlt1b/Bnip3/Slc25a4/Mff/Dynlt1f
GOBP_REGULATION_OF_VIRAL_INDUCED_CYTOPLASMIC_PATTERN_RECOGNITION_RECEPTOR_SIGNALING_PATHWAY	GOBP_REGULATION_OF_VIRAL_INDUCED_CYTOPLASMIC_PATTERN_RECOGNITION_RECEPTOR_SIGNALING_PATHWAY	GOBP_REGULATION_OF_VIRAL_INDUCED_CYTOPLASMIC_PATTERN_RECOGNITION_RECEPTOR_SIGNALING_PATHWAY	13	-0.507584024	-1.802913695	0.007107283	0.067487578	0.056257472	498	tags=62%, list=22%, signal=48%	Ptprs/Ankrd17/Pum1/Rtn4/Gbp2/Irgm2/Trem2/Igtp
GOMF_PROMOTER_SPECIFIC_CHROMATIN_BINDING	GOMF_PROMOTER_SPECIFIC_CHROMATIN_BINDING	GOMF_PROMOTER_SPECIFIC_CHROMATIN_BINDING	13	-0.507417407	-1.80232188	0.007107283	0.067487578	0.056257472	861	tags=92%, list=37%, signal=58%	Foxo1/Zfp609/Nipbl/Rbl2/Suz12/Klf4/Dnmt1/Sox10/Hnrnpu/Gtf2f1/Gadd45a/Stat1
GOBP_NEGATIVE_REGULATION_OF_LEUKOCYTE_APOPTOTIC_PROCESS	GOBP_NEGATIVE_REGULATION_OF_LEUKOCYTE_APOPTOTIC_PROCESS	GOBP_NEGATIVE_REGULATION_OF_LEUKOCYTE_APOPTOTIC_PROCESS	13	-0.506786937	-1.800082479	0.007107283	0.067487578	0.056257472	446	tags=62%, list=19%, signal=50%	Axl/Fcgr2b/Mertk/Gas6/Gpam/Ccl5/Fcer1g/Cd74
HALLMARK_E2F_TARGETS	HALLMARK_E2F_TARGETS	HALLMARK_E2F_TARGETS	38	0.404170336	1.797306325	0.007055836	0.067487578	0.056257472	553	tags=50%, list=24%, signal=39%	Jpt1/Cks1b/Hmgb3/Rfc3/Cdk4/Hmgb2/Orc6/Trp53/Rbbp7/Slbp/Ube2s/Pcna/Ranbp1/Eif2s1/Nolc1/Pole4/Rpa2/Lsm8/Asf1a
MIKKELSEN_MEF_HCP_WITH_H3K27ME3	MIKKELSEN_MEF_HCP_WITH_H3K27ME3	MIKKELSEN_MEF_HCP_WITH_H3K27ME3	30	-0.366913403	-1.770317595	0.007072339	0.067487578	0.056257472	575	tags=57%, list=25%, signal=43%	Atp8a2/Fgfr4/Pou3f3/Trpm3/Ppp2r2c/Slc6a11/Adgrb1/Acsl6/Ntm/Aatk/Slc6a1/Srcin1/Wnt7a/Kcnj10/Cntn2/Ttyh1/Sox2
GOBP_CELLULAR_RESPONSE_TO_PEPTIDE	GOBP_CELLULAR_RESPONSE_TO_PEPTIDE	GOBP_CELLULAR_RESPONSE_TO_PEPTIDE	63	-0.282684235	-1.719060088	0.007101144	0.067487578	0.056257472	760	tags=56%, list=33%, signal=38%	Sos1/Sp1/Pik3ca/App/Rangap1/Slc39a14/Gnai2/Ncl/Prkcd/Cpeb2/Grk2/Nr4a1/Lrp1/Map3k7/Ncoa2/Crk/Prkcb/Fcgr2b/Sorl1/Opa1/Ppp3ca/Gja1/Ahcyl1/Ptpre/Nfe2l2/Irf1/Leprotl1/Gpam/Syap1/Trem2/Stat3/Anxa5/Atp2b1/Prkaca/Ctsd
MIR_363_3P	MIR_363_3P	MIR_363_3P	57	-0.288059507	-1.703656193	0.007057718	0.067487578	0.056257472	854	tags=63%, list=37%, signal=41%	Nol4l/Cldn11/Slc25a36/Asxl2/Rbpms2/Ric1/Plekhm1/Cog3/Ptprk/Snx13/Daam1/Nsmf/Bsdc1/Ccnc/Herc2/Ago3/Cpeb2/Zeb2/Ubash3b/Itprid2/Stk39/Itgav/Klf4/Slc38a2/Hcn2/Ugp2/Otud4/D16Ertd472e/Cadm2/Slc6a1/Ankrd28/Tef/Gnaq/Adam10/Kcna1/Tob1
GM14401_TARGET_GENES	GM14401_TARGET_GENES	GM14401_TARGET_GENES	17	0.510326541	1.793009997	0.007125646	0.067576082	0.056331249	252	tags=35%, list=11%, signal=32%	Mmachc/Timm50/Chchd4/Gdi1/Etfrf1/Cstb
GOBP_POSITIVE_REGULATION_OF_ACUTE_INFLAMMATORY_RESPONSE	GOBP_POSITIVE_REGULATION_OF_ACUTE_INFLAMMATORY_RESPONSE	GOBP_POSITIVE_REGULATION_OF_ACUTE_INFLAMMATORY_RESPONSE	12	-0.581292827	-1.974473214	0.007220396	0.068060588	0.056735132	475	tags=67%, list=21%, signal=53%	C3/H2-K1/H2-D1/H2-Q7/Ccl5/Fcer1g/Fcgr3/H2-T23
GOBP_NEGATIVE_REGULATION_OF_REPRODUCTIVE_PROCESS	GOBP_NEGATIVE_REGULATION_OF_REPRODUCTIVE_PROCESS	GOBP_NEGATIVE_REGULATION_OF_REPRODUCTIVE_PROCESS	8	-0.634092937	-1.836778516	0.007220973	0.068060588	0.056735132	34	tags=38%, list=1%, signal=37%	Ddb1/Prkaca/Calr
REACTOME_DUAL_INCISION_IN_TC_NER	REACTOME_DUAL_INCISION_IN_TC_NER	REACTOME_DUAL_INCISION_IN_TC_NER	20	0.493349217	1.830438819	0.00722739	0.068060588	0.056735132	673	tags=70%, list=29%, signal=50%	Rfc3/Hmgn1/Polr2g/Polr2i/Polr2d/Polr2h/Polr2f/Uba52/Pcna/Pole4/Polr2k/Gtf2h2/Rbx1/Pole3
KUMAR_TARGETS_OF_MLL_AF9_FUSION	KUMAR_TARGETS_OF_MLL_AF9_FUSION	KUMAR_TARGETS_OF_MLL_AF9_FUSION	60	-0.295153179	-1.773483107	0.007228118	0.068060588	0.056735132	449	tags=37%, list=20%, signal=30%	Txndc17/Rnf11/Mtdh/Use1/Gabbr1/Irf9/Pccb/Zrsr1/Slain1/Ddr1/Nfe2l2/Dnajc3/Trp53inp2/Usp18/Cd83/Irgm2/Ifi27l2a/Ly6a/Ccl5/2510039O18Rik/Ctsc/C1qc
GOCC_EARLY_ENDOSOME	GOCC_EARLY_ENDOSOME	GOCC_EARLY_ENDOSOME	55	-0.28635793	-1.694172557	0.00719747	0.068060588	0.056735132	721	tags=53%, list=31%, signal=37%	App/Snx13/Tmem30a/Ap3d1/Slc39a14/Ehd1/Rab21/Mon2/Lrp1/H2-K1/Tm9sf4/H2-D1/Ece1/Sorl1/Gja1/Picalm/H2-Q7/Pdlim4/Ptpn23/Dop1b/Vps4a/Mlc1/Wdr91/Llgl1/Washc4/Pld4/Atp9a/Ctss/H2-Ab1
GOBP_INTRACELLULAR_RECEPTOR_SIGNALING_PATHWAY	GOBP_INTRACELLULAR_RECEPTOR_SIGNALING_PATHWAY	GOBP_INTRACELLULAR_RECEPTOR_SIGNALING_PATHWAY	48	-0.29970015	-1.694165319	0.007231381	0.068060588	0.056735132	290	tags=31%, list=13%, signal=28%	Ncoa3/Zbtb7a/Klf9/Irf1/Rtn4/Gbp2/Irgm2/Tmf1/Trem2/Stat3/Igtp/Lbh/Ipo5/Nfkbia/Calr
RASHI_RESPONSE_TO_IONIZING_RADIATION_2	RASHI_RESPONSE_TO_IONIZING_RADIATION_2	RASHI_RESPONSE_TO_IONIZING_RADIATION_2	22	-0.435093317	-1.873728762	0.007246033	0.068112713	0.056778583	488	tags=55%, list=21%, signal=43%	Junb/Klf4/Pde4b/Csf1/Nfe2l2/Irf1/Tubb2a/Tagln2/Klf6/Stat3/Spop/Nfkbia
GOBP_CELL_SUBSTRATE_JUNCTION_ORGANIZATION	GOBP_CELL_SUBSTRATE_JUNCTION_ORGANIZATION	GOBP_CELL_SUBSTRATE_JUNCTION_ORGANIZATION	22	-0.434112813	-1.869506227	0.00735338	0.068863778	0.057404669	858	tags=73%, list=37%, signal=46%	Nrp1/Fermt2/Macf1/Ptprk/Iqgap1/Apod/Lamc1/Iqsec1/Clasp2/Vegfa/Lrp1/Itgav/Slk/Mmp14/Tesk2/Dusp3
MARKEY_RB1_CHRONIC_LOF_DN	MARKEY_RB1_CHRONIC_LOF_DN	MARKEY_RB1_CHRONIC_LOF_DN	23	-0.41191095	-1.805024553	0.007352593	0.068863778	0.057404669	75	tags=48%, list=3%, signal=47%	Slco3a1/Msrb1/Slc22a23/Igfbp2/Srgn/Lgals9/Csf1r/C1qa/C1qb/C1qc/Ctss
GOBERT_OLIGODENDROCYTE_DIFFERENTIATION_UP	GOBERT_OLIGODENDROCYTE_DIFFERENTIATION_UP	GOBERT_OLIGODENDROCYTE_DIFFERENTIATION_UP	81	0.313914749	1.668446664	0.007353579	0.068863778	0.057404669	392	tags=28%, list=17%, signal=24%	Hmgn2/Jpt1/Cks1b/Lsm4/Rbmx2/Hmgb3/Rfc3/Fmc1/Tmem107/Xrcc2/Mrnip/Hmgb2/Selenoh/Srm/Stub1/Slbp/Prim1/Larp7/Cdca7/Gins2/Rgcc/Nolc1/Tdp2
GOBP_CD8_POSITIVE_ALPHA_BETA_T_CELL_ACTIVATION	GOBP_CD8_POSITIVE_ALPHA_BETA_T_CELL_ACTIVATION	GOBP_CD8_POSITIVE_ALPHA_BETA_T_CELL_ACTIVATION	12	-0.57654559	-1.958348306	0.007416866	0.069133042	0.057629127	549	tags=58%, list=24%, signal=45%	Slc4a2/H2-K1/H2-D1/H2-Q7/Irf1/Igtp/H2-T23
GOBP_REGULATION_OF_BONE_RESORPTION	GOBP_REGULATION_OF_BONE_RESORPTION	GOBP_REGULATION_OF_BONE_RESORPTION	8	-0.633507853	-1.835083703	0.007398173	0.069133042	0.057629127	849	tags=100%, list=37%, signal=63%	Inpp5d/Plekhm1/Slc4a2/Vegfa/Ubash3b/Itgav/Csf1r
MIR_291A_3P_MIR_294_3P	MIR_291A_3P_MIR_294_3P	MIR_291A_3P_MIR_294_3P	40	-0.325885262	-1.746525639	0.007419336	0.069133042	0.057629127	810	tags=65%, list=35%, signal=43%	Rab5c/Kmt2a/Nfia/Zbtb11/App/Erap1/Rbl2/Itgb8/Znrf3/Usp24/Trip11/Prrg1/Tle4/Mier3/Ankrd17/Aak1/Slc22a23/Reep3/Sf3b1/Srcin1/Sowahc/Irf9/Rassf2/Myrf/Ssr1/Spop
MIR_295_3P	MIR_295_3P	MIR_295_3P	40	-0.325885262	-1.746525639	0.007419336	0.069133042	0.057629127	810	tags=65%, list=35%, signal=43%	Rab5c/Kmt2a/Nfia/Zbtb11/App/Erap1/Rbl2/Itgb8/Znrf3/Usp24/Trip11/Prrg1/Tle4/Mier3/Ankrd17/Aak1/Slc22a23/Reep3/Sf3b1/Srcin1/Sowahc/Irf9/Rassf2/Myrf/Ssr1/Spop
GOBP_REGULATION_OF_NATURAL_KILLER_CELL_ACTIVATION	GOBP_REGULATION_OF_NATURAL_KILLER_CELL_ACTIVATION	GOBP_REGULATION_OF_NATURAL_KILLER_CELL_ACTIVATION	14	-0.529627165	-1.927853766	0.007457779	0.069404709	0.057855588	475	tags=57%, list=21%, signal=46%	H2-K1/Axl/H2-D1/H2-Q7/Irf1/Gas6/Lgals9/H2-T23
GOMF_NATURAL_KILLER_CELL_LECTIN_LIKE_RECEPTOR_BINDING	GOMF_NATURAL_KILLER_CELL_LECTIN_LIKE_RECEPTOR_BINDING	GOMF_NATURAL_KILLER_CELL_LECTIN_LIKE_RECEPTOR_BINDING	8	-0.632024981	-1.830788262	0.007575372	0.07041139	0.058694754	560	tags=62%, list=24%, signal=47%	Ptpn6/H2-K1/H2-D1/H2-Q7/H2-T23
GOBP_REGULATION_OF_AMINO_ACID_TRANSPORT	GOBP_REGULATION_OF_AMINO_ACID_TRANSPORT	GOBP_REGULATION_OF_AMINO_ACID_TRANSPORT	10	-0.59790116	-1.872122341	0.007588395	0.070444817	0.058722619	627	tags=80%, list=27%, signal=58%	Nr3c1/Itgb1/Slc38a2/Gabbr1/Sv2a/Slc6a1/Arl6ip5/Slc38a3
GOBP_MITOCHONDRIAL_FISSION	GOBP_MITOCHONDRIAL_FISSION	GOBP_MITOCHONDRIAL_FISSION	11	-0.558148198	-1.831314548	0.007644441	0.070877058	0.059082934	340	tags=64%, list=15%, signal=54%	Inf2/Stat2/Tmem135/Ddhd2/Irgm2/Mapt/Igtp
GOBP_NEGATIVE_REGULATION_OF_CANONICAL_NF_KAPPAB_SIGNAL_TRANSDUCTION	GOBP_NEGATIVE_REGULATION_OF_CANONICAL_NF_KAPPAB_SIGNAL_TRANSDUCTION	GOBP_NEGATIVE_REGULATION_OF_CANONICAL_NF_KAPPAB_SIGNAL_TRANSDUCTION	12	-0.574840082	-1.952555219	0.007711572	0.071360633	0.059486041	143	tags=50%, list=6%, signal=47%	Irgm2/Otud7b/Trem2/Igtp/Trim59/Stat1
GOMF_ACTIVE_MONOATOMIC_ION_TRANSMEMBRANE_TRANSPORTER_ACTIVITY	GOMF_ACTIVE_MONOATOMIC_ION_TRANSMEMBRANE_TRANSPORTER_ACTIVITY	GOMF_ACTIVE_MONOATOMIC_ION_TRANSMEMBRANE_TRANSPORTER_ACTIVITY	36	-0.335112482	-1.70132699	0.007715695	0.071360633	0.059486041	693	tags=58%, list=30%, signal=41%	Atp6v0a1/Slc39a14/Atp1a2/Slc6a11/Slc1a2/Slc4a2/Slc4a4/Slc23a2/Slc5a3/Mfsd2a/Slc20a1/Slc6a6/Slc38a2/Slc20a2/Slc6a1/Atp6v0a2/Atp6v1a/Atp1a1/Anxa5/Slc38a3/Atp2b1
GOBP_DICARBOXYLIC_ACID_TRANSPORT	GOBP_DICARBOXYLIC_ACID_TRANSPORT	GOBP_DICARBOXYLIC_ACID_TRANSPORT	14	-0.527591076	-1.92044236	0.007762173	0.071613236	0.059696611	669	tags=79%, list=29%, signal=56%	Lrrc8c/Prkcd/Slc25a11/Nr3c1/Slc1a2/Itgb1/Slc38a2/Gja1/Gabbr1/Kcnj10/Arl6ip5
GOBP_POSITIVE_REGULATION_OF_SECRETION	GOBP_POSITIVE_REGULATION_OF_SECRETION	GOBP_POSITIVE_REGULATION_OF_SECRETION	55	-0.282031053	-1.668573557	0.00775648	0.071613236	0.059696611	627	tags=49%, list=27%, signal=37%	Nr3c1/Apbb1/Ppid/Grk2/Clasp2/Lrp1/Itgam/Prkcb/Tardbp/Ppp3ca/Gja1/Gabbr1/Slc6a1/Osbp/Oxct1/Ptpn23/Glud1/Rtn4/Gnaq/Vps4a/Aacs/Pdcd6ip/Tmf1/Trem2/Selenot/Fcer1g/Prkaca
GALINDO_IMMUNE_RESPONSE_TO_ENTEROTOXIN	GALINDO_IMMUNE_RESPONSE_TO_ENTEROTOXIN	GALINDO_IMMUNE_RESPONSE_TO_ENTEROTOXIN	25	-0.403277767	-1.819303883	0.00793612	0.073127777	0.060959128	647	tags=80%, list=28%, signal=58%	Csf2rb/Tnip1/Rhob/Sqstm1/Socs3/Ehd1/Scd2/Vegfa/Phldb1/Junb/Bhlhe40/Ptpre/Cebpb/Gadd45b/Cd83/Gadd45a/Ccl5/Nfkbia/Ccl4/Tapbp
GOBP_ASTROCYTE_ACTIVATION	GOBP_ASTROCYTE_ACTIVATION	GOBP_ASTROCYTE_ACTIVATION	7	-0.689053642	-1.898412073	0.007997191	0.073565067	0.061323652	721	tags=100%, list=31%, signal=69%	Zeb2/Lrp1/Ifngr1/Trem2/Csf1r/C1qa
MIR_669B_5P	MIR_669B_5P	MIR_669B_5P	53	-0.306427277	-1.779564916	0.008005775	0.073565067	0.061323652	723	tags=53%, list=31%, signal=37%	Pik3ca/Snx13/Tmem30a/Ncam2/Zdhhc21/Med13/Chpt1/Top1/Vegfa/Kif1b/Slc5a3/Slc20a1/Cnot4/Ugcg/Enpp6/Cadm2/Sel1l/Fntb/Insc/Zbtb7a/Klf9/Leprotl1/Ttyh1/Npepps/Tmf1/Ank/Fam168a/Lbh
GOBP_REGULATION_OF_MYELOID_CELL_DIFFERENTIATION	GOBP_REGULATION_OF_MYELOID_CELL_DIFFERENTIATION	GOBP_REGULATION_OF_MYELOID_CELL_DIFFERENTIATION	49	-0.305950089	-1.7366716	0.008013109	0.073565067	0.061323652	109	tags=37%, list=5%, signal=36%	Itgam/Cnot4/Csf1/B2m/Ppp3ca/Cebpb/Zbtb7a/Rassf2/Trem2/Hspa9/Zfp36/Ccl5/Stat3/Nfkbia/Csf1r/Stat1/C1qc/Cd74
GOBP_MONOAMINE_TRANSPORT	GOBP_MONOAMINE_TRANSPORT	GOBP_MONOAMINE_TRANSPORT	20	-0.446173645	-1.869121523	0.008034939	0.073590467	0.061344825	469	tags=50%, list=20%, signal=40%	Grk2/Tor1a/Prkcb/Slc29a3/Gabbr1/P2ry12/Rtn4/Ly6e/Fcer1g/Fcgr3
REACTOME_RNA_POLYMERASE_III_TRANSCRIPTION	REACTOME_RNA_POLYMERASE_III_TRANSCRIPTION	REACTOME_RNA_POLYMERASE_III_TRANSCRIPTION	7	0.70022676	1.801024056	0.008045418	0.073590467	0.061344825	495	tags=71%, list=22%, signal=56%	Snapc2/Polr2h/Polr2f/Polr3e/Polr2k
REACTOME_RNA_POLYMERASE_III_TRANSCRIPTION_INITIATION_FROM_TYPE_3_PROMOTER	REACTOME_RNA_POLYMERASE_III_TRANSCRIPTION_INITIATION_FROM_TYPE_3_PROMOTER	REACTOME_RNA_POLYMERASE_III_TRANSCRIPTION_INITIATION_FROM_TYPE_3_PROMOTER	7	0.70022676	1.801024056	0.008045418	0.073590467	0.061344825	495	tags=71%, list=22%, signal=56%	Snapc2/Polr2h/Polr2f/Polr3e/Polr2k
GOBP_CIRCULATORY_SYSTEM_PROCESS	GOBP_CIRCULATORY_SYSTEM_PROCESS	GOBP_CIRCULATORY_SYSTEM_PROCESS	61	-0.284529572	-1.72011955	0.008084218	0.073854968	0.061565312	723	tags=54%, list=31%, signal=38%	Pik3ca/App/Lnpep/Dlg1/Mgll/Zdhhc21/Gnai2/Nr3c1/Atp1a2/Grk2/Zeb2/Hopx/Vegfa/Lrp1/Wnk1/Stk39/Mfsd2a/Hbegf/Gaa/Pde4b/Adh5/Ece1/Gja1/Vegfb/Add3/Gnaq/Scpep1/Gas6/Atp1a1/Nampt/Arhgef12/Atp2b1/Ccl4
MIR_692	MIR_692	MIR_692	58	-0.282523191	-1.677994054	0.008097095	0.073882286	0.061588085	782	tags=60%, list=34%, signal=41%	Plpp3/Etv6/Nfia/Gigyf2/Il6st/Rsf1/Mafg/Hhip/Synm/Acox1/Cpeb2/Dclk1/Zeb2/Fgfr3/Sgms1/Tnks2/Vegfa/Map3k7/Bhlhe40/Fam120a/Aak1/Slk/Mgat3/Ptpre/Sparc/Wnt7a/Smpd1/Vps4a/Gpd2/Adam10/Lrrc58/Cyp20a1/Pdcd6ip/Arhgef12/Lbh
GOBP_BASEMENT_MEMBRANE_ORGANIZATION	GOBP_BASEMENT_MEMBRANE_ORGANIZATION	GOBP_BASEMENT_MEMBRANE_ORGANIZATION	9	-0.6121894	-1.834158314	0.008162658	0.074299076	0.061935519	640	tags=78%, list=28%, signal=56%	Lamc1/Fktn/Clasp2/Itgb1/Phldb1/Dag1/Ctss
DURAND_STROMA_S_UP	DURAND_STROMA_S_UP	DURAND_STROMA_S_UP	40	-0.323156529	-1.731901471	0.008155122	0.074299076	0.061935519	639	tags=48%, list=28%, signal=35%	Ivd/Lrig3/Myo1d/Prrg1/Pbxip1/Slc4a4/Ubash3b/Porcn/Hcn2/Rtkn2/Inf2/Oasl2/Pdlim4/Rassf2/Ly6a/Rtp4/Ccl5/Nrbp2/Stat1
GOBP_CELLULAR_RESPONSE_TO_VIRUS	GOBP_CELLULAR_RESPONSE_TO_VIRUS	GOBP_CELLULAR_RESPONSE_TO_VIRUS	9	-0.609998249	-1.827593486	0.008255944	0.075056777	0.062567138	143	tags=56%, list=6%, signal=52%	Chuk/Irgm2/Lgals8/Lgals9/Igtp
GOBP_ACUTE_INFLAMMATORY_RESPONSE_TO_ANTIGENIC_STIMULUS	GOBP_ACUTE_INFLAMMATORY_RESPONSE_TO_ANTIGENIC_STIMULUS	GOBP_ACUTE_INFLAMMATORY_RESPONSE_TO_ANTIGENIC_STIMULUS	12	-0.572401854	-1.944273308	0.008300984	0.075222557	0.062705331	475	tags=67%, list=21%, signal=53%	C3/H2-K1/Fcgr2b/H2-D1/H2-Q7/Fcer1g/Fcgr3/H2-T23
GOBP_REGULATION_OF_ACUTE_INFLAMMATORY_RESPONSE_TO_ANTIGENIC_STIMULUS	GOBP_REGULATION_OF_ACUTE_INFLAMMATORY_RESPONSE_TO_ANTIGENIC_STIMULUS	GOBP_REGULATION_OF_ACUTE_INFLAMMATORY_RESPONSE_TO_ANTIGENIC_STIMULUS	12	-0.572401854	-1.944273308	0.008300984	0.075222557	0.062705331	475	tags=67%, list=21%, signal=53%	C3/H2-K1/Fcgr2b/H2-D1/H2-Q7/Fcer1g/Fcgr3/H2-T23
NAA10_TARGET_GENES	NAA10_TARGET_GENES	NAA10_TARGET_GENES	10	0.61000132	1.822187442	0.008304377	0.075222557	0.062705331	671	tags=70%, list=29%, signal=50%	Pank4/Med4/Dld/Anapc16/Mff/Ascc1/Psma2
GOMF_TRANSFERASE_ACTIVITY_TRANSFERRING_ALKYL_OR_ARYL_OTHER_THAN_METHYL_GROUPS	GOMF_TRANSFERASE_ACTIVITY_TRANSFERRING_ALKYL_OR_ARYL_OTHER_THAN_METHYL_GROUPS	GOMF_TRANSFERASE_ACTIVITY_TRANSFERRING_ALKYL_OR_ARYL_OTHER_THAN_METHYL_GROUPS	13	0.565440604	1.836451905	0.008357548	0.075612542	0.063030421	433	tags=62%, list=19%, signal=50%	Dtwd1/Gstm5/Gstp1/Gsta4/Srm/Coq2/Mgst1/Lancl1
GOBP_POSITIVE_REGULATION_OF_ACUTE_INFLAMMATORY_RESPONSE_TO_ANTIGENIC_STIMULUS	GOBP_POSITIVE_REGULATION_OF_ACUTE_INFLAMMATORY_RESPONSE_TO_ANTIGENIC_STIMULUS	GOBP_POSITIVE_REGULATION_OF_ACUTE_INFLAMMATORY_RESPONSE_TO_ANTIGENIC_STIMULUS	11	-0.554980456	-1.820921013	0.008404128	0.075674416	0.063082	475	tags=64%, list=21%, signal=51%	C3/H2-K1/H2-D1/H2-Q7/Fcer1g/Fcgr3/H2-T23
GOBP_POSITIVE_REGULATION_OF_INFLAMMATORY_RESPONSE_TO_ANTIGENIC_STIMULUS	GOBP_POSITIVE_REGULATION_OF_INFLAMMATORY_RESPONSE_TO_ANTIGENIC_STIMULUS	GOBP_POSITIVE_REGULATION_OF_INFLAMMATORY_RESPONSE_TO_ANTIGENIC_STIMULUS	11	-0.554980456	-1.820921013	0.008404128	0.075674416	0.063082	475	tags=64%, list=21%, signal=51%	C3/H2-K1/H2-D1/H2-Q7/Fcer1g/Fcgr3/H2-T23
WP_PURINE_METABOLISM	WP_PURINE_METABOLISM	WP_PURINE_METABOLISM	25	0.454746709	1.80389401	0.008415019	0.075674416	0.063082	978	tags=80%, list=43%, signal=46%	Polr2g/Polr2i/Hprt/Polr2d/Prim1/Polr2h/Polr2f/Polr3e/Pole4/Nudt2/Polr2j/Pkm/Pole3/Nme2/Adsl/Guk1/Pgm1/Ak1/Nme1/Pde3b
REACTOME_TRANSCRIPTION_COUPLED_NUCLEOTIDE_EXCISION_REPAIR_TC_NER	REACTOME_TRANSCRIPTION_COUPLED_NUCLEOTIDE_EXCISION_REPAIR_TC_NER	REACTOME_TRANSCRIPTION_COUPLED_NUCLEOTIDE_EXCISION_REPAIR_TC_NER	21	0.469689152	1.774511928	0.008402269	0.075674416	0.063082	673	tags=67%, list=29%, signal=48%	Rfc3/Hmgn1/Polr2g/Polr2i/Polr2d/Polr2h/Polr2f/Uba52/Pcna/Pole4/Polr2k/Gtf2h2/Rbx1/Pole3
TABULA_MURIS_SENIS_PANCREAS_PANCREATIC_POLYPEPTIDE_CELL_AGEING	TABULA_MURIS_SENIS_PANCREAS_PANCREATIC_POLYPEPTIDE_CELL_AGEING	TABULA_MURIS_SENIS_PANCREAS_PANCREATIC_POLYPEPTIDE_CELL_AGEING	31	0.41503281	1.739960211	0.008413073	0.075674416	0.063082	929	tags=74%, list=40%, signal=45%	Ppp1ca/Cbr1/Nsfl1c/Srm/Stub1/Ppa1/Tsc22d1/Mmadhc/H3f3b/BC029722/Sdf2l1/Ctnnbl1/Pdhb/Mphosph6/Mospd3/Jtb/Agtrap/Fkbp8/Pebp1/Dusp1/Naa80/Spcs2/Jund
GOBP_MITOCHONDRIAL_OUTER_MEMBRANE_PERMEABILIZATION_INVOLVED_IN_PROGRAMMED_CELL_DEATH	GOBP_MITOCHONDRIAL_OUTER_MEMBRANE_PERMEABILIZATION_INVOLVED_IN_PROGRAMMED_CELL_DEATH	GOBP_MITOCHONDRIAL_OUTER_MEMBRANE_PERMEABILIZATION_INVOLVED_IN_PROGRAMMED_CELL_DEATH	10	0.609221139	1.819856898	0.008425607	0.075678556	0.063085451	667	tags=90%, list=29%, signal=64%	Slc25a5/Bloc1s2/Atpif1/Chchd10/Bnip3/Slc25a4/Bax/Gclc/Bnip3l
MIR_6980_5P	MIR_6980_5P	MIR_6980_5P	10	-0.590927543	-1.85028685	0.008447448	0.075783649	0.063173056	501	tags=60%, list=22%, signal=47%	Per3/Fam120a/Prpf38b/Zbtb7a/Ptp4a2/Mcl1
TABULA_MURIS_SENIS_PANCREAS_PANCREATIC_DUCTAL_CELL_AGEING	TABULA_MURIS_SENIS_PANCREAS_PANCREATIC_DUCTAL_CELL_AGEING	TABULA_MURIS_SENIS_PANCREAS_PANCREATIC_DUCTAL_CELL_AGEING	88	0.311327068	1.695729016	0.008494353	0.076113072	0.063447662	812	tags=56%, list=35%, signal=37%	Tmsb10/Elof1/Eif5a/Smdt1/Erh/Pfdn6/Hprt/Slc25a5/Cdc37/Wbp2/Prdx5/Ppa1/Cirbp/Tsc22d1/Mcfd2/Scand1/BC029722/Tmem160/Rpl13/Ranbp1/Tmem9/Smim19/Mgst1/Adrm1/Pfdn1/Spr/Atp5g2/Chchd10/Rps3/Swi5/Dad1/Sumo1/Ddah2/Txn2/Snrpc/Zcrb1/A430005L14Rik/Bend5/Eloc/Gstm1/Psma2/Cryab/Pex14/Rpl6/Anapc11/Pfn1/Gjb1/Macrod1/Pebp1
BURTON_ADIPOGENESIS_5	BURTON_ADIPOGENESIS_5	BURTON_ADIPOGENESIS_5	31	0.414692199	1.738532251	0.008524503	0.076191436	0.063512986	724	tags=65%, list=31%, signal=45%	Timm23/Mrpl20/Ppa1/Ndufb10/Mdh2/G6pdx/Timm17a/Atp5md/Rgcc/Mrpl12/Jagn1/Mrpl18/Chp1/Phb/Dnajb9/Etfb/Ginm1/Grpel1/Cycs/Pex14
GOBP_RECEPTOR_MEDIATED_ENDOCYTOSIS	GOBP_RECEPTOR_MEDIATED_ENDOCYTOSIS	GOBP_RECEPTOR_MEDIATED_ENDOCYTOSIS	43	-0.317425522	-1.732889664	0.008521962	0.076191436	0.063512986	631	tags=53%, list=27%, signal=40%	App/Lrrtm2/Iqsec1/C3/Siglech/Grk2/Rab21/Itgb1/Vegfa/AU040320/Lrp1/Itgav/Itgam/Aak1/Fcgr2b/B2m/Sorl1/Fchsd2/Picalm/Cltc/Atad1/Fcer1g/Micall1
GOBP_HOMEOSTATIC_PROCESS	GOBP_HOMEOSTATIC_PROCESS	GOBP_HOMEOSTATIC_PROCESS	268	-0.173102088	-1.414261342	0.008533686	0.076191436	0.063512986	560	tags=32%, list=24%, signal=28%	Ptpn6/Fgfr3/Ank3/Slc4a2/Slc4a4/Git1/Itgb1/Krit1/Vegfa/Metrnl/Scd1/Ubash3b/Lrp1/Wnk1/Kcnj16/Stk39/Mfsd2a/Plcl1/Itgav/Xiap/Itgam/Hyal2/Gaa/Axl/Prkcb/Fcgr2b/Pde4b/Csf1/Tra2b/Tm9sf4/B2m/Sorl1/Ppp3ca/Gja1/Cebpb/Dnase2a/Rack1/Picalm/Got1/Sv2a/Osbp/Kcnj10/Soat1/Oxct1/Immt/Mertk/Atp6v0a2/Nfe2l2/Snx10/Cntn2/Dctn1/Zbtb7a/Rassf2/Usf2/Acadl/Rtn4/Trim32/Trp53inp2/Aacs/Lcat/Gas6/Map1a/Atp6v1a/Mthfd1/Ampd2/Gpam…
GOBP_BODY_FLUID_SECRETION	GOBP_BODY_FLUID_SECRETION	GOBP_BODY_FLUID_SECRETION	11	-0.55319592	-1.815065853	0.00859405	0.076274742	0.06358243	532	tags=73%, list=23%, signal=56%	Vegfa/Wnk1/Stk39/Chuk/Ppp3ca/Gja1/Ddr1/Usf2
GOBP_NEUROTRANSMITTER_UPTAKE	GOBP_NEUROTRANSMITTER_UPTAKE	GOBP_NEUROTRANSMITTER_UPTAKE	11	-0.55317801	-1.81500709	0.00859405	0.076274742	0.06358243	625	tags=73%, list=27%, signal=53%	Atp1a2/Slc6a11/Slc1a2/Itgb1/Tor1a/Slc6a1/Kcnj10/Arl6ip5
GOBP_INTERLEUKIN_1_PRODUCTION	GOBP_INTERLEUKIN_1_PRODUCTION	GOBP_INTERLEUKIN_1_PRODUCTION	13	-0.497500306	-1.76709682	0.008557728	0.076274742	0.06358243	156	tags=69%, list=7%, signal=65%	App/Hdac3/Pycard/Git1/Gas6/Trem2/Stat3/Lgals9/Sirpa
MCBRYAN_PUBERTAL_TGFB1_TARGETS_UP	MCBRYAN_PUBERTAL_TGFB1_TARGETS_UP	MCBRYAN_PUBERTAL_TGFB1_TARGETS_UP	30	-0.360083614	-1.7373646	0.008583957	0.076274742	0.06358243	532	tags=50%, list=23%, signal=39%	Vegfa/Bhlhe40/Crk/Itgav/Gja1/Picalm/Mmp14/Epb41l2/Cyth1/Adam10/Ogfr/S100a6/Atp1a1/Cpd/Sirpa
GOBP_REGULATION_OF_PEPTIDYL_TYROSINE_PHOSPHORYLATION	GOBP_REGULATION_OF_PEPTIDYL_TYROSINE_PHOSPHORYLATION	GOBP_REGULATION_OF_PEPTIDYL_TYROSINE_PHOSPHORYLATION	47	-0.305585906	-1.728254022	0.008581348	0.076274742	0.06358243	797	tags=60%, list=35%, signal=40%	Socs3/Plpp3/Parp9/App/Il6st/Iqgap1/Suz12/Mvp/Ncl/Prkcd/Ptpn6/Fgfr3/Itgb1/Vegfa/Hbegf/Hyal2/Ptprz1/Vegfb/Osbp/Srcin1/Irf1/Sh3bp5/Cadm4/Trem2/Ccl5/Tgfa/Csf1r/Cd74
GOBP_MAMMARY_GLAND_DEVELOPMENT	GOBP_MAMMARY_GLAND_DEVELOPMENT	GOBP_MAMMARY_GLAND_DEVELOPMENT	17	-0.474803741	-1.893086206	0.008658217	0.076480919	0.063754298	627	tags=71%, list=27%, signal=52%	Nr3c1/Vegfa/Chuk/Csf1/Gja1/Cebpb/Ncoa3/Ddr1/Usf2/Rtn4/Tgfa/Lbh
GOBP_POSITIVE_REGULATION_OF_OSTEOCLAST_DIFFERENTIATION	GOBP_POSITIVE_REGULATION_OF_OSTEOCLAST_DIFFERENTIATION	GOBP_POSITIVE_REGULATION_OF_OSTEOCLAST_DIFFERENTIATION	8	-0.625661605	-1.812355457	0.008638571	0.076480919	0.063754298	428	tags=62%, list=19%, signal=51%	Csf1/Ppp3ca/Trem2/Ccl5/Csf1r
MARTORIATI_MDM4_TARGETS_FETAL_LIVER_DN	MARTORIATI_MDM4_TARGETS_FETAL_LIVER_DN	MARTORIATI_MDM4_TARGETS_FETAL_LIVER_DN	86	-0.24581649	-1.608372497	0.008656651	0.076480919	0.063754298	506	tags=40%, list=22%, signal=32%	Eif5b/Kif1b/Irf2bpl/Xiap/Mtdh/Prpf38b/Sec24b/Slc38a2/Lmo4/Nr2f1/Stard4/Cand1/Ugcg/Otud4/Ganab/Smc1a/Add3/Mmp14/Ankrd28/Epb41l2/Anp32e/Nudt4/Spg20/Adam10/Sh3bp5/Lrrc58/Arpc1b/Ing3/Gtf2f1/Baz1b/Ssr1/Ctsc/Atp2b1/Csf1r
GOBP_CENTRAL_NERVOUS_SYSTEM_DEVELOPMENT	GOBP_CENTRAL_NERVOUS_SYSTEM_DEVELOPMENT	GOBP_CENTRAL_NERVOUS_SYSTEM_DEVELOPMENT	148	-0.204753587	-1.496131552	0.008628318	0.076480919	0.063754298	637	tags=43%, list=28%, signal=33%	Fbxw11/Nr3c1/Atp1a2/C3/Pias4/Samd4b/Unc5c/Bptf/Dclk1/Grk2/Zeb2/Fktn/Fgfr3/Slc1a2/Git1/Itgb1/Stk4/Lrp1/Ptprs/Mfsd2a/Crk/Pafah1b1/Itgam/Axl/Fcgr2b/Tra2b/Ankle2/Sec24b/B2m/Lmo4/Nr2f1/Ugp2/Nars/Nde1/Ifngr1/Aatk/Dag1/Ptprz1/D16Ertd472e/Wnt7a/Kcnj10/Sox10/P2ry12/Cntn2/Dctn1/Wdr1/Dvl3/Myrf/Rtn4/Gnaq/Tubb2a/Ctnna2/Fa2h/Llgl1/Trem2/Sox2/Zfp365/Stat3/Kcna1/Ncan/Ndst1/Csf1r/C1qa
GOBP_RESPONSE_TO_PROTOZOAN	GOBP_RESPONSE_TO_PROTOZOAN	GOBP_RESPONSE_TO_PROTOZOAN	7	-0.681387289	-1.877290501	0.008681436	0.076595481	0.063849797	181	tags=71%, list=8%, signal=66%	Irf8/Gbp2/Irgm2/Igtp/Iigp1
GOBP_ASTROCYTE_DIFFERENTIATION	GOBP_ASTROCYTE_DIFFERENTIATION	GOBP_ASTROCYTE_DIFFERENTIATION	18	-0.438170066	-1.760395068	0.008711088	0.076766462	0.063992326	816	tags=78%, list=35%, signal=51%	Plp1/Mag/Plpp3/App/Il6st/Nr3c1/Zeb2/Fgfr3/Lrp1/Ifngr1/Trem2/Stat3/Csf1r/C1qa
GOBP_REGULATION_OF_T_CELL_MIGRATION	GOBP_REGULATION_OF_T_CELL_MIGRATION	GOBP_REGULATION_OF_T_CELL_MIGRATION	11	-0.550321429	-1.805634493	0.008783971	0.07722661	0.064375905	721	tags=82%, list=31%, signal=56%	App/Apod/Pycard/Wnk1/Stk39/Crk/Adam10/Ccl5/Lgals9
GOBP_T_CELL_MIGRATION	GOBP_T_CELL_MIGRATION	GOBP_T_CELL_MIGRATION	11	-0.550321429	-1.805634493	0.008783971	0.07722661	0.064375905	721	tags=82%, list=31%, signal=56%	App/Apod/Pycard/Wnk1/Stk39/Crk/Adam10/Ccl5/Lgals9
GOMF_EXOPEPTIDASE_ACTIVITY	GOMF_EXOPEPTIDASE_ACTIVITY	GOMF_EXOPEPTIDASE_ACTIVITY	17	-0.473825976	-1.889187767	0.008858405	0.077607105	0.064693084	707	tags=71%, list=31%, signal=49%	Erap1/Lnpep/Lta4h/Blmh/Ermp1/Mmp14/Mindy2/Scpep1/Adam10/Npepps/Cpd/Ctsc
GOBP_REGULATION_OF_SYNCYTIUM_FORMATION_BY_PLASMA_MEMBRANE_FUSION	GOBP_REGULATION_OF_SYNCYTIUM_FORMATION_BY_PLASMA_MEMBRANE_FUSION	GOBP_REGULATION_OF_SYNCYTIUM_FORMATION_BY_PLASMA_MEMBRANE_FUSION	7	-0.680994882	-1.876209381	0.00885334	0.077607105	0.064693084	647	tags=86%, list=28%, signal=62%	Gdf15/Ehd1/Cd53/Adgrb1/Trem2/Stat1
PARP1_TARGET_GENES	PARP1_TARGET_GENES	PARP1_TARGET_GENES	27	0.446669606	1.803512347	0.008845551	0.077607105	0.064693084	687	tags=67%, list=30%, signal=47%	Cdk4/Gtpbp8/Orc6/Dap3/H3f3a/Rex1bd/Prdx2/Diablo/Jagn1/Rbis/Dad1/Elovl1/Hmces/Iscu/Ginm1/Txnrd1/Ube2i/Cux1
HUANG_GATA2_TARGETS_UP	HUANG_GATA2_TARGETS_UP	HUANG_GATA2_TARGETS_UP	23	-0.404730828	-1.773560722	0.008877549	0.077683754	0.064756978	127	tags=35%, list=6%, signal=33%	Srgn/Lyz2/Ank/Sat1/Fcgr3/Psmb8/Tap2/H2-T23
REACTOME_FGFR2_ALTERNATIVE_SPLICING	REACTOME_FGFR2_ALTERNATIVE_SPLICING	REACTOME_FGFR2_ALTERNATIVE_SPLICING	9	0.625425745	1.791817328	0.008920046	0.077964329	0.064990865	495	tags=78%, list=22%, signal=61%	Polr2g/Polr2i/Polr2d/Polr2h/Polr2f/Hnrnpa1/Polr2k
GOBP_NEGATIVE_REGULATION_OF_CELLULAR_COMPONENT_ORGANIZATION	GOBP_NEGATIVE_REGULATION_OF_CELLULAR_COMPONENT_ORGANIZATION	GOBP_NEGATIVE_REGULATION_OF_CELLULAR_COMPONENT_ORGANIZATION	126	-0.207344716	-1.465993759	0.008940965	0.07805588	0.065067182	577	tags=40%, list=25%, signal=31%	Trim9/Clasp2/Fgfr3/Ank3/Tnks2/Itgb1/Vegfa/Lrp1/Map3k7/Map4/Ptprs/H2-K1/Pafah1b1/Itgav/Ntm/Cep97/Fcgr2b/B2m/Lmo4/Nr2f1/H2-D1/Sorl1/Arap1/Opa1/Ppp3ca/Sema6a/Rack1/Ptprz1/Picalm/Dip2b/Add3/Mmp14/Hnrnpu/Plxnb3/Hspa2/Dync1li1/Spg20/Itm2c/Rtn4/Slc35f6/Map1a/Irgm2/Mapt/Ctnna2/Trem2/Baz1b/Zfp365/Igtp/Sirpa/Stat1
TABULA_MURIS_SENIS_KIDNEY_BRUSH_CELL_AGEING	TABULA_MURIS_SENIS_KIDNEY_BRUSH_CELL_AGEING	TABULA_MURIS_SENIS_KIDNEY_BRUSH_CELL_AGEING	18	-0.437161519	-1.756343122	0.009024057	0.078689359	0.065595249	54	tags=28%, list=2%, signal=27%	Rpl22/H2-Aa/H2-Eb1/H2-Ab1/Cd74
TABULA_MURIS_SENIS_BROWN_ADIPOSE_TISSUE_B_CELL_AGEING	TABULA_MURIS_SENIS_BROWN_ADIPOSE_TISSUE_B_CELL_AGEING	TABULA_MURIS_SENIS_BROWN_ADIPOSE_TISSUE_B_CELL_AGEING	77	-0.265547569	-1.705912237	0.009115284	0.079392207	0.066181141	216	tags=25%, list=9%, signal=23%	Wdr1/Dnajc3/Itm2c/Tagln2/Arpc1b/Lyz2/Efcab14/Zfp36/Ly6a/Atp1a1/Cd68/Anxa5/Fcer1g/Clptm1/Bst2/Hexb/Ctsd/Psmb8/C1qb
REACTOME_SENESCENCE_ASSOCIATED_SECRETORY_PHENOTYPE_SASP	REACTOME_SENESCENCE_ASSOCIATED_SECRETORY_PHENOTYPE_SASP	REACTOME_SENESCENCE_ASSOCIATED_SECRETORY_PHENOTYPE_SASP	11	0.589933615	1.822490211	0.009182897	0.079887995	0.066594429	751	tags=82%, list=33%, signal=55%	Cdk4/Ube2s/Fzr1/Uba52/Anapc5/Anapc16/Mapk1/Anapc11/Cdc26
GOBP_VIRAL_LIFE_CYCLE	GOBP_VIRAL_LIFE_CYCLE	GOBP_VIRAL_LIFE_CYCLE	39	-0.341156599	-1.799452896	0.00919708	0.07988842	0.066594783	585	tags=51%, list=25%, signal=39%	Ppid/Grk2/AU040320/Ist1/Znfx1/Itgav/Hyal2/Axl/Ppie/Oasl2/Smpd1/Vps4a/Gas6/Ly6e/Pdcd6ip/Ccl5/Trim59/Bst2/Ddb1/Cd74
GOBP_NEGATIVE_REGULATION_OF_LEUKOCYTE_CELL_CELL_ADHESION	GOBP_NEGATIVE_REGULATION_OF_LEUKOCYTE_CELL_CELL_ADHESION	GOBP_NEGATIVE_REGULATION_OF_LEUKOCYTE_CELL_CELL_ADHESION	23	-0.402780557	-1.765014489	0.009204326	0.07988842	0.066594783	560	tags=48%, list=24%, signal=37%	Ptpn6/Slc4a2/Wnk1/Klf4/Cebpb/Irf1/Lgals9/Dusp3/Laptm5/H2-Aa/Cd74
GOMF_KINASE_ACTIVITY	GOMF_KINASE_ACTIVITY	GOMF_KINASE_ACTIVITY	85	-0.246695282	-1.606094034	0.009258831	0.080268267	0.066911422	731	tags=48%, list=32%, signal=34%	Cdc42bpa/Brd4/Pik3ca/Map3k11/Prpf4b/Trib1/Prkcd/Fn3krp/Ip6k1/Top1/Dclk1/Grk2/Camk2g/Fgfr3/Sgms1/Stk4/Sik3/Phkg1/Map3k7/Wnk1/Stk39/Chuk/Axl/Aak1/Prkcb/Slk/Cpne3/Cdk11b/Pik3c2b/Aatk/Etnk1/Mertk/Ddr1/Rassf2/Tesk2/Fgfrl1/Baz1b/Ccl5/Nrbp2/Csf1r/Prkaca
GOMF_CYSTEINE_TYPE_PEPTIDASE_ACTIVITY	GOMF_CYSTEINE_TYPE_PEPTIDASE_ACTIVITY	GOMF_CYSTEINE_TYPE_PEPTIDASE_ACTIVITY	27	-0.376978677	-1.750267082	0.009286595	0.080415673	0.067034299	804	tags=67%, list=35%, signal=44%	Usp34/Usp7/Usp35/Usp45/Usp24/Pigk/Usp4/Usp19/Blmh/Tank/Otud4/Senp6/Mindy2/Usp18/Otud7b/Ctsc/Senp3/Ctss
GOBP_ANTIGEN_PROCESSING_AND_PRESENTATION_VIA_MHC_CLASS_IB	GOBP_ANTIGEN_PROCESSING_AND_PRESENTATION_VIA_MHC_CLASS_IB	GOBP_ANTIGEN_PROCESSING_AND_PRESENTATION_VIA_MHC_CLASS_IB	11	-0.547667935	-1.796928236	0.009353737	0.080903331	0.06744081	475	tags=55%, list=21%, signal=43%	H2-K1/B2m/H2-D1/H2-Q7/Tap2/H2-T23
GOCC_LARGE_RIBOSOMAL_SUBUNIT	GOCC_LARGE_RIBOSOMAL_SUBUNIT	GOCC_LARGE_RIBOSOMAL_SUBUNIT	32	0.413976979	1.761288068	0.009385889	0.08108757	0.067594391	869	tags=75%, list=38%, signal=47%	Mrpl42/Mrpl27/Mrpl20/Mrpl28/Mrpl22/Mrpl14/Uba52/Rpl23a/Rpl13/Mrpl2/Rpl18a/Mrpl12/Mrpl21/Mrpl18/Rpl28/Mrps30/Rpl34/Mrpl30/Mrpl23/Rpl6/Mrpl52/Rpl21/Gadd45gip1/Mrpl1
GOBP_EXPORT_FROM_CELL	GOBP_EXPORT_FROM_CELL	GOBP_EXPORT_FROM_CELL	133	-0.21493556	-1.540957088	0.009404228	0.081152187	0.067648255	585	tags=37%, list=25%, signal=29%	Ppid/Trim9/Grk2/Rab21/Clasp2/Nr4a1/Slc4a4/Git1/Lrp1/Porcn/Pafah1b1/Itgam/Axl/Prkcb/Tardbp/Slc38a2/Ppp3ca/Gja1/Gabbr1/Sv2a/Osbp/Srcin1/Wnt7a/Sel1l/Oxct1/P2ry12/Mertk/Ptpn23/Glud1/Rtn4/Gnaq/Vps4a/Aacs/Ly6e/Pdcd6ip/Tmf1/Llgl1/Trem2/Ccl5/Selenot/Atp1a1/Lgals9/Anxa5/Atp9a/Fcer1g/Fcgr3/Slc38a3/Atp2b1/Prkaca
MIR_106A_3P_MIR_17_3P	MIR_106A_3P_MIR_17_3P	MIR_106A_3P_MIR_17_3P	15	-0.50063686	-1.883572793	0.009487078	0.081584314	0.068008475	694	tags=80%, list=30%, signal=56%	Prrc2c/Phf3/Hdac3/Dclk1/Clasp2/Cnot4/Glud1/Otud7b/Kcna1/Laptm5/H2-Aa/Stat1
MIR_20B_3P	MIR_20B_3P	MIR_20B_3P	15	-0.50063686	-1.883572793	0.009487078	0.081584314	0.068008475	694	tags=80%, list=30%, signal=56%	Prrc2c/Phf3/Hdac3/Dclk1/Clasp2/Cnot4/Glud1/Otud7b/Kcna1/Laptm5/H2-Aa/Stat1
GAVIN_FOXP3_TARGETS_CLUSTER_P2	GAVIN_FOXP3_TARGETS_CLUSTER_P2	GAVIN_FOXP3_TARGETS_CLUSTER_P2	9	-0.601235727	-1.801340413	0.00946867	0.081584314	0.068008475	453	tags=67%, list=20%, signal=54%	Gaa/Pex3/Gja1/Otud4/Ccl5/Fcgr3
GOBP_POSITIVE_REGULATION_OF_NEUROGENESIS	GOBP_POSITIVE_REGULATION_OF_NEUROGENESIS	GOBP_POSITIVE_REGULATION_OF_NEUROGENESIS	51	-0.302104839	-1.736839615	0.009497973	0.081584314	0.068008475	590	tags=49%, list=26%, signal=37%	Dhx36/Ptprd/Zeb2/Rab21/Itgb1/Vegfa/Lrp1/Ist1/Pafah1b1/Plxnb1/Opa1/Dag1/Ptprz1/Picalm/Sox10/Plxnb3/Myrf/Rtn4/Trim32/Mapt/Sox2/Zfp365/Ncan/Csf1r/Gjc2
GOBP_REGULATION_OF_CD8_POSITIVE_ALPHA_BETA_T_CELL_ACTIVATION	GOBP_REGULATION_OF_CD8_POSITIVE_ALPHA_BETA_T_CELL_ACTIVATION	GOBP_REGULATION_OF_CD8_POSITIVE_ALPHA_BETA_T_CELL_ACTIVATION	11	-0.546735837	-1.793869972	0.009543659	0.081792998	0.068182434	549	tags=55%, list=24%, signal=42%	Slc4a2/H2-K1/H2-D1/H2-Q7/Irf1/H2-T23
GOMF_GLUTATHIONE_BINDING	GOMF_GLUTATHIONE_BINDING	GOMF_GLUTATHIONE_BINDING	6	0.710985179	1.723854548	0.009555103	0.081792998	0.068182434	669	tags=100%, list=29%, signal=71%	Gstm5/Mmachc/Gss/Mgst1/Lancl1/Gstm1
GOMF_GLUTATHIONE_TRANSFERASE_ACTIVITY	GOMF_GLUTATHIONE_TRANSFERASE_ACTIVITY	GOMF_GLUTATHIONE_TRANSFERASE_ACTIVITY	6	0.710985179	1.723854548	0.009555103	0.081792998	0.068182434	669	tags=100%, list=29%, signal=71%	Gstm5/Gstp1/Gsta4/Mgst1/Lancl1/Gstm1
REACTOME_DNA_REPLICATION_PRE_INITIATION	REACTOME_DNA_REPLICATION_PRE_INITIATION	REACTOME_DNA_REPLICATION_PRE_INITIATION	32	0.41308908	1.757510455	0.009602901	0.082108102	0.068445104	751	tags=69%, list=33%, signal=47%	Psmb6/Orc6/Psmb2/Ube2s/Prim1/Orc4/Fzr1/Uba52/Psmd11/Psmc1/Psmb3/Psmc4/Pole4/Psmd12/Anapc5/Anapc16/Psma3/Psma2/Pole3/Psmc2/Anapc11/Cdc26
GOBP_PYROPTOSIS	GOBP_PYROPTOSIS	GOBP_PYROPTOSIS	6	-0.724018875	-1.881144481	0.009618211	0.082145019	0.068475878	604	tags=83%, list=26%, signal=62%	Pycard/Zeb2/Zbp1/Gbp2/Trem2
MILI_PSEUDOPODIA_CHEMOTAXIS_DN	MILI_PSEUDOPODIA_CHEMOTAXIS_DN	MILI_PSEUDOPODIA_CHEMOTAXIS_DN	93	-0.237404596	-1.570167425	0.009657929	0.082390072	0.068680154	546	tags=39%, list=24%, signal=31%	Sgms1/Itgb1/Krit1/Lrp1/Slc23a2/Abhd12/H2-K1/Slc20a1/Chuk/Slc6a6/Gaa/Axl/Plod1/Stt3a/Slc38a2/Ganab/Dag1/Slc20a2/Rack1/Fzd2/Mmp14/Sel1l/Epb41l2/Ddr1/Tra2a/Ctnna1/Hsd17b12/Scpep1/Slc35f6/Ly6e/Por/Zfp36/Klf6/Atp1a1/Tap2/Tapbp
MIR_101B_3P	MIR_101B_3P	MIR_101B_3P	41	-0.32597362	-1.747977152	0.009803437	0.083536014	0.069635408	796	tags=63%, list=35%, signal=42%	Smap1/Ankrd12/Phf20/Naa15/App/Prpf4b/Phf3/Zdhhc21/Med13/Cpeb2/Slc4a4/Itgb1/Itprid2/Kif1b/Pafah1b1/Ankrd17/Slc25a3/Gja1/Otud4/Etnk1/Cadm2/Dip2b/Nfe2l2/Atp6v1a/Fam168a/Atp2b1
LAZARO_GENETIC_MOUSE_MODEL_HIGH_GRADE_SMALL_CELL_NEUROENDOCRINE_LUNG_CARCINOMA_UP	LAZARO_GENETIC_MOUSE_MODEL_HIGH_GRADE_SMALL_CELL_NEUROENDOCRINE_LUNG_CARCINOMA_UP	LAZARO_GENETIC_MOUSE_MODEL_HIGH_GRADE_SMALL_CELL_NEUROENDOCRINE_LUNG_CARCINOMA_UP	109	0.290806893	1.64614302	0.0098151	0.083540138	0.069638845	924	tags=58%, list=40%, signal=36%	Hmgn2/Jpt1/Mif/Bex3/Cdk4/Gdpd1/Fbxo2/Pfn2/Hmgb2/Orc6/Bex2/Timm50/Sumo3/Slbp/Prim1/Gtf2a2/1500011B03Rik/Larp7/Pcna/Hmgn3/Atpif1/Ranbp1/Gins2/Yars/Zbed3/Snrpd1/Tsn/Fbxo44/Zfp239/Smc5/Sae1/Rpa2/Morf4l2/Pgp/Mapk8ip1/Slc25a4/Scg5/Phyhipl/Abat/Pkm/Nipsnap1/Trp53i11/Syce2/Idh3a/Ddc/Synpr/Cenpm/Nsl1/Pigf/Dut/Srsf1/Rfc5/Psip1/Maged1/Scrn1/Zfp382/Lrrc40/Tpx2/Nek2/Neil3/Cntrob/Gdap1l1/Sez6
MIR_7048_5P	MIR_7048_5P	MIR_7048_5P	9	-0.59666635	-1.78765027	0.009843655	0.083687861	0.069761987	647	tags=89%, list=28%, signal=64%	Ehd1/Samd4b/Phldb1/Irf2bpl/Ece1/Dvl3/Slc35f6/Map1a
GOBP_VASCULAR_ENDOTHELIAL_GROWTH_FACTOR_SIGNALING_PATHWAY	GOBP_VASCULAR_ENDOTHELIAL_GROWTH_FACTOR_SIGNALING_PATHWAY	GOBP_VASCULAR_ENDOTHELIAL_GROWTH_FACTOR_SIGNALING_PATHWAY	10	-0.584535886	-1.830273571	0.009880145	0.083902642	0.069941028	904	tags=90%, list=39%, signal=55%	Jcad/Pdgfra/Nrp1/Nus1/Pik3ca/Vegfa/Sema6a/Vegfb/Cadm4
GOBP_POSITIVE_REGULATION_OF_RELEASE_OF_CYTOCHROME_C_FROM_MITOCHONDRIA	GOBP_POSITIVE_REGULATION_OF_RELEASE_OF_CYTOCHROME_C_FROM_MITOCHONDRIA	GOBP_POSITIVE_REGULATION_OF_RELEASE_OF_CYTOCHROME_C_FROM_MITOCHONDRIA	9	0.621146776	1.779558271	0.009904312	0.084012396	0.070032519	668	tags=78%, list=29%, signal=55%	Trp53/Mllt11/Pdcd5/Bnip3/Bax/Mff/Fam162a
GOMF_TAP_COMPLEX_BINDING	GOMF_TAP_COMPLEX_BINDING	GOMF_TAP_COMPLEX_BINDING	5	-0.744699071	-1.769963036	0.009930434	0.084138471	0.070137614	475	tags=80%, list=21%, signal=64%	H2-K1/H2-D1/H2-Q7/Tapbp
GOCC_METHYLOSOME	GOCC_METHYLOSOME	GOCC_METHYLOSOME	9	0.619506136	1.774857909	0.010027345	0.084767364	0.070661857	763	tags=89%, list=33%, signal=60%	Prmt5/Erh/Clns1a/Snrpf/Snrpd1/Gm10131/Snrpd2/Snrpg
GOBP_REGULATION_OF_AUTOPHAGY	GOBP_REGULATION_OF_AUTOPHAGY	GOBP_REGULATION_OF_AUTOPHAGY	45	-0.298073474	-1.650747706	0.010025044	0.084767364	0.070661857	175	tags=24%, list=8%, signal=23%	Trim32/Irgm2/Mapt/Mcl1/Trem2/Stat3/Nrbp2/Nampt/Igtp/Ddit3/Iigp1
REACTOME_RHOC_GTPASE_CYCLE	REACTOME_RHOC_GTPASE_CYCLE	REACTOME_RHOC_GTPASE_CYCLE	8	-0.618594411	-1.7918839	0.01006141	0.084959226	0.070821793	740	tags=100%, list=32%, signal=68%	Fmnl3/Cavin1/Iqgap1/Daam1/Prex1/Slk/Arhgef12
WP_CHEMOKINE_SIGNALING_PATHWAY	WP_CHEMOKINE_SIGNALING_PATHWAY	WP_CHEMOKINE_SIGNALING_PATHWAY	29	-0.369572272	-1.760172883	0.010105624	0.08523626	0.071052728	90	tags=62%, list=4%, signal=60%	Sos1/Gngt2/Pik3ca/Gnai2/Prkcd/Prex1/Grk2/Crk/Chuk/Prkcb/Stat2/Ccl5/Stat3/Nfkbia/Prkaca/Ccl12/Ccl4/Stat1
GOBP_REGULATION_OF_ACUTE_INFLAMMATORY_RESPONSE	GOBP_REGULATION_OF_ACUTE_INFLAMMATORY_RESPONSE	GOBP_REGULATION_OF_ACUTE_INFLAMMATORY_RESPONSE	15	-0.496394716	-1.867612347	0.010197334	0.085708663	0.071446523	475	tags=53%, list=21%, signal=43%	H2-K1/Fcgr2b/H2-D1/H2-Q7/Ccl5/Fcer1g/Fcgr3/H2-T23
GOMF_MHC_CLASS_I_PROTEIN_BINDING	GOMF_MHC_CLASS_I_PROTEIN_BINDING	GOMF_MHC_CLASS_I_PROTEIN_BINDING	11	-0.545023705	-1.788252372	0.010211193	0.085708663	0.071446523	475	tags=55%, list=21%, signal=43%	H2-K1/H2-D1/H2-Q7/Tap1/Tap2/H2-T23
MIR_6963_3P	MIR_6963_3P	MIR_6963_3P	9	-0.592821012	-1.776129393	0.01021864	0.085708663	0.071446523	754	tags=89%, list=33%, signal=60%	Gigyf2/Akap8/Hhip/Camk2g/Usp4/Ube4a/Wdr91/Ank
GOBP_DEVELOPMENTAL_CELL_GROWTH	GOBP_DEVELOPMENTAL_CELL_GROWTH	GOBP_DEVELOPMENTAL_CELL_GROWTH	52	-0.298520868	-1.723259255	0.010218978	0.085708663	0.071446523	816	tags=62%, list=35%, signal=41%	Mag/Hsp90ab1/Macf1/Map2/Sema4a/Sema4c/App/Iqgap1/Mgll/S100b/Nr3c1/Dclk1/Zeb2/Rab21/Clasp2/Itgb1/Vegfa/Lrp1/Ist1/Slc23a2/Ptprs/Pafah1b1/Cyfip2/Sema6a/Picalm/Dip2b/Impact/Ddr1/Spg20/Rtn4/Mapt/Csf1r
MIR_7215_5P	MIR_7215_5P	MIR_7215_5P	48	-0.287196522	-1.623483962	0.010204958	0.085708663	0.071446523	832	tags=62%, list=36%, signal=41%	Plp1/Bdh1/Rbpms2/Caskin1/Plpp3/Gigyf1/Sp1/Il6st/Rsf1/Mafg/Hhip/Acox1/Cd53/Cpeb2/Dclk1/Ano4/Fgfr3/Sgms1/Vegfa/Ptpre/Cadm2/Wnt7a/Soat1/Smpd1/Vps4a/Adam10/Tgfa/Tmcc3/Tmx3/Lbh
TABULA_MURIS_SENIS_TRACHEA_T_CELL_AGEING	TABULA_MURIS_SENIS_TRACHEA_T_CELL_AGEING	TABULA_MURIS_SENIS_TRACHEA_T_CELL_AGEING	108	0.28357414	1.60374624	0.010248479	0.085859731	0.071572452	775	tags=49%, list=34%, signal=34%	Tmsb10/Elof1/Bex3/Polr2g/Hnrnph3/Pfdn6/Cdc37/Bag1/Kxd1/Prdx5/1700123O20Rik/Ndufs4/Cirbp/Ccdc12/Polr3e/Larp7/Trappc6a/Mpc1/BC029722/Tmem160/Mrpl2/Fam172a/Tdp2/Mrpl12/Adrm1/Ypel3/Cdk2ap2/Pole4/Jagn1/Spr/Zwint/Atp6v0c/Frg1/Nt5c3b/Ppib/Gtf2h2/Scp2/Tmx2/Sgf29/Snrpc/Pdcd10/Eed/Ube2k/Nmt2/Utp11/Sec11a/Smim14/Tprgl/Myl12a/Grcc10/Dctn6/Pfn1/Ngdn
REACTOME_DAP12_INTERACTIONS	REACTOME_DAP12_INTERACTIONS	REACTOME_DAP12_INTERACTIONS	14	-0.512428751	-1.865251187	0.0102988	0.086184692	0.071843339	760	tags=71%, list=33%, signal=48%	Sos1/Pik3ca/Plcg1/Clec5a/H2-K1/B2m/H2-Q7/Trem2/Sirpa/H2-T23
GOBP_SYNAPTIC_SIGNALING	GOBP_SYNAPTIC_SIGNALING	GOBP_SYNAPTIC_SIGNALING	112	-0.217877219	-1.512873485	0.01032898	0.086340572	0.07197328	706	tags=46%, list=31%, signal=34%	App/Lnpep/Dlg1/Lrrtm2/Nsmf/Mgll/S100b/Gnai2/Plcg1/Iqsec1/Nr3c1/Cpeb2/Ptprd/Trim9/Grk2/Nr4a1/Git1/Itgb1/Wnk1/Adgrb1/Ptprs/Kif1b/Pafah1b1/Plcl1/Tor1a/Slc6a6/Prkcb/Fcgr2b/Slc38a2/Fchsd2/Ppp3ca/Dag1/Kcmf1/Gabbr1/Sv2a/Slc6a1/Wnt7a/Kcnj10/Pdlim4/Srgn/Cyth1/Rtn4/Gnaq/Ly6e/Map1a/Mapt/Atad1/Syap1/Ly6a/Stat3/Ncan/Prkaca
GOBP_XENOBIOTIC_METABOLIC_PROCESS	GOBP_XENOBIOTIC_METABOLIC_PROCESS	GOBP_XENOBIOTIC_METABOLIC_PROCESS	10	0.603471709	1.802682281	0.010365284	0.086547229	0.072145549	234	tags=50%, list=10%, signal=45%	Gstm5/Gstp1/Gsta4/Cbr1/Aip
GOCC_INTEGRIN_COMPLEX	GOCC_INTEGRIN_COMPLEX	GOCC_INTEGRIN_COMPLEX	8	-0.616334052	-1.785336313	0.010417557	0.086886608	0.072428455	681	tags=88%, list=30%, signal=62%	Itga2b/Plp1/Itgb8/Itgb1/Itgav/Itgam/Itgb5
GOMF_CATALYTIC_ACTIVITY_ACTING_ON_RNA	GOMF_CATALYTIC_ACTIVITY_ACTING_ON_RNA	GOMF_CATALYTIC_ACTIVITY_ACTING_ON_RNA	46	0.368980532	1.721587893	0.010478848	0.087300368	0.072773363	709	tags=54%, list=31%, signal=38%	Dtwd1/Polr2i/Gatc/Rtca/Dalrd3/Prim1/Apex1/Polr2h/Polr2f/Dcps/Dus2/Yars/Rtcb/Emg1/Tdp2/Fbl/Polr2j/G3bp1/Polr2k/Nudt16l1/Eri3/Alkbh1/Ddx47/Ddx20/Parn
GOCC_RNA_POLYMERASE_COMPLEX	GOCC_RNA_POLYMERASE_COMPLEX	GOCC_RNA_POLYMERASE_COMPLEX	24	0.461106086	1.805761345	0.010593678	0.088076913	0.07342069	537	tags=58%, list=23%, signal=45%	Polr2g/Polr2i/Polr2d/Pex2/Prim1/Gtf2a2/Polr2h/Polr2f/Polr3e/Paf1/Polr2j/Polr2k/Gtf2h2/Taf12
GOMF_SH2_DOMAIN_BINDING	GOMF_SH2_DOMAIN_BINDING	GOMF_SH2_DOMAIN_BINDING	8	-0.615826105	-1.783864939	0.01059563	0.088076913	0.07342069	560	tags=88%, list=24%, signal=66%	Sqstm1/Ptpn6/Crk/Khdrbs1/Dag1/Rack1/Adam10
REACTOME_MRNA_CAPPING	REACTOME_MRNA_CAPPING	REACTOME_MRNA_CAPPING	8	0.652646699	1.754568137	0.010642832	0.088370985	0.073665827	524	tags=88%, list=23%, signal=68%	Polr2g/Polr2i/Polr2d/Polr2h/Polr2f/Polr2k/Gtf2h2
MIR_12183_5P	MIR_12183_5P	MIR_12183_5P	22	-0.420826711	-1.812289644	0.010681137	0.088492392	0.073767031	542	tags=77%, list=24%, signal=60%	Mef2c/Rbpms2/Kmt2a/Nus1/Phf3/Slc4a4/Slc20a1/Rbbp5/Ankle2/Zfp60/Ganab/Dnase2a/Dph5/Psmd1/Kcna1/Fam168a/Lbh
BRD3_TARGET_GENES	BRD3_TARGET_GENES	BRD3_TARGET_GENES	87	0.297551723	1.619500378	0.010672338	0.088492392	0.073767031	1011	tags=64%, list=44%, signal=37%	Pithd1/Supt4a/Prpsap2/Gadd45g/Sap30bp/Cdc37/Med8/Sf3a3/Ccdc12/Rsu1/Atp5md/Ppdpf/Gins2/Herpud1/Surf1/Ndufs2/Unc50/Arf4/Sub1/Cdadc1/Med28/Ss18l2/Ctnnbl1/Anapc5/Dtymk/Acaa1a/Paip2/Polr2k/Dad1/Mff/Lrpap1/Mcrs1/Eed/Pnkd/Atp5mpl/Cux1/Zfand2a/Tomm7/Rpl6/Cript/Grcc10/Golga7/Pigf/Srsf7/Brd8/Rps13/Ints9/Lrrc40/Neil3/Dmwd/Dusp11/Amn1/Max/Rpl7a/Stmn1/Zfand1
GOBP_CELLULAR_RESPONSE_TO_HORMONE_STIMULUS	GOBP_CELLULAR_RESPONSE_TO_HORMONE_STIMULUS	GOBP_CELLULAR_RESPONSE_TO_HORMONE_STIMULUS	88	-0.244615701	-1.591167978	0.01070076	0.088556784	0.073820709	658	tags=51%, list=29%, signal=38%	Sos1/Sp1/Akap8/Pik3ca/Rangap1/Nsmf/Slc39a14/Gnai2/Ncl/Prkcd/Nr3c1/Atp1a2/Cpeb2/Grk2/Pelp1/Nr4a1/Map3k7/Ncoa2/Crk/Prkcb/Sorl1/Ugcg/Opa1/Ppp3ca/Ahcyl1/Ptpre/Ncoa3/Hnrnpu/Nfe2l2/Zbtb7a/Klf9/Irf1/Leprotl1/Gpam/Tmf1/Syap1/Zfp36/Atp1a1/Stat3/Anxa5/Lbh/Atp2b1/Prkaca/Calr/Ctsd
GOCC_AXON	GOCC_AXON	GOCC_AXON	122	-0.217601818	-1.530145016	0.010725597	0.088664141	0.073910201	615	tags=39%, list=27%, signal=30%	Apbb1/Prex1/Unc5c/Dhx36/Dclk1/Myo1d/Grk2/Clasp2/Slc1a2/Ank3/Git1/Lrp1/Map4/Kif1b/Pafah1b1/Tor1a/Ntm/Aak1/Prkcb/Spast/Slc38a2/Pum1/Hcn2/Sema6a/Dag1/Ptprz1/Cadm2/Gabbr1/Dip2b/Got1/Slc6a1/Srcin1/Cntn2/Dctn1/Hepacam/Ttyh1/Map1a/Mapt/Ctnna2/Llgl1/Syap1/Kcna6/Kcna1/Anxa5/Gjc2/Stat1/C4b
TABULA_MURIS_SENIS_SPLEEN_CD4_POSITIVE_ALPHA_BETA_T_CELL_AGEING	TABULA_MURIS_SENIS_SPLEEN_CD4_POSITIVE_ALPHA_BETA_T_CELL_AGEING	TABULA_MURIS_SENIS_SPLEEN_CD4_POSITIVE_ALPHA_BETA_T_CELL_AGEING	48	-0.285460893	-1.61367268	0.010745611	0.088731435	0.073966298	488	tags=38%, list=21%, signal=30%	Junb/Bhlhe40/H2-K1/Itgav/B2m/H2-D1/Cebpb/Snrnp70/Srgn/Itm2c/S100a6/Itgb5/Ccl5/Psme1/Nfkbia/Psmb8/Iigp1/Cd74
GOBP_REGULATION_OF_VASOCONSTRICTION	GOBP_REGULATION_OF_VASOCONSTRICTION	GOBP_REGULATION_OF_VASOCONSTRICTION	8	-0.61377898	-1.777935027	0.010773704	0.088767243	0.073996147	683	tags=88%, list=30%, signal=62%	Mgll/Zdhhc21/Atp1a2/Grk2/Gja1/Add3/Atp2b1
GOBP_RESPONSE_TO_STEROID_HORMONE	GOBP_RESPONSE_TO_STEROID_HORMONE	GOBP_RESPONSE_TO_STEROID_HORMONE	34	-0.350553794	-1.746283346	0.010761833	0.088767243	0.073996147	290	tags=38%, list=13%, signal=34%	Ncoa3/Hnrnpu/Zbtb7a/Klf9/Paqr8/Lcat/Por/Tmf1/Zfp36/Atp1a1/Acsbg1/Lbh/Calr
GOBP_REGULATION_OF_TRANSMEMBRANE_TRANSPORT	GOBP_REGULATION_OF_TRANSMEMBRANE_TRANSPORT	GOBP_REGULATION_OF_TRANSMEMBRANE_TRANSPORT	77	-0.262261307	-1.68480086	0.010837824	0.089099075	0.074272761	638	tags=44%, list=28%, signal=33%	Prkcd/Plcg1/Atp1a2/C3/Grk2/Ptpn6/Slc1a2/Ank3/Itgb1/Ubash3b/Map3k7/Wnk1/Kcnj16/Stk39/Acsl6/Slmap/Prkcb/Pde4b/Fxyd5/Hcn2/Ppp3ca/Gja1/Ahcyl1/Kcnj10/Tcaf1/Nfe2l2/Arl6ip5/Hspa2/Trem2/Kcna6/Kcnk13/Kcna1/Gjc2/Ctss
GOBP_FOREBRAIN_DEVELOPMENT	GOBP_FOREBRAIN_DEVELOPMENT	GOBP_FOREBRAIN_DEVELOPMENT	55	-0.273345351	-1.617186545	0.010831049	0.089099075	0.074272761	589	tags=47%, list=26%, signal=36%	Dclk1/Zeb2/Fktn/Fgfr3/Slc1a2/Ptprs/Mfsd2a/Crk/Pafah1b1/Itgam/Axl/Tra2b/B2m/Nr2f1/Nars/Nde1/D16Ertd472e/Wnt7a/P2ry12/Rtn4/Gnaq/Tubb2a/Sox2/Kcna1/Ndst1/Csf1r
GOCC_ORGANELLE_SUBCOMPARTMENT	GOCC_ORGANELLE_SUBCOMPARTMENT	GOCC_ORGANELLE_SUBCOMPARTMENT	166	-0.191201534	-1.434824972	0.010957803	0.089920502	0.0749575	588	tags=39%, list=26%, signal=31%	Chpf/Cisd2/Rab21/Clasp2/Pigk/Sgms1/Usp19/Scd1/AU040320/Aftph/Vps13a/Porcn/B4galt1/Abhd12/H2-K1/Tor1a/Mtdh/Spast/Gramd1a/F830016B08Rik/Ankle2/B2m/Stt3a/H2-D1/Sorl1/Arap1/Gosr2/Reep3/Gabbr1/Osbp/Sel1l/Soat1/H2-Q7/Tkt/Hsd17b12/Dop1b/Kdelr1/Myrf/Rtn4/Adam10/Ttyh1/Lpcat2/Irgm2/Lyz2/Atf6b/Llgl1/Selenot/Cpd/Arxes1/Ssr1/Slc35b1/Ifi47/Tmx3/Pld4/Tap1/Igtp/Atp9a/Ndst1/Gm4951/Calr/Tap2/Iigp1/Tapbp/H2-T23
GOBP_PHOSPHORYLATION	GOBP_PHOSPHORYLATION	GOBP_PHOSPHORYLATION	236	-0.172462032	-1.384216185	0.010961806	0.089920502	0.0749575	731	tags=42%, list=32%, signal=32%	Cdc42bpa/Brd4/Pik3ca/App/Il6st/Iqgap1/Map3k11/Prpf4b/Dlg1/Hdac3/Rbl2/Ppp2r3c/Suz12/Trib1/Mvp/Zfp91/Ncl/Prkcd/C3/Fn3krp/Pycard/Ip6k1/Top1/Dclk1/Nlrc5/Grk2/Zeb2/Camk2g/Ptpn6/Fgfr3/Mprip/Sgms1/Itgb1/Stk4/Vegfa/Sik3/Ubash3b/Phkg1/Map3k7/Wnk1/Slco3a1/Stk39/Chuk/Hbegf/Hyal2/Axl/Aak1/Prkcb/Csf1/Ankle2/Tardbp/Slk/Lmo4/Sorl1/Cdk11b/Aatk/Dag1/Stat2/Etnk1/Rack1/Ptprz1/Gadd45b/Vegfb/Osbp/Srcin1/Impact/Hnrnpu…
GOCC_U6_SNRNP	GOCC_U6_SNRNP	GOCC_U6_SNRNP	5	0.774291939	1.769414201	0.011044926	0.090502997	0.075443067	523	tags=100%, list=23%, signal=77%	Lsm4/Lsm3/Lsm6/Lsm5/Lsm8
GOBP_NUCLEOTIDE_EXCISION_REPAIR	GOBP_NUCLEOTIDE_EXCISION_REPAIR	GOBP_NUCLEOTIDE_EXCISION_REPAIR	13	0.554976627	1.80246674	0.011123314	0.091045483	0.075895282	524	tags=54%, list=23%, signal=42%	Hmgn1/Polr2i/Actl6a/Trp53/Rad23a/Rpa2/Gtf2h2
GOBP_NEGATIVE_REGULATION_OF_T_CELL_PROLIFERATION	GOBP_NEGATIVE_REGULATION_OF_T_CELL_PROLIFERATION	GOBP_NEGATIVE_REGULATION_OF_T_CELL_PROLIFERATION	11	-0.540643705	-1.773881355	0.011165484	0.091095851	0.075937268	697	tags=64%, list=30%, signal=45%	Dlg1/Ptpn6/Slc4a2/Cebpb/Lgals9/Laptm5/H2-Aa
MODY_HIPPOCAMPUS_PRENATAL	MODY_HIPPOCAMPUS_PRENATAL	MODY_HIPPOCAMPUS_PRENATAL	16	0.507808281	1.760850022	0.011147705	0.091095851	0.075937268	327	tags=50%, list=14%, signal=43%	Lsm4/Cdk4/Gadd45g/Trp53/Cdk2ap1/Pcna/Rpl23a/Rpl13
GOBP_DENDRITE_DEVELOPMENT	GOBP_DENDRITE_DEVELOPMENT	GOBP_DENDRITE_DEVELOPMENT	56	-0.28460812	-1.693834367	0.011166038	0.091095851	0.075937268	721	tags=54%, list=31%, signal=38%	App/Iqgap1/Nsmf/Iqsec1/Nr3c1/Prex1/Dhx36/Dclk1/Ptprd/Rab21/Git1/Itgb1/Strn/Ptprs/Mfsd2a/Crk/Pafah1b1/Fcgr2b/Opa1/Ppp3ca/Ptprz1/D16Ertd472e/Picalm/Srcin1/Wnt7a/Adam10/Map1a/Ctnna2/Zfp365/Lst1
GOMF_AMIDE_TRANSMEMBRANE_TRANSPORTER_ACTIVITY	GOMF_AMIDE_TRANSMEMBRANE_TRANSPORTER_ACTIVITY	GOMF_AMIDE_TRANSMEMBRANE_TRANSPORTER_ACTIVITY	7	-0.659131883	-1.815974619	0.011260006	0.091762295	0.076492815	65	tags=43%, list=3%, signal=42%	Tap1/Slc38a3/Tap2
MIR_7669_3P	MIR_7669_3P	MIR_7669_3P	6	-0.718552854	-1.866942677	0.011290904	0.091913866	0.076619164	107	tags=50%, list=5%, signal=48%	Kcna6/Csf1r/Sirpa
HDGFL2_TARGET_GENES	HDGFL2_TARGET_GENES	HDGFL2_TARGET_GENES	114	0.280035408	1.603636499	0.011328277	0.092117753	0.076789123	923	tags=57%, list=40%, signal=36%	Hmgn2/Eif5a/Pithd1/Timm8b/Timm21/Rnf167/Dgat1/Ndufb10/Uqcr10/Mrps7/Tsc22d1/Mdh2/Apex1/Cstb/Vti1b/Bola1/Uba52/Psph/Rex1bd/Pcna/Rad23a/Atp6v1d/Wdr83os/Eci1/Surf1/Smim27/Paf1/Arf4/Tspan31/Pole4/Med28/Psmd12/Tsn/Mrpl21/Tssc4/Paip2/Slc25a39/Tsg101/Cnbp/Rpl28/Rps18/Iscu/Rpl34/Alkbh1/Fam162a/Tomm20/Rps19/Ube2i/Atp5a1/Gtf2e2/Rpl6/Anapc11/Cenpx/Snrpg/Ahsa2/Rpl21/Srsf1/Rfc5/Zmat5/Hnrnpdl/Ybx1/Klf3/Srsf2/Pa…
ZENG_GU_ICB_CONTROL_METAGENE_14_PRECICTIVE_ICB_RESPONSE	ZENG_GU_ICB_CONTROL_METAGENE_14_PRECICTIVE_ICB_RESPONSE	ZENG_GU_ICB_CONTROL_METAGENE_14_PRECICTIVE_ICB_RESPONSE	10	-0.572824346	-1.7936029	0.01141488	0.092655162	0.077237106	874	tags=90%, list=38%, signal=56%	H2-Q4/Nrp1/Parp9/Itgb8/Clec5a/Slc4a4/Gbp2/Fa2h/Psmb8
REACTOME_ANTIGEN_PROCESSING_CROSS_PRESENTATION	REACTOME_ANTIGEN_PROCESSING_CROSS_PRESENTATION	REACTOME_ANTIGEN_PROCESSING_CROSS_PRESENTATION	33	-0.361964498	-1.781665672	0.011419163	0.092655162	0.077237106	87	tags=24%, list=4%, signal=24%	Psmd8/Tap1/Psme1/Calr/Psmb8/Tap2/Tapbp/H2-T23
MARTORIATI_MDM4_TARGETS_NEUROEPITHELIUM_DN	MARTORIATI_MDM4_TARGETS_NEUROEPITHELIUM_DN	MARTORIATI_MDM4_TARGETS_NEUROEPITHELIUM_DN	37	-0.335482241	-1.727134463	0.011466171	0.092935679	0.077470944	487	tags=46%, list=21%, signal=37%	Irf2bpl/Elavl3/Spast/Rapgef5/Scara3/Acss1/Oxct1/Tcaf1/Ttyh1/Trp53inp2/Cadm4/Lst1/Ncan/Ctsc/Csf1r/Ly86/C1qb
REACTOME_DNA_DOUBLE_STRAND_BREAK_REPAIR	REACTOME_DNA_DOUBLE_STRAND_BREAK_REPAIR	REACTOME_DNA_DOUBLE_STRAND_BREAK_REPAIR	28	0.421770349	1.724616909	0.011621197	0.094090143	0.078433303	836	tags=64%, list=36%, signal=41%	Rfc3/Xrcc2/Trp53/Ppp4c/Sumo2/Uba52/Pcna/Tdp2/Pole4/Ubxn1/Ube2n/Sumo1/Babam1/Pole3/Ube2i/Brcc3/Parp1/Rfc5
GOBP_PROTEIN_IMPORT_INTO_MITOCHONDRIAL_MATRIX	GOBP_PROTEIN_IMPORT_INTO_MITOCHONDRIAL_MATRIX	GOBP_PROTEIN_IMPORT_INTO_MITOCHONDRIAL_MATRIX	7	0.684692543	1.761069143	0.011708305	0.094692818	0.078935691	730	tags=100%, list=32%, signal=68%	Timm21/Timm23/Timm50/Timm17a/Grpel1/Tomm20/Tomm7
GOBP_POSITIVE_REGULATION_OF_MONONUCLEAR_CELL_MIGRATION	GOBP_POSITIVE_REGULATION_OF_MONONUCLEAR_CELL_MIGRATION	GOBP_POSITIVE_REGULATION_OF_MONONUCLEAR_CELL_MIGRATION	14	-0.502707085	-1.829864123	0.011930243	0.095084789	0.079262437	604	tags=71%, list=26%, signal=53%	App/Pycard/Wnk1/Stk39/Csf1/Adam10/Gas6/Ccl5/Lgals9/Calr
STEARMAN_LUNG_CANCER_EARLY_VS_LATE_DN	STEARMAN_LUNG_CANCER_EARLY_VS_LATE_DN	STEARMAN_LUNG_CANCER_EARLY_VS_LATE_DN	16	-0.470176494	-1.808421833	0.011937934	0.095084789	0.079262437	352	tags=44%, list=15%, signal=37%	Sema6a/Mpeg1/Lyz2/Cd68/Sat1/Ctsd/Ctss
GOBP_NEGATIVE_REGULATION_OF_COAGULATION	GOBP_NEGATIVE_REGULATION_OF_COAGULATION	GOBP_NEGATIVE_REGULATION_OF_COAGULATION	7	-0.656051888	-1.807488923	0.011947627	0.095084789	0.079262437	638	tags=86%, list=28%, signal=62%	Thbd/Pdgfra/Prkcd/Ubash3b/Pros1/Anxa5
REACTOME_SYNTHESIS_OF_PA	REACTOME_SYNTHESIS_OF_PA	REACTOME_SYNTHESIS_OF_PA	7	-0.654463693	-1.803113287	0.011947627	0.095084789	0.079262437	287	tags=57%, list=12%, signal=50%	Gpd1/Ddhd2/Gpd2/Gpam
GOBP_NATURAL_KILLER_CELL_CYTOKINE_PRODUCTION	GOBP_NATURAL_KILLER_CELL_CYTOKINE_PRODUCTION	GOBP_NATURAL_KILLER_CELL_CYTOKINE_PRODUCTION	7	-0.654146941	-1.802240603	0.011947627	0.095084789	0.079262437	475	tags=57%, list=21%, signal=45%	H2-K1/H2-D1/H2-Q7/H2-T23
GOBP_POSITIVE_REGULATION_OF_CD8_POSITIVE_ALPHA_BETA_T_CELL_PROLIFERATION	GOBP_POSITIVE_REGULATION_OF_CD8_POSITIVE_ALPHA_BETA_T_CELL_PROLIFERATION	GOBP_POSITIVE_REGULATION_OF_CD8_POSITIVE_ALPHA_BETA_T_CELL_PROLIFERATION	7	-0.654146941	-1.802240603	0.011947627	0.095084789	0.079262437	475	tags=57%, list=21%, signal=45%	H2-K1/H2-D1/H2-Q7/H2-T23
GOBP_POSITIVE_REGULATION_OF_NATURAL_KILLER_CELL_MEDIATED_IMMUNITY	GOBP_POSITIVE_REGULATION_OF_NATURAL_KILLER_CELL_MEDIATED_IMMUNITY	GOBP_POSITIVE_REGULATION_OF_NATURAL_KILLER_CELL_MEDIATED_IMMUNITY	7	-0.654146941	-1.802240603	0.011947627	0.095084789	0.079262437	475	tags=57%, list=21%, signal=45%	H2-K1/H2-D1/H2-Q7/H2-T23
GOBP_TOLERANCE_INDUCTION	GOBP_TOLERANCE_INDUCTION	GOBP_TOLERANCE_INDUCTION	7	-0.654146941	-1.802240603	0.011947627	0.095084789	0.079262437	475	tags=57%, list=21%, signal=45%	H2-K1/H2-D1/H2-Q7/H2-T23
GOMF_BETA_2_MICROGLOBULIN_BINDING	GOMF_BETA_2_MICROGLOBULIN_BINDING	GOMF_BETA_2_MICROGLOBULIN_BINDING	7	-0.654146941	-1.802240603	0.011947627	0.095084789	0.079262437	475	tags=57%, list=21%, signal=45%	H2-K1/H2-D1/H2-Q7/H2-T23
HOFFMANN_PRE_BI_TO_LARGE_PRE_BII_LYMPHOCYTE_DN	HOFFMANN_PRE_BI_TO_LARGE_PRE_BII_LYMPHOCYTE_DN	HOFFMANN_PRE_BI_TO_LARGE_PRE_BII_LYMPHOCYTE_DN	10	-0.571432104	-1.789243573	0.011798565	0.095084789	0.079262437	400	tags=50%, list=17%, signal=41%	Fxyd5/Ankrd28/Itm2c/Ly6a/Ccl5
REACTOME_INTERLEUKIN_2_FAMILY_SIGNALING	REACTOME_INTERLEUKIN_2_FAMILY_SIGNALING	REACTOME_INTERLEUKIN_2_FAMILY_SIGNALING	8	-0.610106362	-1.767296546	0.011842147	0.095084789	0.079262437	855	tags=100%, list=37%, signal=63%	Csf2rb/Inpp5d/Sos1/Pik3ca/Il2rg/Ptpn6/Stat3
GOBP_NEGATIVE_REGULATION_OF_PROTEIN_UBIQUITINATION	GOBP_NEGATIVE_REGULATION_OF_PROTEIN_UBIQUITINATION	GOBP_NEGATIVE_REGULATION_OF_PROTEIN_UBIQUITINATION	18	0.488896148	1.759233911	0.011908583	0.095084789	0.079262437	580	tags=56%, list=25%, signal=42%	Bex3/Bex2/Senp2/Sirt7/Ppia/Park7/Ubxn1/Rps3/Chp1/Gclc
GOMF_ENZYME_ACTIVATOR_ACTIVITY	GOMF_ENZYME_ACTIVATOR_ACTIVITY	GOMF_ENZYME_ACTIVATOR_ACTIVITY	79	-0.247027864	-1.596807477	0.011836732	0.095084789	0.079262437	220	tags=22%, list=10%, signal=20%	Rasa3/Cdc42ep2/Gnaq/Gas6/Irgm2/Arhgap23/Llgl1/Trem2/Gtf2f1/Ccl5/Tgfa/Lgals9/Igtp/Arhgef12/Psme1/Ctsc/Ctss
TABULA_MURIS_SENIS_SUBCUTANEOUS_ADIPOSE_TISSUE_EPITHELIAL_CELL_AGEING	TABULA_MURIS_SENIS_SUBCUTANEOUS_ADIPOSE_TISSUE_EPITHELIAL_CELL_AGEING	TABULA_MURIS_SENIS_SUBCUTANEOUS_ADIPOSE_TISSUE_EPITHELIAL_CELL_AGEING	108	-0.218916451	-1.527032517	0.011814413	0.095084789	0.079262437	796	tags=54%, list=35%, signal=37%	Smap1/Ptbp3/Ankrd12/Etv6/Gigyf1/Naa15/Myef2/Akap8/Zbtb11/Uimc1/Cavin1/Ppp1cb/Il6st/Map3k11/Bsdc1/Borcs6/Zdhhc21/Zc3h13/Atxn2l/Ivd/Iqsec1/Rbm45/Bptf/Krit1/Scd1/Strn/Itprid2/Irf2bpl/Tial1/Bhlhe40/Msrb1/Itgav/Ethe1/2310022B05Rik/Ankle2/Lmo4/Cdk11b/Opa1/Mtmr6/Ppp3ca/Reep3/Stat2/Snrnp70/Mbd3/Impact/Pdlim4/Anp32e/Dvl3/Rtn4/Cat/Lrrc58/Lyz2/Pcyox1l/Mcl1/Laptm5/Hexb/Serinc5/Ctss
MARTINEZ_TP53_TARGETS_UP	MARTINEZ_TP53_TARGETS_UP	MARTINEZ_TP53_TARGETS_UP	112	-0.216497912	-1.503295991	0.011817805	0.095084789	0.079262437	465	tags=31%, list=20%, signal=26%	Itgav/Cnot4/Dctn4/Fcgr2b/B2m/Pum1/Stard4/H2-D1/Opa1/Ppp3ca/Gosr2/Gja1/Ptprz1/Rfc1/Add3/Gpd1/Immt/Srgn/Rtn4/Gbp2/Cat/Trp53inp2/Magohb/Lyz2/Hspa9/Ifi27l2a/Ly6a/Cpd/Arxes1/Lgals9/H2-Aa/Sirpa/Iigp1/C1qb/Cd74
GOBP_POSITIVE_REGULATION_OF_MYELOID_CELL_DIFFERENTIATION	GOBP_POSITIVE_REGULATION_OF_MYELOID_CELL_DIFFERENTIATION	GOBP_POSITIVE_REGULATION_OF_MYELOID_CELL_DIFFERENTIATION	24	-0.393188353	-1.751757455	0.012002367	0.095317414	0.079456353	109	tags=25%, list=5%, signal=24%	Trem2/Ccl5/Stat3/Csf1r/Stat1/Cd74
REACTOME_SIGNALING_BY_GPCR	REACTOME_SIGNALING_BY_GPCR	REACTOME_SIGNALING_BY_GPCR	52	-0.293751336	-1.695726368	0.01200213	0.095317414	0.079456353	834	tags=62%, list=36%, signal=40%	Adcy9/Itsn1/Gpr84/Rhob/Psap/Sos1/Gngt2/Pik3ca/App/Mgll/Gnai2/Prkcd/C3/Prex1/Grk2/Hebp1/Itgb1/Nln/Abhd12/Hbegf/Plxnb1/Pde4b/Ece1/Gabbr1/P2ry12/Adgre1/Gnaq/Ccl5/Arhgef12/Prkaca/Ccl12/Ccl4
GOBP_MONOATOMIC_ION_TRANSMEMBRANE_TRANSPORT	GOBP_MONOATOMIC_ION_TRANSMEMBRANE_TRANSPORT	GOBP_MONOATOMIC_ION_TRANSMEMBRANE_TRANSPORT	103	-0.216016706	-1.466807112	0.012036454	0.09548665	0.079597427	575	tags=38%, list=25%, signal=30%	Slc6a11/Ano4/Ptpn6/Slc1a2/Ank3/Slc4a4/Itgb1/Ubash3b/Map3k7/Wnk1/Slc23a2/Kcnj16/Stk39/Slmap/Itgav/Slc6a6/Pde4b/Fxyd5/Hcn2/Opa1/Ppp3ca/Slc6a1/Kcnj10/P2ry12/Atp6v0a2/Tcaf1/Hspa2/Gas6/Atp6v1a/Mlc1/Trem2/Kcna6/Kcnk13/Atp1a1/Kcna1/Atp2b1/Ddit3/Gjc2/Ctss
GOBP_NEGATIVE_REGULATION_OF_ENDOTHELIAL_CELL_APOPTOTIC_PROCESS	GOBP_NEGATIVE_REGULATION_OF_ENDOTHELIAL_CELL_APOPTOTIC_PROCESS	GOBP_NEGATIVE_REGULATION_OF_ENDOTHELIAL_CELL_APOPTOTIC_PROCESS	5	-0.737398932	-1.752612436	0.012100062	0.095686521	0.079764039	534	tags=100%, list=23%, signal=77%	Kdr/Krit1/Nfe2l2/Gas6
GOBP_MITOCHONDRIAL_CYTOCHROME_C_OXIDASE_ASSEMBLY	GOBP_MITOCHONDRIAL_CYTOCHROME_C_OXIDASE_ASSEMBLY	GOBP_MITOCHONDRIAL_CYTOCHROME_C_OXIDASE_ASSEMBLY	6	0.70201422	1.702103564	0.012094185	0.095686521	0.079764039	409	tags=67%, list=18%, signal=55%	Timm21/Cox14/Surf1/Coa3
GOBP_RESPIRATORY_CHAIN_COMPLEX_IV_ASSEMBLY	GOBP_RESPIRATORY_CHAIN_COMPLEX_IV_ASSEMBLY	GOBP_RESPIRATORY_CHAIN_COMPLEX_IV_ASSEMBLY	6	0.70201422	1.702103564	0.012094185	0.095686521	0.079764039	409	tags=67%, list=18%, signal=55%	Timm21/Cox14/Surf1/Coa3
GOBP_MEMBRANE_INVAGINATION	GOBP_MEMBRANE_INVAGINATION	GOBP_MEMBRANE_INVAGINATION	16	-0.470062482	-1.807983315	0.012138567	0.095845123	0.079896249	620	tags=50%, list=27%, signal=37%	C3/Adgrb1/Itgam/Fcgr2b/Trem2/Fcer1g/Fcgr3/Sirpa
REACTOME_GLOBAL_GENOME_NUCLEOTIDE_EXCISION_REPAIR_GG_NER	REACTOME_GLOBAL_GENOME_NUCLEOTIDE_EXCISION_REPAIR_GG_NER	REACTOME_GLOBAL_GENOME_NUCLEOTIDE_EXCISION_REPAIR_GG_NER	25	0.442895597	1.756882897	0.012145769	0.095845123	0.079896249	990	tags=84%, list=43%, signal=48%	Rfc3/Actl6a/Sumo3/Sumo2/Uba52/Pcna/Rad23a/Pole4/Gtf2h2/Ube2n/Sumo1/Mcrs1/Rbx1/Pole3/Ube2i/Chd1l/Parp1/Rfc5/Cops3/Actr8/Rad23b
MIR_6903_3P	MIR_6903_3P	MIR_6903_3P	85	-0.241880648	-1.574748664	0.012174946	0.095974017	0.080003695	684	tags=47%, list=30%, signal=34%	Man2a2/Znrf3/Zdhhc21/Suz12/Vps37a/Slc39a14/Zfp91/Lamc1/Slc25a11/Nlrc5/Ilrun/Zeb2/Slc1a2/Slc4a4/Metrnl/Map3k7/Kcnj16/Elavl3/Pafah1b1/Slc6a6/Itgam/Aak1/Ece1/Enpp6/Sema6a/Ptpre/Acss1/Gabbr1/Vegfb/Rassf2/Cat/Sh3bp5/Efcab14/Zfp365/Klf6/Ssr1/Nrbp2/Ncan/Micall1/Ctsc
CHEN_PDGF_TARGETS	CHEN_PDGF_TARGETS	CHEN_PDGF_TARGETS	6	-0.712946292	-1.852375717	0.012294523	0.096521092	0.080459735	306	tags=67%, list=13%, signal=58%	Got1/Klf9/Gpd2/Mcl1
GOMF_EXOGENOUS_PROTEIN_BINDING	GOMF_EXOGENOUS_PROTEIN_BINDING	GOMF_EXOGENOUS_PROTEIN_BINDING	5	-0.737254902	-1.752270113	0.012266957	0.096521092	0.080459735	609	tags=100%, list=26%, signal=74%	Hyal2/Axl/Dag1/Slc20a2
ONGUSAHA_TP53_TARGETS	ONGUSAHA_TP53_TARGETS	ONGUSAHA_TP53_TARGETS	9	-0.583153307	-1.747164336	0.012281064	0.096521092	0.080459735	95	tags=44%, list=4%, signal=43%	Ly6a/Sat1/Tap1/Tob1
MIR_16_5P	MIR_16_5P	MIR_16_5P	53	-0.297050885	-1.725111873	0.012321842	0.096521092	0.080459735	807	tags=64%, list=35%, signal=43%	Nectin1/Csrnp1/Nol4l/Ube2q1/Fermt2/Kmt2a/Prrc2c/Phf20/Atxn7l3/Adgrl1/Man2a2/Acox1/Plekhh1/Chpt1/Cpeb2/Dclk1/Gpatch8/Slc6a11/Tmem178b/Slc4a4/Vegfa/Ist1/Kif1b/B4galt1/Pafah1b1/Etnk1/Slc20a2/Tmem135/Rfc1/Wnt7a/Nudt4/Cbx4/Trp53inp2/Cpd
MIR_195A_5P	MIR_195A_5P	MIR_195A_5P	53	-0.297050885	-1.725111873	0.012321842	0.096521092	0.080459735	807	tags=64%, list=35%, signal=43%	Nectin1/Csrnp1/Nol4l/Ube2q1/Fermt2/Kmt2a/Prrc2c/Phf20/Atxn7l3/Adgrl1/Man2a2/Acox1/Plekhh1/Chpt1/Cpeb2/Dclk1/Gpatch8/Slc6a11/Tmem178b/Slc4a4/Vegfa/Ist1/Kif1b/B4galt1/Pafah1b1/Etnk1/Slc20a2/Tmem135/Rfc1/Wnt7a/Nudt4/Cbx4/Trp53inp2/Cpd
MIR_195B	MIR_195B	MIR_195B	53	-0.297050885	-1.725111873	0.012321842	0.096521092	0.080459735	807	tags=64%, list=35%, signal=43%	Nectin1/Csrnp1/Nol4l/Ube2q1/Fermt2/Kmt2a/Prrc2c/Phf20/Atxn7l3/Adgrl1/Man2a2/Acox1/Plekhh1/Chpt1/Cpeb2/Dclk1/Gpatch8/Slc6a11/Tmem178b/Slc4a4/Vegfa/Ist1/Kif1b/B4galt1/Pafah1b1/Etnk1/Slc20a2/Tmem135/Rfc1/Wnt7a/Nudt4/Cbx4/Trp53inp2/Cpd
GOBP_RESPONSE_TO_EPIDERMAL_GROWTH_FACTOR	GOBP_RESPONSE_TO_EPIDERMAL_GROWTH_FACTOR	GOBP_RESPONSE_TO_EPIDERMAL_GROWTH_FACTOR	9	-0.582643556	-1.745637091	0.012468558	0.097568099	0.081332517	714	tags=89%, list=31%, signal=62%	Iqgap1/Ncl/Plcg1/Grk2/Git1/Syap1/Zfp36/Dusp3
GOCC_BASEMENT_MEMBRANE	GOCC_BASEMENT_MEMBRANE	GOCC_BASEMENT_MEMBRANE	11	-0.535559487	-1.757199761	0.012501494	0.097621383	0.081376935	878	tags=91%, list=38%, signal=56%	Lama2/Trf/Ptn/Dlg1/Vwa1/Lamc1/Itgb1/Vegfa/Dag1/Sparc
GOBP_REGULATION_OF_SODIUM_ION_TRANSPORT	GOBP_REGULATION_OF_SODIUM_ION_TRANSPORT	GOBP_REGULATION_OF_SODIUM_ION_TRANSPORT	11	-0.535158043	-1.7558826	0.012501494	0.097621383	0.081376935	625	tags=73%, list=27%, signal=53%	Atp1a2/Ank3/Wnk1/Stk39/Slmap/Fxyd5/Ahcyl1/Atp1a1
GOBP_POSITIVE_REGULATION_OF_CELL_KILLING	GOBP_POSITIVE_REGULATION_OF_CELL_KILLING	GOBP_POSITIVE_REGULATION_OF_CELL_KILLING	12	-0.553302776	-1.879399606	0.0125377	0.09780191	0.081527422	475	tags=58%, list=21%, signal=47%	H2-K1/Itgam/B2m/H2-D1/H2-Q7/Tap2/H2-T23
GOBP_REGULATION_OF_NEURON_PROJECTION_DEVELOPMENT	GOBP_REGULATION_OF_NEURON_PROJECTION_DEVELOPMENT	GOBP_REGULATION_OF_NEURON_PROJECTION_DEVELOPMENT	102	-0.228350471	-1.554871985	0.012656532	0.098625925	0.082214319	615	tags=41%, list=27%, signal=32%	Apbb1/Prex1/Dhx36/Ptprd/Zeb2/Camk2g/Rab21/Itgb1/Vegfa/Lrp1/Ist1/Ptprs/Mfsd2a/Crk/H2-K1/Acsl6/Pafah1b1/Klf4/Ntm/Plxnb1/B2m/Nr2f1/H2-D1/Opa1/Ppp3ca/Sema6a/Ptprz1/Picalm/Dip2b/Srcin1/Wnt7a/Plxnb3/Ddr1/Nfe2l2/Spg20/Itm2c/Rtn4/Adam10/Mapt/Ctnna2/Zfp365/Klk6
GOBP_RESPONSE_TO_CHEMOKINE	GOBP_RESPONSE_TO_CHEMOKINE	GOBP_RESPONSE_TO_CHEMOKINE	11	-0.533666365	-1.750988323	0.012692353	0.098802033	0.082361122	576	tags=73%, list=25%, signal=55%	Grk2/Wnk1/Stk39/Rnf113a2/Trem2/Ccl5/Ccl12/Ccl4
GOBP_ESTABLISHMENT_OR_MAINTENANCE_OF_CELL_POLARITY	GOBP_ESTABLISHMENT_OR_MAINTENANCE_OF_CELL_POLARITY	GOBP_ESTABLISHMENT_OR_MAINTENANCE_OF_CELL_POLARITY	42	-0.302818392	-1.640310641	0.012742583	0.099089823	0.082601023	800	tags=60%, list=35%, signal=40%	Hsp90ab1/Macf1/Map2/Fat1/Dlg1/Hdac3/Fbxw11/Prickle2/Clasp2/Ank3/Itgb1/Krit1/Map4/Crk/Pafah1b1/Nde1/Gja1/Wnt7a/Insc/Dctn1/Ctnna1/Wdr1/Cyth1/Pdcd6ip/Llgl1
GOBP_GLIOGENESIS	GOBP_GLIOGENESIS	GOBP_GLIOGENESIS	64	-0.260712977	-1.584311232	0.012763109	0.099146272	0.082648079	350	tags=30%, list=15%, signal=26%	Ifngr1/Dag1/Ptprz1/Kcnj10/Sox10/P2ry12/Wdr1/Myrf/Rtn4/Zcchc24/Fa2h/Trem2/Zfp365/Stat3/Ncan/Hexb/Csf1r/C1qa/Gjc2
GOBP_ORGANIC_ACID_TRANSPORT	GOBP_ORGANIC_ACID_TRANSPORT	GOBP_ORGANIC_ACID_TRANSPORT	39	-0.3353272	-1.768705349	0.012778321	0.099161364	0.082660659	669	tags=56%, list=29%, signal=41%	Lrrc8c/Prkcd/Slc25a11/Nr3c1/Slc25a44/Slc6a11/Slc1a2/Itgb1/Slc23a2/Slco3a1/Mfsd2a/Acsl6/Slc36a4/Slc6a6/Slc38a2/Gja1/Gabbr1/Sv2a/Slc6a1/Kcnj10/Arl6ip5/Slc38a3
TABULA_MURIS_SENIS_SKIN_EPIDERMAL_CELL_AGEING	TABULA_MURIS_SENIS_SKIN_EPIDERMAL_CELL_AGEING	TABULA_MURIS_SENIS_SKIN_EPIDERMAL_CELL_AGEING	151	0.254485468	1.530498506	0.012831318	0.099469335	0.082917383	884	tags=55%, list=38%, signal=36%	Elof1/Eif5a/Creld2/Bex3/Hmgn1/Med4/Pfdn6/Ccdc115/Cdc37/Bag1/Wbp2/Med8/Kxd1/Prdx5/Sumo3/Stub1/Otulin/Cirbp/Tsc22d1/Sfr1/Cltb/Tecr/Atg101/Fez1/Exosc7/Trappc6a/Rex1bd/BC029722/Tmem160/Yif1a/Atp6v1d/Rpl13/Mrpl2/Mgst1/Psmc4/Fbl/Cxcl14/Adrm1/Ypel3/Plscr3/Jagn1/Spr/Atp5g2/Sirt2/Tssc4/Ubxn1/Ap1s1/Nt5c3b/Rps3/Swi5/Scp2/Mospd3/Txn2/U2af1/Dhrs4/Lrpap1/Snrpc/Etfb/Cited2/Babam1/Tmem205/Fkbp8/Smim14/Pex14/Rpl6…
WP_IL_7_SIGNALING_PATHWAY	WP_IL_7_SIGNALING_PATHWAY	WP_IL_7_SIGNALING_PATHWAY	11	-0.532533467	-1.747271224	0.012883212	0.099561779	0.082994444	209	tags=45%, list=9%, signal=42%	Cltc/Irf1/Mcl1/Stat3/Stat1
MIR_32_5P	MIR_32_5P	MIR_32_5P	59	-0.282998937	-1.693108786	0.012878755	0.099561779	0.082994444	854	tags=63%, list=37%, signal=40%	Nol4l/Cldn11/Slc25a36/Asxl2/Rbpms2/Ric1/Plekhm1/Cog3/Ptprk/Pik3ca/Snx13/Daam1/Nsmf/Bsdc1/Ccnc/Herc2/Ago3/Cpeb2/Zeb2/Ubash3b/Itprid2/Stk39/Itgav/Klf4/Slc38a2/Hcn2/Ugp2/Otud4/D16Ertd472e/Cadm2/Slc6a1/Ankrd28/Tef/Gnaq/Adam10/Kcna1/Tob1
MIR_92A_3P_MIR_92B_3P	MIR_92A_3P_MIR_92B_3P	MIR_92A_3P_MIR_92B_3P	59	-0.282998937	-1.693108786	0.012878755	0.099561779	0.082994444	854	tags=63%, list=37%, signal=40%	Nol4l/Cldn11/Slc25a36/Asxl2/Rbpms2/Ric1/Plekhm1/Cog3/Ptprk/Pik3ca/Snx13/Daam1/Nsmf/Bsdc1/Ccnc/Herc2/Ago3/Cpeb2/Zeb2/Ubash3b/Itprid2/Stk39/Itgav/Klf4/Slc38a2/Hcn2/Ugp2/Otud4/D16Ertd472e/Cadm2/Slc6a1/Ankrd28/Tef/Gnaq/Adam10/Kcna1/Tob1
REACTOME_REGULATION_OF_INSULIN_LIKE_GROWTH_FACTOR_IGF_TRANSPORT_AND_UPTAKE_BY_INSULIN_LIKE_GROWTH_FACTOR_BINDING_PROTEINS_IGFBPS	REACTOME_REGULATION_OF_INSULIN_LIKE_GROWTH_FACTOR_IGF_TRANSPORT_AND_UPTAKE_BY_INSULIN_LIKE_GROWTH_FACTOR_BINDING_PROTEINS_IGFBPS	REACTOME_REGULATION_OF_INSULIN_LIKE_GROWTH_FACTOR_IGF_TRANSPORT_AND_UPTAKE_BY_INSULIN_LIKE_GROWTH_FACTOR_BINDING_PROTEINS_IGFBPS	12	-0.552276267	-1.875912869	0.01293258	0.099840051	0.083226411	849	tags=92%, list=37%, signal=58%	Trf/Mbtps1/App/Vwa1/C3/Csf1/Igfbp2/Dnajc3/Adam10/Gas6/C4b
GOBP_NEGATIVE_REGULATION_OF_EPITHELIAL_CELL_APOPTOTIC_PROCESS	GOBP_NEGATIVE_REGULATION_OF_EPITHELIAL_CELL_APOPTOTIC_PROCESS	GOBP_NEGATIVE_REGULATION_OF_EPITHELIAL_CELL_APOPTOTIC_PROCESS	10	-0.569033892	-1.781734394	0.01294962	0.09986843	0.083250068	251	tags=50%, list=11%, signal=45%	Nfe2l2/Srsf6/Trim32/Gas6/Tmf1
GOCC_PROTEIN_FOLDING_CHAPERONE_COMPLEX	GOCC_PROTEIN_FOLDING_CHAPERONE_COMPLEX	GOCC_PROTEIN_FOLDING_CHAPERONE_COMPLEX	10	0.59359049	1.77316524	0.013035931	0.100326997	0.083632328	565	tags=70%, list=25%, signal=53%	Cdc37/Stub1/Stip1/Sdf2l1/Wdr83os/Tcp1/Cct4
FOSTER_TOLERANT_MACROPHAGE_UP	FOSTER_TOLERANT_MACROPHAGE_UP	FOSTER_TOLERANT_MACROPHAGE_UP	23	-0.391852236	-1.717125767	0.013026393	0.100326997	0.083632328	188	tags=26%, list=8%, signal=24%	Cdc42ep2/Ly6a/Tmcc3/Bst2/Stat1/H2-T23
GOBP_HEMOSTASIS	GOBP_HEMOSTASIS	GOBP_HEMOSTASIS	22	-0.415713511	-1.790269654	0.013053357	0.100357756	0.083657969	638	tags=55%, list=28%, signal=40%	Prkcd/Ptpn6/Ubash3b/Axl/P2ry12/Mertk/Nfe2l2/Gnaq/Pros1/Gas6/Anxa5/Fcer1g
GOBP_MORPHOGENESIS_OF_AN_EPITHELIAL_SHEET	GOBP_MORPHOGENESIS_OF_AN_EPITHELIAL_SHEET	GOBP_MORPHOGENESIS_OF_AN_EPITHELIAL_SHEET	11	-0.529133077	-1.736114361	0.01307407	0.100413698	0.083704602	819	tags=91%, list=36%, signal=59%	Jag1/Fermt2/Sos1/Clasp2/Tor1a/Chuk/Hbegf/Dag1/Wnt7a/Ddr1
NFKB1_TARGET_GENES	NFKB1_TARGET_GENES	NFKB1_TARGET_GENES	218	-0.176687683	-1.398170305	0.013153997	0.100923836	0.084129852	653	tags=39%, list=28%, signal=30%	Zfp91/Ehd1/Atxn2l/Prkcd/Ago3/Nr3c1/C3/Chpt1/Pycard/Prex1/Ppp2r3a/Gpatch8/Grk2/Il2rg/Ptpn6/Pja2/Slc1a2/Tnks2/Usp19/Sik3/Tank/Ist1/Map3k7/Phldb1/Adgrb1/Map4/Ptprs/Junb/Bhlhe40/Xiap/Hyal2/Pde4b/Gramd1a/Csf1/Tra2b/B2m/Ppie/Arap1/Tmem19/Ugcg/Fchsd2/Mtmr6/Ppp3ca/Gosr2/Otud4/Tmem135/Picalm/Tm9sf3/Rfc1/Got1/Gadd45b/Sf3b1/Tra2a/Fbxl3/Adgre1/Irf1/Mrpl44/Cd164/Gatad1/Gnaq/Gpd2/Cd83/Ampd2/Itgb5/Mlc1/Efcab14/…
GOBP_FIBROBLAST_PROLIFERATION	GOBP_FIBROBLAST_PROLIFERATION	GOBP_FIBROBLAST_PROLIFERATION	24	0.454504169	1.779907239	0.013180849	0.101026142	0.084215133	185	tags=33%, list=8%, signal=31%	Cks1b/Ecd/Gstp1/Mif/Cdk4/Trp53/Pex2/Ndufs4
REACTOME_PLATELET_ACTIVATION_SIGNALING_AND_AGGREGATION	REACTOME_PLATELET_ACTIVATION_SIGNALING_AND_AGGREGATION	REACTOME_PLATELET_ACTIVATION_SIGNALING_AND_AGGREGATION	46	-0.297642934	-1.653227731	0.013245648	0.101418778	0.084542434	760	tags=61%, list=33%, signal=42%	Rhob/Psap/Sos1/Gngt2/Pik3ca/App/Ola1/Mgll/Gnai2/Prkcd/Ptpn6/Vegfa/Abhd12/Crk/Prkcb/Vegfb/Sparc/P2ry12/Srgn/Wdr1/Gnaq/Pros1/Gas6/Tagln2/Pcyox1l/Tmx3/Anxa5/Fcer1g
GESERICK_TERT_TARGETS_DN	GESERICK_TERT_TARGETS_DN	GESERICK_TERT_TARGETS_DN	11	-0.528065432	-1.732611358	0.013264929	0.101462454	0.084578842	556	tags=73%, list=24%, signal=55%	Nr4a1/Junb/Bhlhe40/Klf4/Hbegf/Gadd45b/Klf9/Zfp36
GOBP_TOLL_LIKE_RECEPTOR_4_SIGNALING_PATHWAY	GOBP_TOLL_LIKE_RECEPTOR_4_SIGNALING_PATHWAY	GOBP_TOLL_LIKE_RECEPTOR_4_SIGNALING_PATHWAY	7	-0.649661177	-1.789881871	0.013322871	0.101801446	0.084861425	513	tags=71%, list=22%, signal=56%	Map3k7/Chuk/Ifi35/Trem2/Nfkbia
MIR_367_3P	MIR_367_3P	MIR_367_3P	56	-0.28030599	-1.668230403	0.013385348	0.102174368	0.085172292	854	tags=62%, list=37%, signal=40%	Nol4l/Cldn11/Slc25a36/Asxl2/Rbpms2/Ric1/Plekhm1/Cog3/Ptprk/Snx13/Daam1/Nsmf/Bsdc1/Ccnc/Herc2/Ago3/Cpeb2/Zeb2/Ubash3b/Itprid2/Stk39/Itgav/Klf4/Slc38a2/Ugp2/Otud4/D16Ertd472e/Cadm2/Slc6a1/Ankrd28/Tef/Gnaq/Adam10/Kcna1/Tob1
YU_MYC_TARGETS_UP	YU_MYC_TARGETS_UP	YU_MYC_TARGETS_UP	6	0.697589037	1.691374266	0.013430546	0.102414763	0.085372685	299	tags=67%, list=13%, signal=58%	Hmgn2/Cks1b/Ube2s/Pcna
GOBP_PRODUCTION_OF_MOLECULAR_MEDIATOR_INVOLVED_IN_INFLAMMATORY_RESPONSE	GOBP_PRODUCTION_OF_MOLECULAR_MEDIATOR_INVOLVED_IN_INFLAMMATORY_RESPONSE	GOBP_PRODUCTION_OF_MOLECULAR_MEDIATOR_INVOLVED_IN_INFLAMMATORY_RESPONSE	18	-0.421926156	-1.695133421	0.01352436	0.103025015	0.085881389	109	tags=28%, list=5%, signal=27%	Trem2/Stat3/Pld4/Fcer1g/Sirpa
REACTOME_REGULATION_OF_APC_C_ACTIVATORS_BETWEEN_G1_S_AND_EARLY_ANAPHASE	REACTOME_REGULATION_OF_APC_C_ACTIVATORS_BETWEEN_G1_S_AND_EARLY_ANAPHASE	REACTOME_REGULATION_OF_APC_C_ACTIVATORS_BETWEEN_G1_S_AND_EARLY_ANAPHASE	7	0.675534235	1.737513441	0.013541043	0.10304706	0.085899766	751	tags=100%, list=33%, signal=68%	Ube2s/Fzr1/Uba52/Anapc5/Anapc16/Anapc11/Cdc26
VARELA_ZMPSTE24_TARGETS_DN	VARELA_ZMPSTE24_TARGETS_DN	VARELA_ZMPSTE24_TARGETS_DN	7	-0.644213131	-1.774871958	0.013666682	0.103881409	0.086595277	173	tags=71%, list=8%, signal=66%	Cat/Trp53inp2/Ccdc58/Lyz2/Iigp1
GOBP_NEUTRAL_LIPID_METABOLIC_PROCESS	GOBP_NEUTRAL_LIPID_METABOLIC_PROCESS	GOBP_NEUTRAL_LIPID_METABOLIC_PROCESS	19	-0.427060374	-1.735281838	0.013678483	0.103881409	0.086595277	748	tags=79%, list=33%, signal=54%	Lmf1/Fitm2/Il6st/Mgll/Ccnc/C3/Scd1/Mfsd2a/Abhd12/Acsl6/Sorl1/Sel1l/Ddhd2/Cat/Gpam
GOBP_REGULATION_OF_OSTEOCLAST_DIFFERENTIATION	GOBP_REGULATION_OF_OSTEOCLAST_DIFFERENTIATION	GOBP_REGULATION_OF_OSTEOCLAST_DIFFERENTIATION	16	-0.463977957	-1.78458064	0.013743632	0.104164465	0.086831231	554	tags=62%, list=24%, signal=48%	Fgfr3/Ubash3b/Csf1/Ppp3ca/Cebpb/Zbtb7a/Rassf2/Trem2/Ccl5/Csf1r
MIR_126A_5P	MIR_126A_5P	MIR_126A_5P	45	-0.292082251	-1.617567977	0.013732294	0.104164465	0.086831231	550	tags=44%, list=24%, signal=34%	Ank3/Sik3/Stk39/Chuk/Cnot4/Cep97/Spast/Csf1/H2-D1/Mgat3/Ugcg/Sema6a/Susd6/Acadl/Ttyh1/Fgfrl1/Tmcc3/Tmx3/Fam168a/Arhgef12
GOBP_AXON_ENSHEATHMENT_IN_CENTRAL_NERVOUS_SYSTEM	GOBP_AXON_ENSHEATHMENT_IN_CENTRAL_NERVOUS_SYSTEM	GOBP_AXON_ENSHEATHMENT_IN_CENTRAL_NERVOUS_SYSTEM	7	-0.642879234	-1.771196938	0.013838588	0.10477788	0.087342573	554	tags=100%, list=24%, signal=76%	Mag/Fgfr3/Kcnj10/Sox10/Myrf/Fa2h
HALLMARK_IL6_JAK_STAT3_SIGNALING	HALLMARK_IL6_JAK_STAT3_SIGNALING	HALLMARK_IL6_JAK_STAT3_SIGNALING	12	-0.547957542	-1.861243487	0.013919781	0.105073257	0.087588799	564	tags=83%, list=25%, signal=63%	Socs3/Il6st/Il2rg/Csf1/Ifngr1/Stat2/Irf9/Irf1/Stat3/Stat1
GOBP_CYTOSOLIC_PATTERN_RECOGNITION_RECEPTOR_SIGNALING_PATHWAY	GOBP_CYTOSOLIC_PATTERN_RECOGNITION_RECEPTOR_SIGNALING_PATHWAY	GOBP_CYTOSOLIC_PATTERN_RECOGNITION_RECEPTOR_SIGNALING_PATHWAY	22	-0.412192546	-1.775106626	0.01391637	0.105073257	0.087588799	208	tags=50%, list=9%, signal=46%	Ptprs/Ankrd17/Pum1/Irf1/Rtn4/Gbp2/Irgm2/Trem2/Igtp/Ipo5/Nfkbia
TABULA_MURIS_SENIS_MAMMARY_GLAND_STROMAL_CELL_AGEING	TABULA_MURIS_SENIS_MAMMARY_GLAND_STROMAL_CELL_AGEING	TABULA_MURIS_SENIS_MAMMARY_GLAND_STROMAL_CELL_AGEING	85	0.302551861	1.628236948	0.013900719	0.105073257	0.087588799	744	tags=52%, list=32%, signal=36%	Hmgn2/Mrps21/Dynlrb1/Ppp1ca/Dpm3/Selenop/Ndufb10/Cirbp/S100a1/Cox14/Sri/Rex1bd/Tmem160/Ndufb7/Mgst1/Lysmd2/Cxcl14/Ypel3/Ddost/Cdk2ap2/Ndufb4/Park7/Pdia3/Ndufc1/Nenf/Bloc1s1/Ndufa11/Ppib/Swi5/Scp2/Ddah2/Etfb/Srp14/Ndufv3/Ndufb8/Bnip3l/Gstm1/Fkbp8/Mrpl23/Smim14/Tprgl/Tomm7/Anapc11/Grcc10
GOBP_ANGIOGENESIS_INVOLVED_IN_WOUND_HEALING	GOBP_ANGIOGENESIS_INVOLVED_IN_WOUND_HEALING	GOBP_ANGIOGENESIS_INVOLVED_IN_WOUND_HEALING	5	-0.732929917	-1.741990707	0.013935906	0.105088826	0.087601777	532	tags=100%, list=23%, signal=77%	Kdr/Vegfa/B4galt1/Vegfb
WP_METAPATHWAY_BIOTRANSFORMATION	WP_METAPATHWAY_BIOTRANSFORMATION	WP_METAPATHWAY_BIOTRANSFORMATION	15	0.517102375	1.783015832	0.013974394	0.105272826	0.087755158	670	tags=73%, list=29%, signal=52%	Gstm5/Gstp1/Gsta4/Naa20/Akr7a5/Gss/Mgst1/Hs3st1/Nat8/Gstm1/Akr1b3
GOMF_MONOATOMIC_ION_TRANSMEMBRANE_TRANSPORTER_ACTIVITY	GOMF_MONOATOMIC_ION_TRANSMEMBRANE_TRANSPORTER_ACTIVITY	GOMF_MONOATOMIC_ION_TRANSMEMBRANE_TRANSPORTER_ACTIVITY	81	-0.2468579	-1.603323585	0.013995825	0.105328093	0.087801229	693	tags=48%, list=30%, signal=35%	Atp6v0a1/Nipal3/Lrrc8c/Slc39a14/Slc39a1/Atp1a2/Slc6a11/Ano4/Slc1a2/Slc4a2/Slc4a4/Slc23a2/Slc5a3/Kcnj16/Mfsd2a/Itgav/Slc20a1/Slc6a6/Tmc7/Slc38a2/Hcn2/Tmem63b/Gja1/Slc20a2/Slc6a1/Kcnj10/Atp6v0a2/Rasa3/Ttyh1/Atp6v1a/S100a6/Mlc1/Kcna6/Kcnk13/Atp1a1/Kcna1/Anxa5/Slc38a3/Atp2b1
REACTOME_PROCESSING_AND_ACTIVATION_OF_SUMO	REACTOME_PROCESSING_AND_ACTIVATION_OF_SUMO	REACTOME_PROCESSING_AND_ACTIVATION_OF_SUMO	7	0.673793276	1.733035594	0.014066892	0.105756425	0.088158285	680	tags=86%, list=30%, signal=61%	Sumo3/Sumo2/Senp2/Sae1/Sumo1/Ube2i
GOBP_NCRNA_METABOLIC_PROCESS	GOBP_NCRNA_METABOLIC_PROCESS	GOBP_NCRNA_METABOLIC_PROCESS	84	0.294408402	1.5796471	0.0140819	0.105762855	0.088163646	709	tags=46%, list=31%, signal=33%	Dtwd1/Gatc/Hsd17b10/Trp53/Dalrd3/Rps16/Snapc2/Trmt112/Ebna1bp2/Fcf1/Sirt7/Polr2f/Polr3e/Larp7/Exosc7/Sbds/Rps6/Tent2/Dus2/Yars/Rtcb/Emg1/Imp4/Nolc1/Fbl/Tsn/Frg1/Lsm6/Mphosph6/Eif6/Nudt16l1/Eri3/Alkbh1/Utp11/Ddx47/Eloc/Rps19/Tsr2/Parn
GOBP_POSITIVE_REGULATION_OF_ERK1_AND_ERK2_CASCADE	GOBP_POSITIVE_REGULATION_OF_ERK1_AND_ERK2_CASCADE	GOBP_POSITIVE_REGULATION_OF_ERK1_AND_ERK2_CASCADE	31	-0.344562505	-1.679431183	0.014151835	0.106181386	0.088512532	303	tags=48%, list=13%, signal=43%	Gnai2/C3/Pycard/Fgfr3/Vegfa/Lrp1/Vegfb/Ddr1/Gas6/Trem2/Ccl5/Csf1r/Ccl12/Ccl4/Cd74
MIR_3068_5P	MIR_3068_5P	MIR_3068_5P	11	-0.522658712	-1.714871616	0.014219225	0.106580009	0.088844822	184	tags=45%, list=8%, signal=42%	Rtn4/Adam10/Scaf11/Luc7l2/Ipo5
MIR_153_3P	MIR_153_3P	MIR_153_3P	36	-0.318105238	-1.614983195	0.014267013	0.106831052	0.089054092	785	tags=64%, list=34%, signal=43%	Kmt2a/Nfia/App/Daam1/Lamc1/Unc5c/Bptf/Slc4a4/Mon2/Ncoa2/Otud4/Cadm2/Galnt7/Nfe2l2/Nudt4/Tesk2/Trp53inp2/Otud7b/Kcna6/Dpy19l1/Kcna1/Fam168a/Rpl22
GOMF_TRANSMEMBRANE_RECEPTOR_PROTEIN_KINASE_ACTIVITY	GOMF_TRANSMEMBRANE_RECEPTOR_PROTEIN_KINASE_ACTIVITY	GOMF_TRANSMEMBRANE_RECEPTOR_PROTEIN_KINASE_ACTIVITY	12	-0.544627161	-1.849931205	0.014314662	0.10697347	0.089172811	554	tags=75%, list=24%, signal=57%	Pdgfra/Fgfr4/Nrp1/Fgfr3/Axl/Mertk/Ddr1/Fgfrl1/Csf1r
GOMF_TRANSMEMBRANE_RECEPTOR_PROTEIN_TYROSINE_KINASE_ACTIVITY	GOMF_TRANSMEMBRANE_RECEPTOR_PROTEIN_TYROSINE_KINASE_ACTIVITY	GOMF_TRANSMEMBRANE_RECEPTOR_PROTEIN_TYROSINE_KINASE_ACTIVITY	12	-0.544627161	-1.849931205	0.014314662	0.10697347	0.089172811	554	tags=75%, list=24%, signal=57%	Pdgfra/Fgfr4/Nrp1/Fgfr3/Axl/Mertk/Ddr1/Fgfrl1/Csf1r
MIR_15A_5P	MIR_15A_5P	MIR_15A_5P	52	-0.290111957	-1.674717475	0.014473818	0.107731914	0.089805048	807	tags=63%, list=35%, signal=42%	Nectin1/Csrnp1/Nol4l/Ube2q1/Fermt2/Kmt2a/Prrc2c/Phf20/Atxn7l3/Adgrl1/Man2a2/Plekhh1/Chpt1/Cpeb2/Dclk1/Gpatch8/Slc6a11/Tmem178b/Slc4a4/Vegfa/Ist1/Kif1b/B4galt1/Pafah1b1/Etnk1/Slc20a2/Tmem135/Rfc1/Wnt7a/Nudt4/Cbx4/Trp53inp2/Cpd
MIR_15B_5P	MIR_15B_5P	MIR_15B_5P	52	-0.290111957	-1.674717475	0.014473818	0.107731914	0.089805048	807	tags=63%, list=35%, signal=42%	Nectin1/Csrnp1/Nol4l/Ube2q1/Fermt2/Kmt2a/Prrc2c/Phf20/Atxn7l3/Adgrl1/Man2a2/Plekhh1/Chpt1/Cpeb2/Dclk1/Gpatch8/Slc6a11/Tmem178b/Slc4a4/Vegfa/Ist1/Kif1b/B4galt1/Pafah1b1/Etnk1/Slc20a2/Tmem135/Rfc1/Wnt7a/Nudt4/Cbx4/Trp53inp2/Cpd
MIR_6353	MIR_6353	MIR_6353	52	-0.290111957	-1.674717475	0.014473818	0.107731914	0.089805048	807	tags=63%, list=35%, signal=42%	Nectin1/Csrnp1/Nol4l/Ube2q1/Fermt2/Kmt2a/Prrc2c/Phf20/Atxn7l3/Adgrl1/Man2a2/Plekhh1/Chpt1/Cpeb2/Dclk1/Gpatch8/Slc6a11/Tmem178b/Slc4a4/Vegfa/Ist1/Kif1b/B4galt1/Pafah1b1/Etnk1/Slc20a2/Tmem135/Rfc1/Wnt7a/Nudt4/Cbx4/Trp53inp2/Cpd
GOBP_POSITIVE_REGULATION_OF_CELL_POPULATION_PROLIFERATION	GOBP_POSITIVE_REGULATION_OF_CELL_POPULATION_PROLIFERATION	GOBP_POSITIVE_REGULATION_OF_CELL_POPULATION_PROLIFERATION	193	-0.180169118	-1.39490681	0.014439359	0.107731914	0.089805048	590	tags=34%, list=26%, signal=28%	Dhx36/Ptprd/Grk2/Zeb2/Pbxip1/Rab21/Ptpn6/Nr4a1/Fgfr3/Itgb1/Vegfa/Lrp1/Ist1/Map3k7/Tial1/B4galt1/H2-K1/Acsl6/Pafah1b1/Itgav/Hbegf/Plxnb1/Csf1/Dnmt1/H2-D1/Arap1/Opa1/Ppp3ca/Rtkn2/Igfbp2/Ptprz1/Picalm/Dkc1/Vegfb/Wnt7a/Sox10/Fntb/H2-Q7/P2ry12/Hnrnpu/Plxnb3/Ddr1/Nfe2l2/Srsf6/Dvl3/Cdc42ep2/Rtn4/Gnaq/Adam10/Gas6/Slc35f6/Gpam/Mapt/Sox2/Ccl5/Stat3/Tgfa/Nampt/Ncan/Lbh/Csf1r/Prkaca/Calr/Gjc2/H2-T23/Cd74
REACTOME_INTEGRIN_CELL_SURFACE_INTERACTIONS	REACTOME_INTEGRIN_CELL_SURFACE_INTERACTIONS	REACTOME_INTEGRIN_CELL_SURFACE_INTERACTIONS	8	-0.59915624	-1.735577302	0.014513263	0.107918021	0.089960186	681	tags=88%, list=30%, signal=62%	Col6a2/Itga2b/Col5a3/Itgb8/Itgb1/Itgav/Itgam
BRACHAT_RESPONSE_TO_CAMPTOTHECIN_DN	BRACHAT_RESPONSE_TO_CAMPTOTHECIN_DN	BRACHAT_RESPONSE_TO_CAMPTOTHECIN_DN	11	0.564846148	1.744987148	0.014545243	0.108048311	0.090068796	667	tags=82%, list=29%, signal=58%	Hikeshi/Higd1a/Rsu1/Slc25a1/Ppia/Emc2/Swi5/Ndufv3/Bnip3l
MIR_1249_5P	MIR_1249_5P	MIR_1249_5P	24	-0.388695421	-1.73174026	0.014645022	0.108573662	0.090506727	539	tags=46%, list=23%, signal=35%	Git1/AU040320/Aak1/Slc22a23/Srcin1/Cntn2/Mrpl44/Trp53inp2/Igtp/Anxa5/Tapbp
GOBP_NUCLEOSIDE_TRIPHOSPHATE_METABOLIC_PROCESS	GOBP_NUCLEOSIDE_TRIPHOSPHATE_METABOLIC_PROCESS	GOBP_NUCLEOSIDE_TRIPHOSPHATE_METABOLIC_PROCESS	51	0.342347453	1.627525351	0.014633309	0.108573662	0.090506727	642	tags=51%, list=28%, signal=38%	Dnajc30/Uqcc3/Atp5g1/Ndufb10/Ndufs4/Ndufa12/Atp5o/Ndufs3/Ndufb6/Atpif1/Ndufs2/Gnai3/Ndufb7/Ndufb4/Nudt2/Ak3/Atp5g2/Ndufs8/Ndufc1/Dtymk/Sdhb/Atp5h/Ndufa11/Ndufs5/Ndufv3/Ndufb8
GOMF_SECONDARY_ACTIVE_TRANSMEMBRANE_TRANSPORTER_ACTIVITY	GOMF_SECONDARY_ACTIVE_TRANSMEMBRANE_TRANSPORTER_ACTIVITY	GOMF_SECONDARY_ACTIVE_TRANSMEMBRANE_TRANSPORTER_ACTIVITY	37	-0.328558423	-1.691489168	0.014665475	0.108587541	0.090518296	658	tags=57%, list=29%, signal=41%	Slc39a14/Slc25a11/Slc6a11/Slc1a2/Slc4a2/Slc4a4/Slc23a2/Slco3a1/Slc5a3/Mfsd2a/Slc36a4/Slc20a1/Slc6a6/Slc38a2/Slc25a3/Slc35e4/Slc20a2/Slc6a1/Ank/Slc35b1/Slc38a3
GOBP_REGULATION_OF_CANONICAL_NF_KAPPAB_SIGNAL_TRANSDUCTION	GOBP_REGULATION_OF_CANONICAL_NF_KAPPAB_SIGNAL_TRANSDUCTION	GOBP_REGULATION_OF_CANONICAL_NF_KAPPAB_SIGNAL_TRANSDUCTION	35	-0.322573083	-1.644315943	0.014675956	0.108587541	0.090518296	677	tags=51%, list=29%, signal=37%	S100b/Fbxw11/Pycard/Dhx36/Tank/Map3k7/Chuk/Ankrd17/Prkcb/Mtdh/Trim32/Irgm2/Otud7b/Trem2/Igtp/Trim59/Stat1/Cd74
GOMF_ALPHA_TUBULIN_BINDING	GOMF_ALPHA_TUBULIN_BINDING	GOMF_ALPHA_TUBULIN_BINDING	5	-0.728767231	-1.732097046	0.014770382	0.109178104	0.091010589	478	tags=80%, list=21%, signal=64%	B4galt1/Spast/Gja1/Dip2b
GOBP_CELL_CHEMOTAXIS	GOBP_CELL_CHEMOTAXIS	GOBP_CELL_CHEMOTAXIS	54	-0.28469488	-1.681242812	0.014914706	0.110135965	0.091809059	556	tags=41%, list=24%, signal=32%	Nr4a1/Vegfa/Wnk1/Stk39/Crk/Hbegf/Itgam/Pde4b/Csf1/Vegfb/Plxnb3/Adam10/Gas6/Ccl5/Lgals9/Fcer1g/Fcgr3/Csf1r/Calr/Ccl12/Ccl4/Cd74
MIR_6379	MIR_6379	MIR_6379	17	-0.459356862	-1.831498078	0.015189008	0.111442148	0.092897889	738	tags=82%, list=32%, signal=56%	Mllt6/Rdx/Nipbl/Agap1/Paqr7/Mprip/Itgb1/Metrnl/Slc23a2/Tmc7/Phc2/Tkt/Scaf11/Otud7b
GOBP_REGULATION_OF_DEFENSE_RESPONSE_TO_VIRUS	GOBP_REGULATION_OF_DEFENSE_RESPONSE_TO_VIRUS	GOBP_REGULATION_OF_DEFENSE_RESPONSE_TO_VIRUS	14	-0.492849998	-1.793984124	0.015193145	0.111442148	0.092897889	143	tags=57%, list=6%, signal=54%	Pycard/Ilrun/Ptprs/Irgm2/Trem2/Ccl5/Igtp/Stat1
GOBP_REGULATION_OF_RELEASE_OF_CYTOCHROME_C_FROM_MITOCHONDRIA	GOBP_REGULATION_OF_RELEASE_OF_CYTOCHROME_C_FROM_MITOCHONDRIA	GOBP_REGULATION_OF_RELEASE_OF_CYTOCHROME_C_FROM_MITOCHONDRIA	14	0.525025085	1.766358199	0.015148686	0.111442148	0.092897889	668	tags=64%, list=29%, signal=46%	Trp53/Higd1a/Mllt11/Pdcd5/Plscr3/Bnip3/Bax/Mff/Fam162a
GOBP_POSITIVE_REGULATION_OF_PRODUCTION_OF_MOLECULAR_MEDIATOR_OF_IMMUNE_RESPONSE	GOBP_POSITIVE_REGULATION_OF_PRODUCTION_OF_MOLECULAR_MEDIATOR_OF_IMMUNE_RESPONSE	GOBP_POSITIVE_REGULATION_OF_PRODUCTION_OF_MOLECULAR_MEDIATOR_OF_IMMUNE_RESPONSE	22	-0.405747997	-1.747353183	0.015210891	0.111442148	0.092897889	604	tags=55%, list=26%, signal=41%	Pycard/Dhx36/Map3k7/H2-K1/B2m/H2-D1/H2-Q7/Rtn4/Laptm5/Fcer1g/H2-T23/Cd74
MIR_7024_3P	MIR_7024_3P	MIR_7024_3P	22	-0.405456772	-1.746099024	0.015210891	0.111442148	0.092897889	681	tags=68%, list=30%, signal=48%	Itgb8/Ncam2/Mprip/Vegfa/Slc5a3/Fam120a/Rapgef5/Tra2b/Etnk1/Got1/Gpd1/Anp32e/Nudt4/Glt8d1/Atp2b1
GOBP_HEME_BIOSYNTHETIC_PROCESS	GOBP_HEME_BIOSYNTHETIC_PROCESS	GOBP_HEME_BIOSYNTHETIC_PROCESS	6	0.689189189	1.671007996	0.015175718	0.111442148	0.092897889	719	tags=100%, list=31%, signal=69%	Pgrmc1/Tmem14c/Atpif1/Slc25a39/Cpox/Fech
GOBP_TETRAPYRROLE_BIOSYNTHETIC_PROCESS	GOBP_TETRAPYRROLE_BIOSYNTHETIC_PROCESS	GOBP_TETRAPYRROLE_BIOSYNTHETIC_PROCESS	6	0.689189189	1.671007996	0.015175718	0.111442148	0.092897889	719	tags=100%, list=31%, signal=69%	Pgrmc1/Tmem14c/Atpif1/Slc25a39/Cpox/Fech
CTR9_TARGET_GENES	CTR9_TARGET_GENES	CTR9_TARGET_GENES	204	0.236575959	1.484085587	0.015173695	0.111442148	0.092897889	614	tags=37%, list=27%, signal=30%	Hmgn2/Fmc1/Tfg/Timm21/Mmachc/D8Ertd738e/Timm23/Smim7/Slc25a5/Leprot/Wbp2/Kxd1/Prdx5/Ndufb10/Cirbp/Pcmt1/Stip1/Coq2/Gdi1/Zfp518a/Naa38/Tsc22d1/Dap3/Scamp3/Apex1/Etfrf1/Sirt7/Gtf2a2/Bola1/1500011B03Rik/Polr2f/Dcps/Mmadhc/Ndufs3/Them4/Ndufb6/Rex1bd/Pcna/Hax1/BC029722/Map1lc3b/Rad23a/Ranbp1/Eci1/Ndufaf3/Arf4/Rragc/Mrpl12/Pdcd6/Rps27l/Plscr3/Pole4/Diablo/Med28/Park7/Nutf2/Tssc4/Paip2/Pdhb/Slc25a39/Nt5…
GOBP_REGULATION_OF_EPITHELIAL_CELL_DIFFERENTIATION	GOBP_REGULATION_OF_EPITHELIAL_CELL_DIFFERENTIATION	GOBP_REGULATION_OF_EPITHELIAL_CELL_DIFFERENTIATION	20	-0.42920568	-1.79803891	0.015293657	0.111719938	0.093129455	701	tags=55%, list=30%, signal=39%	Mafg/Zdhhc21/Zeb2/Fgfr3/Vegfa/Cebpb/Ncoa3/Srsf6/Sox2/Zfp36/Csf1r
ZHANG_UTERUS_C2_REGENERATIVE_UP	ZHANG_UTERUS_C2_REGENERATIVE_UP	ZHANG_UTERUS_C2_REGENERATIVE_UP	16	0.498668486	1.729157337	0.01529273	0.111719938	0.093129455	669	tags=62%, list=29%, signal=45%	Gstm5/Mif/Trmt112/Pcna/Atpif1/Rpl18a/Mgst1/Chchd10/Rpl34/Gstm1
GOBP_RESPONSE_TO_SALT	GOBP_RESPONSE_TO_SALT	GOBP_RESPONSE_TO_SALT	42	-0.299299757	-1.621250852	0.015265791	0.111719938	0.093129455	723	tags=55%, list=31%, signal=38%	Pik3ca/App/Iqgap1/Crls1/Gnai2/Fgfr3/Slc1a2/Wnk1/Stk39/Junb/Prkcb/B2m/Cpne3/Ppp3ca/Ahcyl1/Kcnj10/P2ry12/Smpd1/Gnaq/Ly6e/Ly6a/Ank/Anxa5
YAO_TEMPORAL_RESPONSE_TO_PROGESTERONE_CLUSTER_12	YAO_TEMPORAL_RESPONSE_TO_PROGESTERONE_CLUSTER_12	YAO_TEMPORAL_RESPONSE_TO_PROGESTERONE_CLUSTER_12	22	0.455446239	1.741470041	0.015370667	0.112172843	0.093506995	403	tags=55%, list=18%, signal=45%	Hmgn2/Mdk/Hikeshi/Ntan1/Hsd17b10/Snapc2/Cirbp/S100a1/Pcp4/Acp1/Wdr83os/Pdcd6
MORI_SMALL_PRE_BII_LYMPHOCYTE_DN	MORI_SMALL_PRE_BII_LYMPHOCYTE_DN	MORI_SMALL_PRE_BII_LYMPHOCYTE_DN	13	-0.473959189	-1.68347992	0.015450844	0.112595806	0.093859576	127	tags=54%, list=6%, signal=51%	Slc20a1/Fxyd5/Lyz2/Ly6a/Atp1a1/Ctsc/Psmb8
chr19A	chr19A	chr19A	46	0.357590286	1.668443329	0.015458758	0.112595806	0.093859576	492	tags=43%, list=21%, signal=35%	Tmem179b/Gstp1/Ppp1ca/Uqcc3/Polr2g/Cox8a/Mta2/Prdx5/Trmt112/Stip1/Ppp1r14b/Fau/Aip/Banf1/Yif1a/Cdk2ap2/Fibp/Ndufs8/Mrpl21/Ubxn1
GOBP_ZYMOGEN_ACTIVATION	GOBP_ZYMOGEN_ACTIVATION	GOBP_ZYMOGEN_ACTIVATION	6	-0.697310981	-1.811752083	0.015639925	0.113583247	0.094682704	621	tags=83%, list=27%, signal=61%	Nlrc4/Masp1/Pycard/Cyfip2/Mmp14
MIR_217_5P	MIR_217_5P	MIR_217_5P	18	-0.417372018	-1.676836688	0.01562112	0.113583247	0.094682704	542	tags=56%, list=24%, signal=43%	Slc4a4/Mier3/Porcn/Stt3a/Slc38a2/Tmem135/Picalm/Sel1l/Hspa9/Stat1
GOBP_REGULATION_OF_PEPTIDASE_ACTIVITY	GOBP_REGULATION_OF_PEPTIDASE_ACTIVITY	GOBP_REGULATION_OF_PEPTIDASE_ACTIVITY	60	-0.276233801	-1.659802485	0.015634458	0.113583247	0.094682704	196	tags=20%, list=9%, signal=19%	Arl6ip5/Gas6/Por/Sox2/Stat3/Laptm5/Psme1/Ctsd/Psmb8/Stat1/Ctss/Serpina3n
YAO_TEMPORAL_RESPONSE_TO_PROGESTERONE_CLUSTER_16	YAO_TEMPORAL_RESPONSE_TO_PROGESTERONE_CLUSTER_16	YAO_TEMPORAL_RESPONSE_TO_PROGESTERONE_CLUSTER_16	10	0.588019773	1.756524471	0.015716145	0.11402597	0.095051757	263	tags=50%, list=11%, signal=44%	Pfn2/Gpx7/Trp53/Pdlim7/Fez1
GOMF_ATPASE_COUPLED_TRANSMEMBRANE_TRANSPORTER_ACTIVITY	GOMF_ATPASE_COUPLED_TRANSMEMBRANE_TRANSPORTER_ACTIVITY	GOMF_ATPASE_COUPLED_TRANSMEMBRANE_TRANSPORTER_ACTIVITY	17	-0.457535293	-1.824235315	0.015792536	0.114469079	0.095421131	257	tags=41%, list=11%, signal=37%	Atp6v0a2/Atp6v1a/Atp1a1/Tap1/Anxa5/Atp2b1/Tap2
GOBP_T_CELL_PROLIFERATION	GOBP_T_CELL_PROLIFERATION	GOBP_T_CELL_PROLIFERATION	43	-0.300451171	-1.640223275	0.015840287	0.114703942	0.095616913	560	tags=44%, list=24%, signal=34%	Pycard/Ptpn6/Slc4a2/H2-K1/Itgam/H2-D1/Ppp3ca/Gja1/Cebpb/Igfbp2/H2-Q7/Ctps/Irf1/Gpam/Ccl5/Lgals9/Laptm5/H2-Aa/H2-T23
GOCC_RNA_POLYMERASE_II_HOLOENZYME	GOCC_RNA_POLYMERASE_II_HOLOENZYME	GOCC_RNA_POLYMERASE_II_HOLOENZYME	20	0.465635321	1.727613902	0.015898682	0.115015346	0.095876498	537	tags=60%, list=23%, signal=46%	Polr2g/Polr2i/Polr2d/Pex2/Gtf2a2/Polr2h/Polr2f/Paf1/Polr2j/Polr2k/Gtf2h2/Taf12
GOMF_T_CELL_RECEPTOR_BINDING	GOMF_T_CELL_RECEPTOR_BINDING	GOMF_T_CELL_RECEPTOR_BINDING	9	-0.574842188	-1.722263696	0.016030944	0.115546038	0.096318882	475	tags=56%, list=21%, signal=44%	H2-K1/H2-D1/H2-Q7/H2-Eb1/H2-T23
REACTOME_ECM_PROTEOGLYCANS	REACTOME_ECM_PROTEOGLYCANS	REACTOME_ECM_PROTEOGLYCANS	9	-0.574664838	-1.721732343	0.016030944	0.115546038	0.096318882	957	tags=89%, list=42%, signal=52%	Tnn/Col6a2/Itga2b/Col5a3/App/Itgb1/Itgav/Sparc
YAO_TEMPORAL_RESPONSE_TO_PROGESTERONE_CLUSTER_1	YAO_TEMPORAL_RESPONSE_TO_PROGESTERONE_CLUSTER_1	YAO_TEMPORAL_RESPONSE_TO_PROGESTERONE_CLUSTER_1	19	-0.41750643	-1.696461129	0.016011205	0.115546038	0.096318882	556	tags=63%, list=24%, signal=48%	Nr4a1/Wnk1/Bhlhe40/Akap8l/Cebpb/Acss1/Gadd45b/Zrsr1/Klf9/Hspa2/Sat1/Ddit3
GOMF_VOLTAGE_GATED_MONOATOMIC_CATION_CHANNEL_ACTIVITY	GOMF_VOLTAGE_GATED_MONOATOMIC_CATION_CHANNEL_ACTIVITY	GOMF_VOLTAGE_GATED_MONOATOMIC_CATION_CHANNEL_ACTIVITY	13	-0.471851677	-1.675994142	0.016033888	0.115546038	0.096318882	492	tags=54%, list=21%, signal=43%	Kcnj16/Itgav/Hcn2/Kcnj10/Kcna6/Kcnk13/Kcna1
TABULA_MURIS_SENIS_MESENTERIC_ADIPOSE_TISSUE_CD4_POSITIVE_ALPHA_BETA_T_CELL_AGEING	TABULA_MURIS_SENIS_MESENTERIC_ADIPOSE_TISSUE_CD4_POSITIVE_ALPHA_BETA_T_CELL_AGEING	TABULA_MURIS_SENIS_MESENTERIC_ADIPOSE_TISSUE_CD4_POSITIVE_ALPHA_BETA_T_CELL_AGEING	22	-0.402960869	-1.735350421	0.016073907	0.115722836	0.09646626	413	tags=59%, list=18%, signal=49%	Junb/B2m/Marf1/Senp6/Cebpb/Snrnp70/Sparc/P2ry12/Lyz2/Hexb/Nfkbia/Ctsd/C1qa
GOBP_REGULATION_OF_ENDOPEPTIDASE_ACTIVITY	GOBP_REGULATION_OF_ENDOPEPTIDASE_ACTIVITY	GOBP_REGULATION_OF_ENDOPEPTIDASE_ACTIVITY	52	-0.286633114	-1.654635299	0.016127921	0.115999956	0.096697267	196	tags=40%, list=9%, signal=38%	Pycard/Grk2/Nr4a1/Vegfa/Klf4/Xiap/Cyfip2/Sorl1/Rack1/Picalm/Arl6ip5/Gas6/Por/Sox2/Stat3/Laptm5/Psme1/Ctsd/Psmb8/Stat1/Serpina3n
MIR_12202_3P	MIR_12202_3P	MIR_12202_3P	19	-0.416974372	-1.694299209	0.016223271	0.116385415	0.097018585	563	tags=63%, list=24%, signal=48%	Clasp2/Tmem178b/Bhlhe40/Ntm/Cyfip2/Mgat3/Arpc5l/Dag1/Olfml2b/Kdelr1/Cd83/Mapt
GOBP_CORTICAL_CYTOSKELETON_ORGANIZATION	GOBP_CORTICAL_CYTOSKELETON_ORGANIZATION	GOBP_CORTICAL_CYTOSKELETON_ORGANIZATION	13	-0.470135582	-1.669898654	0.016228235	0.116385415	0.097018585	714	tags=69%, list=31%, signal=48%	Iqgap1/Dlg1/Ppp2r3c/Pafah1b1/Epb41l2/Wdr1/Pdcd6ip/Llgl1/Calr
GOMF_PROTEIN_SERINE_THREONINE_KINASE_ACTIVITY	GOMF_PROTEIN_SERINE_THREONINE_KINASE_ACTIVITY	GOMF_PROTEIN_SERINE_THREONINE_KINASE_ACTIVITY	47	-0.288762317	-1.633107506	0.016210028	0.116385415	0.097018585	731	tags=55%, list=32%, signal=39%	Cdc42bpa/Brd4/Pik3ca/Map3k11/Prpf4b/Prkcd/Top1/Dclk1/Grk2/Camk2g/Stk4/Sik3/Phkg1/Map3k7/Wnk1/Stk39/Chuk/Aak1/Prkcb/Slk/Cpne3/Cdk11b/Aatk/Tesk2/Nrbp2/Prkaca
MORI_IMMATURE_B_LYMPHOCYTE_DN	MORI_IMMATURE_B_LYMPHOCYTE_DN	MORI_IMMATURE_B_LYMPHOCYTE_DN	15	0.511008379	1.762003184	0.01632298	0.116952664	0.097491441	346	tags=47%, list=15%, signal=40%	Hmgn2/Cks1b/Hmgb3/Slbp/Prim1/Pcna/Cdca7
GOMF_INORGANIC_MOLECULAR_ENTITY_TRANSMEMBRANE_TRANSPORTER_ACTIVITY	GOMF_INORGANIC_MOLECULAR_ENTITY_TRANSMEMBRANE_TRANSPORTER_ACTIVITY	GOMF_INORGANIC_MOLECULAR_ENTITY_TRANSMEMBRANE_TRANSPORTER_ACTIVITY	80	-0.239795479	-1.540692123	0.016358064	0.116979728	0.097514002	693	tags=48%, list=30%, signal=34%	Atp6v0a1/Nipal3/Slc39a14/Slc39a1/Slc25a11/Atp1a2/Slc6a11/Ano4/Slc1a2/Slc4a2/Slc4a4/Slc23a2/Slc5a3/Kcnj16/Mfsd2a/Itgav/Slc20a1/Slc6a6/Slc38a2/Slc25a3/Hcn2/Tmem63b/Slc20a2/Slc6a1/Kcnj10/Atp6v0a2/Rasa3/Ttyh1/Mfsd5/Atp6v1a/Kcna6/Kcnk13/Atp1a1/Ank/Kcna1/Anxa5/Slc38a3/Atp2b1
GOCC_GOLGI_APPARATUS	GOCC_GOLGI_APPARATUS	GOCC_GOLGI_APPARATUS	236	-0.166055008	-1.332792081	0.016355033	0.116979728	0.097514002	394	tags=23%, list=17%, signal=22%	Marf1/H2-D1/Ece1/Sorl1/Arap1/Cand1/Ugcg/Scara3/Gosr2/Slc29a3/Gja1/Ganab/Slc35e4/Picalm/Osbp/Galnt7/H2-Q7/Zdhhc17/Nfe2l2/Paqr8/Dop1b/Rassf2/Galnt1/Srgn/Glt8d1/Cltc/Ddhd2/Kdelr1/Myrf/Itm2c/Gnaq/Gbp2/Cdipt/Adam10/Lpcat2/Irgm2/Lyz2/Tmf1/Llgl1/Syap1/Fgfrl1/Atp1a1/Cpd/Pld4/Acsbg1/Igtp/Atp9a/Ndst1/Ipo5/Bst2/Serinc5/Iigp1/Tapbp/H2-Ab1/Cd74
GOBP_NEGATIVE_REGULATION_OF_INNATE_IMMUNE_RESPONSE	GOBP_NEGATIVE_REGULATION_OF_INNATE_IMMUNE_RESPONSE	GOBP_NEGATIVE_REGULATION_OF_INNATE_IMMUNE_RESPONSE	21	-0.416726416	-1.766436404	0.016432552	0.11733634	0.097811273	476	tags=43%, list=21%, signal=34%	Crk/H2-K1/H2-D1/Stat2/H2-Q7/Lgals9/Tap1/Tap2/H2-T23
HOFFMANN_IMMATURE_TO_MATURE_B_LYMPHOCYTE_UP	HOFFMANN_IMMATURE_TO_MATURE_B_LYMPHOCYTE_UP	HOFFMANN_IMMATURE_TO_MATURE_B_LYMPHOCYTE_UP	5	-0.722507141	-1.717218381	0.016439335	0.11733634	0.097811273	428	tags=80%, list=19%, signal=65%	Csf1/Fxyd5/Ly6a/H2-Aa
MIR_12199_3P	MIR_12199_3P	MIR_12199_3P	12	-0.53646689	-1.822213271	0.01648651	0.11756077	0.097998357	627	tags=75%, list=27%, signal=55%	Nr3c1/Sox21/Cand1/Etnk1/Dip2b/Mindy2/Otud7b/Sat1/Nampt
WP_WHITE_FAT_CELL_DIFFERENTIATION	WP_WHITE_FAT_CELL_DIFFERENTIATION	WP_WHITE_FAT_CELL_DIFFERENTIATION	7	-0.632156372	-1.741654375	0.016589082	0.118066868	0.098420239	627	tags=86%, list=27%, signal=63%	Foxo1/Nr3c1/Klf4/Cebpb/Ctnna1/Ddit3
GOBP_BIOLOGICAL_PROCESS_INVOLVED_IN_INTERACTION_WITH_HOST	GOBP_BIOLOGICAL_PROCESS_INVOLVED_IN_INTERACTION_WITH_HOST	GOBP_BIOLOGICAL_PROCESS_INVOLVED_IN_INTERACTION_WITH_HOST	28	-0.359137177	-1.693010441	0.016577973	0.118066868	0.098420239	576	tags=50%, list=25%, signal=38%	Grk2/AU040320/Ist1/Itgav/Hyal2/Axl/Smpd1/Gbp2/Vps4a/Gas6/Ly6e/Trim59/Ddb1/Cd74
GOBP_ORGANIC_ACID_TRANSMEMBRANE_TRANSPORT	GOBP_ORGANIC_ACID_TRANSMEMBRANE_TRANSPORT	GOBP_ORGANIC_ACID_TRANSMEMBRANE_TRANSPORT	18	-0.414215525	-1.66415514	0.016669503	0.118526349	0.098803261	669	tags=72%, list=29%, signal=52%	Lrrc8c/Prkcd/Slc25a11/Slc1a2/Itgb1/Slc23a2/Acsl6/Slc36a4/Slc6a6/Slc38a2/Kcnj10/Arl6ip5/Slc38a3
CHEN_ETV5_TARGETS_SERTOLI	CHEN_ETV5_TARGETS_SERTOLI	CHEN_ETV5_TARGETS_SERTOLI	5	-0.721935564	-1.715859886	0.016940021	0.119879523	0.099931263	593	tags=80%, list=26%, signal=60%	Cd53/Fcgr2b/Fcgr3/C1qb
GOBP_LEUKOCYTE_HOMEOSTASIS	GOBP_LEUKOCYTE_HOMEOSTASIS	GOBP_LEUKOCYTE_HOMEOSTASIS	22	-0.398228767	-1.714971629	0.016936922	0.119879523	0.099931263	458	tags=50%, list=20%, signal=40%	Itgam/Axl/Fcgr2b/Pde4b/Csf1/Mertk/Mthfd1/Gpam/Fcer1g/Csf1r/Cd74
GOBP_REGULATION_OF_MAST_CELL_ACTIVATION	GOBP_REGULATION_OF_MAST_CELL_ACTIVATION	GOBP_REGULATION_OF_MAST_CELL_ACTIVATION	5	-0.721323866	-1.714406032	0.016940021	0.119879523	0.099931263	560	tags=100%, list=24%, signal=76%	Il4ra/Ptpn6/Ptpre/Fcer1g
GOBP_POSITIVE_REGULATION_OF_CELL_GROWTH	GOBP_POSITIVE_REGULATION_OF_CELL_GROWTH	GOBP_POSITIVE_REGULATION_OF_CELL_GROWTH	27	-0.354494288	-1.64587474	0.016876675	0.119879523	0.099931263	532	tags=52%, list=23%, signal=40%	Vegfa/Lrp1/Ist1/Slc23a2/Mfsd2a/Crk/Pafah1b1/Hbegf/Picalm/Mmp14/Ncoa3/Adam10/Trim32/Mapt
GOBP_ANATOMICAL_STRUCTURE_FORMATION_INVOLVED_IN_MORPHOGENESIS	GOBP_ANATOMICAL_STRUCTURE_FORMATION_INVOLVED_IN_MORPHOGENESIS	GOBP_ANATOMICAL_STRUCTURE_FORMATION_INVOLVED_IN_MORPHOGENESIS	146	-0.195425748	-1.414738596	0.016916059	0.119879523	0.099931263	816	tags=49%, list=35%, signal=34%	Mag/Rhob/Ptn/Unc5b/Psap/Macf1/Sema4a/Sema4c/Sp1/Naa15/Atp8b1/Nus1/Pik3ca/Ubp1/Erap1/Itgb8/Hhip/Ehd1/Ncl/Plcg1/C3/Cd53/Ppp2r3a/Zeb2/Clasp2/Hopx/Ptpn6/Nr4a1/Slc4a2/Itgb1/Krit1/Stk4/Vegfa/AU040320/Map3k7/Wnk1/Phldb1/Adgrb1/Junb/B4galt1/Pafah1b1/Itgav/Klf4/Hbegf/Prkcb/Mtdh/Sec24b/Lmo4/Opa1/Sema6a/Dag1/Fzd2/Vegfb/Sf3b1/Sparc/Wnt7a/Nfe2l2/Wdr1/Dvl3/Rtn4/Mthfd1/Tmf1/Trem2/Sox2/Gadd45a/Ccl5/Stat3/Tgfa/Cs…
GOBP_MONOCYTE_CHEMOTAXIS	GOBP_MONOCYTE_CHEMOTAXIS	GOBP_MONOCYTE_CHEMOTAXIS	8	-0.594424831	-1.72187182	0.017006309	0.120234768	0.100227395	90	tags=38%, list=4%, signal=36%	Ccl5/Ccl12/Ccl4
GOBP_CELLULAR_RESPONSE_TO_LIPID	GOBP_CELLULAR_RESPONSE_TO_LIPID	GOBP_CELLULAR_RESPONSE_TO_LIPID	68	-0.26440106	-1.611298991	0.017052207	0.120445315	0.100402906	446	tags=37%, list=19%, signal=31%	Axl/Mtdh/Pde4b/Gramd1a/B2m/Cebpb/Ncoa3/Hnrnpu/Zbtb7a/Klf9/Gbp2/Irgm2/Mlc1/Tmf1/Trem2/Zfp36/Atp1a1/Cd68/Igtp/Lbh/Nfkbia/Sirpa/Calr/Ly86/Stat1
GOBP_T_CELL_DIFFERENTIATION	GOBP_T_CELL_DIFFERENTIATION	GOBP_T_CELL_DIFFERENTIATION	46	-0.290845921	-1.615474408	0.017085935	0.120569585	0.100506498	208	tags=24%, list=9%, signal=22%	Irf1/Kdelr1/Cd83/Stat3/Lgals9/Igtp/Rpl22/Fcer1g/Clptm1/H2-Aa/Cd74
GOMF_PROTEIN_SEQUESTERING_ACTIVITY	GOMF_PROTEIN_SEQUESTERING_ACTIVITY	GOMF_PROTEIN_SEQUESTERING_ACTIVITY	5	-0.718776087	-1.708350602	0.017275456	0.121689615	0.101440152	268	tags=60%, list=12%, signal=53%	Impact/Laptm5/Nfkbia
GOMF_OXIDOREDUCTASE_ACTIVITY	GOMF_OXIDOREDUCTASE_ACTIVITY	GOMF_OXIDOREDUCTASE_ACTIVITY	100	0.275528909	1.544640055	0.017277222	0.121689615	0.101440152	688	tags=43%, list=30%, signal=32%	Gstp1/Mmachc/Adi1/Gpx7/Hsd17b10/Cbr1/Prdx5/Akr7a5/Chchd4/Ndufs4/Hmox2/Mdh2/G6pdx/Apex1/Tecr/Cyb5a/Ndufs3/Dld/Dus2/Prdx2/Surf1/Ndufs2/Ndufb7/Mgst1/Cyb561d2/Spr/Park7/Ndufs8/Pdia3/Sdhb/Acaa1a/Pdhb/Sumf1/Tmx2/Txn2/Dhrs4/Etfb/Alkbh1/Aldh6a1/Cpox/Txnrd1/Akr1b3/Alkbh2
MP_INCREASED_TUMOR_GROWTH_SIZE	MP_INCREASED_TUMOR_GROWTH_SIZE	MP_INCREASED_TUMOR_GROWTH_SIZE	6	-0.691459886	-1.796549778	0.017314277	0.12172116	0.101466448	556	tags=100%, list=24%, signal=76%	Klf10/Nr4a1/Plcl1/Mbd3/Sparc
GOMF_PROTEIN_TYROSINE_KINASE_ACTIVATOR_ACTIVITY	GOMF_PROTEIN_TYROSINE_KINASE_ACTIVATOR_ACTIVITY	GOMF_PROTEIN_TYROSINE_KINASE_ACTIVATOR_ACTIVITY	6	-0.690061029	-1.79291527	0.017314277	0.12172116	0.101466448	718	tags=100%, list=31%, signal=69%	Vegfa/Hbegf/Gas6/Ccl5/Tgfa
GOBP_PEPTIDYL_TYROSINE_MODIFICATION	GOBP_PEPTIDYL_TYROSINE_MODIFICATION	GOBP_PEPTIDYL_TYROSINE_MODIFICATION	54	-0.281532285	-1.662566364	0.017377621	0.122051652	0.101741945	721	tags=56%, list=31%, signal=39%	Socs3/Plpp3/Parp9/App/Il6st/Iqgap1/Suz12/Mvp/Ncl/Prkcd/Ptpn6/Fgfr3/Itgb1/Vegfa/Hbegf/Hyal2/Aatk/Ptprz1/Vegfb/Osbp/Srcin1/Ddr1/Irf1/Sh3bp5/Cadm4/Trem2/Ccl5/Tgfa/Csf1r/Cd74
IWANAGA_CARCINOGENESIS_BY_KRAS_PTEN_UP	IWANAGA_CARCINOGENESIS_BY_KRAS_PTEN_UP	IWANAGA_CARCINOGENESIS_BY_KRAS_PTEN_UP	24	0.441780361	1.730078876	0.017461718	0.122527151	0.10213832	359	tags=38%, list=16%, signal=32%	Rab7/Mif/Gsta4/Tmem107/Tbca/Higd1a/Senp2/Dcaf12/Rbm18
REACTOME_G1_S_TRANSITION	REACTOME_G1_S_TRANSITION	REACTOME_G1_S_TRANSITION	28	0.405520151	1.65816993	0.017488055	0.122596844	0.102196416	711	tags=64%, list=31%, signal=45%	Cks1b/Cdk4/Psmb6/Orc6/Psmb2/Prim1/Orc4/Uba52/Psmd11/Psmc1/Psmb3/Psmc4/Pole4/Psmd12/Psma3/Psma2/Pole3/Psmc2
DESCARTES_ORGANOGENESIS_ENDOTHELIAL_CELLS	DESCARTES_ORGANOGENESIS_ENDOTHELIAL_CELLS	DESCARTES_ORGANOGENESIS_ENDOTHELIAL_CELLS	22	-0.396386286	-1.707036988	0.017584185	0.123155214	0.102661871	1265	tags=59%, list=55%, signal=27%	Fmnl3/Foxo1/Rhob/Pgm2/Lrrc8c/Vwa1/Nr4a1/Hbegf/Rapgef5/Ece1/Sparc/Sh3bp5/Nfkbia
GOBP_CELL_GROWTH	GOBP_CELL_GROWTH	GOBP_CELL_GROWTH	82	-0.238049374	-1.551741378	0.017607089	0.123200163	0.102699341	627	tags=56%, list=27%, signal=42%	Mag/Hsp90ab1/Macf1/Map2/Sema4a/Sema4c/App/Iqgap1/Mgll/S100b/Nr3c1/Dnajc2/Dclk1/Zeb2/Rab21/Clasp2/Sbf1/Itgb1/Vegfa/Lrp1/Ist1/Slc23a2/Ptprs/Mfsd2a/Crk/Pafah1b1/Hbegf/Hyal2/Cyfip2/Gja1/Sema6a/Rack1/Picalm/Dip2b/Mmp14/Ncoa3/Impact/Ddr1/Cgrrf1/Spg20/Rtn4/Adam10/Trim32/Mapt/Bst2/Csf1r
MIR_7212_3P	MIR_7212_3P	MIR_7212_3P	47	-0.285360602	-1.613868963	0.017766158	0.124196915	0.103530231	423	tags=34%, list=18%, signal=28%	Slc22a23/Tmc7/Slc38a2/Marf1/Ganab/Dip2b/Galnt7/Zfp280c/Gtf2a1/Leprotl1/Atp6v1a/Fam76a/Selenot/Spop/Ctsc/Ipo5
TABULA_MURIS_SENIS_HEART_AND_AORTA_LEUKOCYTE_AGEING	TABULA_MURIS_SENIS_HEART_AND_AORTA_LEUKOCYTE_AGEING	TABULA_MURIS_SENIS_HEART_AND_AORTA_LEUKOCYTE_AGEING	32	-0.346398589	-1.700917126	0.017784598	0.124209624	0.103540825	556	tags=53%, list=24%, signal=41%	Nr4a1/Metrnl/Junb/Msrb1/Klf4/Fcgr2b/Lmo4/Rack1/Mpeg1/Nfe2l2/Srgn/S100a6/Mcl1/Zfp36/Ly6a/Stat3/C4b
GOBP_REGULATION_OF_ENDOSOME_SIZE	GOBP_REGULATION_OF_ENDOSOME_SIZE	GOBP_REGULATION_OF_ENDOSOME_SIZE	6	0.684428146	1.659464372	0.017861621	0.124631086	0.103892155	519	tags=83%, list=23%, signal=65%	Kxd1/Bloc1s2/Snapin/Bloc1s1/Rab11a
BURTON_ADIPOGENESIS_7	BURTON_ADIPOGENESIS_7	BURTON_ADIPOGENESIS_7	8	-0.588966174	-1.706059714	0.017896684	0.124759254	0.103998995	164	tags=50%, list=7%, signal=47%	Pros1/Tagln2/S100a6/Ly6a
MIR_6987_5P	MIR_6987_5P	MIR_6987_5P	27	-0.353679336	-1.642091016	0.01799432	0.125322976	0.104468912	505	tags=44%, list=22%, signal=35%	Slc23a2/Igdcc4/B4galt1/Ermard/Gja1/Dag1/Pdcd6ip/Dusp3/Ndst1/Micall1/Prkaca/Calr
DLX2_TARGET_GENES	DLX2_TARGET_GENES	DLX2_TARGET_GENES	233	0.224010809	1.431559647	0.018069781	0.125731351	0.104809333	622	tags=34%, list=27%, signal=28%	Hmgn2/Elof1/Mrps21/Cdkn2aipnl/Ecd/Supt4a/Pank4/Nedd8/Hmgn1/Dlx1/Timm21/Psmb6/Med4/Hikeshi/Gadd45g/Xrcc2/Sap30bp/Pfn2/Gatc/Nrep/Eif2b4/Mta2/Nsfl1c/Trp53/Dgat1/Bag1/Wbp2/Kxd1/Rps16/Srm/Ppa1/Ndufaf4/Stip1/Fcf1/Tsc22d1/Atp5o/Pfdn4/Cdk2ap1/Cherp/Psmc1/Gss/Sbds/Rpl23a/Snapin/Coq8a/Rpl13/Tent2/Ndufs2/Tpgs1/Rtcb/Paf1/Rragc/Ctnnb1/Enoph1/Psmd12/Atp5g2/Tmem60/Tsn/Anapc5/Mrpl21/Lix1/Frg1/Mrpl18/Lsm6/Hbp1/Tt…
GOBP_POSITIVE_REGULATION_OF_LEUKOCYTE_PROLIFERATION	GOBP_POSITIVE_REGULATION_OF_LEUKOCYTE_PROLIFERATION	GOBP_POSITIVE_REGULATION_OF_LEUKOCYTE_PROLIFERATION	30	-0.338734208	-1.634356018	0.018120741	0.125851577	0.104909553	475	tags=37%, list=21%, signal=29%	H2-K1/Csf1/H2-D1/Ppp3ca/Igfbp2/H2-Q7/Gpam/Ccl5/Csf1r/H2-T23/Cd74
GOBP_REGULATION_OF_CHEMOTAXIS	GOBP_REGULATION_OF_CHEMOTAXIS	GOBP_REGULATION_OF_CHEMOTAXIS	40	-0.303474454	-1.626418797	0.018116102	0.125851577	0.104909553	532	tags=40%, list=23%, signal=31%	Vegfa/Wnk1/Stk39/Csf1/Sema6a/Vegfb/P2ry12/Adam10/Gas6/Trem2/Ccl5/Lgals9/Dusp3/Csf1r/Calr/Cd74
GOBP_NEGATIVE_REGULATION_OF_CELL_PROJECTION_ORGANIZATION	GOBP_NEGATIVE_REGULATION_OF_CELL_PROJECTION_ORGANIZATION	GOBP_NEGATIVE_REGULATION_OF_CELL_PROJECTION_ORGANIZATION	43	-0.297795484	-1.625725346	0.01815833	0.125995546	0.105029565	538	tags=47%, list=23%, signal=36%	Itgb1/Lrp1/Map4/Ptprs/H2-K1/Pafah1b1/Ntm/Cep97/B2m/Nr2f1/H2-D1/Ppp3ca/Sema6a/Ptprz1/Dip2b/Plxnb3/Spg20/Itm2c/Rtn4/Zfp365
GOMF_UBIQUITIN_LIKE_PROTEIN_CONJUGATING_ENZYME_ACTIVITY	GOMF_UBIQUITIN_LIKE_PROTEIN_CONJUGATING_ENZYME_ACTIVITY	GOMF_UBIQUITIN_LIKE_PROTEIN_CONJUGATING_ENZYME_ACTIVITY	11	0.552448512	1.706686957	0.018212033	0.126025283	0.105054354	680	tags=64%, list=30%, signal=45%	Ube2e3/Ube2s/Ufc1/Ube2g1/Ube2n/Ube2k/Ube2i
REACTOME_DEADENYLATION_DEPENDENT_MRNA_DECAY	REACTOME_DEADENYLATION_DEPENDENT_MRNA_DECAY	REACTOME_DEADENYLATION_DEPENDENT_MRNA_DECAY	11	0.551859102	1.704866085	0.018212033	0.126025283	0.105054354	747	tags=82%, list=32%, signal=56%	Lsm4/Lsm3/Dcps/Exosc7/Lsm6/Nt5c3b/Lsm5/Parn/Exosc2
MIR_124_3P	MIR_124_3P	MIR_124_3P	95	-0.224477315	-1.501441808	0.018213208	0.126025283	0.105054354	760	tags=48%, list=33%, signal=34%	Sos1/Sp1/Naa15/Usp45/Iqgap1/Znrf3/Mvp/Usp24/Lamc1/Nr3c1/Plekhh1/Arsk/Gpatch8/Nr4a1/Sgms1/Itgb1/Scd1/Irf2bpl/B4galt1/Chuk/Pde4b/Stt3a/Ece1/Ube4a/Fchsd2/Oaf/Sema6a/Inf2/Acss1/Ptprz1/Susd6/Osbp/Ccdc86/Srsf6/Adgre1/Cd164/Myrf/Gpd2/Lrrc58/Gpam/Arpc1b/Fa2h/Klf6/Stat3/Cpd/2510039O18Rik
GOBP_INTERLEUKIN_2_PRODUCTION	GOBP_INTERLEUKIN_2_PRODUCTION	GOBP_INTERLEUKIN_2_PRODUCTION	10	-0.554947741	-1.737628446	0.01832123	0.126188528	0.105190434	152	tags=70%, list=7%, signal=66%	Map3k7/Pde4b/Cd83/Gpam/Zfp36/Laptm5/Fcer1g
GOBP_MAST_CELL_ACTIVATION	GOBP_MAST_CELL_ACTIVATION	GOBP_MAST_CELL_ACTIVATION	10	-0.554174037	-1.735205856	0.01832123	0.126188528	0.105190434	560	tags=50%, list=24%, signal=38%	Ptpn6/Fcgr2b/Ptpre/Fcer1g/Fcgr3
GOBP_CD8_POSITIVE_ALPHA_BETA_T_CELL_PROLIFERATION	GOBP_CD8_POSITIVE_ALPHA_BETA_T_CELL_PROLIFERATION	GOBP_CD8_POSITIVE_ALPHA_BETA_T_CELL_PROLIFERATION	10	-0.553006719	-1.731550801	0.01832123	0.126188528	0.105190434	549	tags=60%, list=24%, signal=46%	Slc4a2/H2-K1/H2-D1/H2-Q7/Irf1/H2-T23
MIR_7225_3P	MIR_7225_3P	MIR_7225_3P	23	-0.382329714	-1.675397367	0.01828063	0.126188528	0.105190434	789	tags=70%, list=34%, signal=46%	Map2/Trpm3/Smg8/Daam1/Znrf3/Suz12/Hebp1/Fktn/Pafah1b1/Aak1/Cggbp1/Marf1/Cand1/Tef/Mindy2/Gpd2
ELL_TARGET_GENES	ELL_TARGET_GENES	ELL_TARGET_GENES	90	0.28505773	1.558577519	0.018256813	0.126188528	0.105190434	959	tags=58%, list=42%, signal=35%	Rab7/Creld2/Nedd8/Timm21/Ttc33/Mmachc/Cuedc2/Prr14/Dgat1/Wbp2/Chchd4/Prpsap1/Uqcr10/Zfp637/Naa38/Atp5o/Dcps/H3f3b/Map1lc3b/Tmem160/Ndufs2/Tpgs1/Nutf2/Sirt2/Tssc4/Ahsa1/Traf7/Phb/Pdcd10/Tmem101/Alg12/A430005L14Rik/Eloc/Grcc10/Exosc2/Cdc26/Luc7l/Eny2/Phf13/Tmem231/Dut/Brd8/Rpp30/Stk25/Car11/Ints9/Zmat5/Stradb/Brd3/Spcs2/Slc35b4/Oxsr1
WP_BDNF_PATHWAY	WP_BDNF_PATHWAY	WP_BDNF_PATHWAY	5	0.743951364	1.70007983	0.018431894	0.126373665	0.105344764	572	tags=80%, list=25%, signal=60%	Trp53/Rac1/Frs2/Bax
GOMF_MOLECULAR_SEQUESTERING_ACTIVITY	GOMF_MOLECULAR_SEQUESTERING_ACTIVITY	GOMF_MOLECULAR_SEQUESTERING_ACTIVITY	8	-0.585646032	-1.696442252	0.018432664	0.126373665	0.105344764	268	tags=50%, list=12%, signal=44%	Impact/Stat3/Laptm5/Nfkbia
GOBP_AMYLOID_BETA_METABOLIC_PROCESS	GOBP_AMYLOID_BETA_METABOLIC_PROCESS	GOBP_AMYLOID_BETA_METABOLIC_PROCESS	11	-0.508399917	-1.668087735	0.018418135	0.126373665	0.105344764	387	tags=55%, list=17%, signal=46%	Sorl1/Mgat3/Ifngr1/Picalm/Rtn4/Adam10
MIR_7210_5P	MIR_7210_5P	MIR_7210_5P	11	-0.508209827	-1.667464041	0.018418135	0.126373665	0.105344764	835	tags=82%, list=36%, signal=52%	Dnmt3a/Klhl5/Zeb2/Krit1/Ints7/Khdrbs1/Ermp1/Cadm2/Ostm1
MIR_1907	MIR_1907	MIR_1907	46	-0.2869685	-1.593937661	0.0184104	0.126373665	0.105344764	807	tags=57%, list=35%, signal=37%	Fermt2/Kmt2a/Prrc2c/Phf20/Atxn7l3/Adgrl1/Plekhh1/Chpt1/Cpeb2/Dclk1/Gpatch8/Slc6a11/Slc4a4/Vegfa/Ist1/Kif1b/B4galt1/Pafah1b1/Etnk1/Slc20a2/Tmem135/Rfc1/Wnt7a/Nudt4/Trp53inp2/Cpd
LIANG_HEMATOPOIESIS_STEM_CELL_NUMBER_SMALL_VS_HUGE_UP	LIANG_HEMATOPOIESIS_STEM_CELL_NUMBER_SMALL_VS_HUGE_UP	LIANG_HEMATOPOIESIS_STEM_CELL_NUMBER_SMALL_VS_HUGE_UP	7	0.655704314	1.686509728	0.018536632	0.126969979	0.10584185	427	tags=57%, list=19%, signal=47%	Gsta4/Smim7/Lyrm2/Tpm4
REACTOME_ROLE_OF_PHOSPHOLIPIDS_IN_PHAGOCYTOSIS	REACTOME_ROLE_OF_PHOSPHOLIPIDS_IN_PHAGOCYTOSIS	REACTOME_ROLE_OF_PHOSPHOLIPIDS_IN_PHAGOCYTOSIS	6	-0.68788143	-1.78725224	0.018659035	0.127691361	0.106443192	723	tags=100%, list=31%, signal=69%	Prkcd/Plcg1/Fcgr2b/Pld4/Fcgr3
GOBP_TRNA_METABOLIC_PROCESS	GOBP_TRNA_METABOLIC_PROCESS	GOBP_TRNA_METABOLIC_PROCESS	26	0.421321355	1.682579433	0.018700921	0.127744043	0.106487108	371	tags=42%, list=16%, signal=36%	Dtwd1/Gatc/Hsd17b10/Dalrd3/Trmt112/Polr2f/Polr3e/Exosc7/Dus2/Yars/Rtcb
GOBP_REGULATION_OF_DNA_REPLICATION	GOBP_REGULATION_OF_DNA_REPLICATION	GOBP_REGULATION_OF_DNA_REPLICATION	21	0.43314511	1.636446491	0.018700921	0.127744043	0.106487108	836	tags=67%, list=36%, signal=43%	Rfc3/Actl6a/Trp53/Chrac1/Senp2/Pcna/Rac1/Cacybp/Mcrs1/Pole3/Map2k4/Esco2/Wapl/Rfc5
[truncated: 650 more rows]
