# Supplementary material for: Glia-derived VCAM1 promotes glioma progression
Source: Front Oncol. 2026 Apr 24;16:1802953. doi: 10.3389/fonc.2026.1802953 (PMC13152763; doi:10.3389/fonc.2026.1802953)
Supplement: Supplementary file 6 [file DataSheet6.csv]

	ID	Description	GeneRatio	BgRatio	pvalue	p.adjust	qvalue	geneID	Count
mmu04612	mmu04612	Antigen processing and presentation - Mus musculus (house mouse)	17/166	87/9574	8.78591006484068e-14	2.44248299802571e-11	1.77567866573622e-11	15040/21356/16149/13040/21355/14969/12010/12317/14961/14972/15516/19186/621823/14964/14960/15018/110558	17
mmu05169	mmu05169	Epstein-Barr virus infection - Mus musculus (house mouse)	20/166	228/9574	2.17747344383349e-09	3.02668808692855e-07	2.20039421692648e-07	15040/21356/20848/20846/21355/14969/12010/12317/13197/14961/14972/18035/20847/70247/14964/14960/15018/110558/18706/57296	20
mmu05168	mmu05168	Herpes simplex virus 1 infection - Mus musculus (house mouse)	18/166	213/9574	2.62633516706058e-08	2.43373725480947e-06	1.7693205335987e-06	15040/21356/16149/20846/21355/14969/12010/12317/14961/14972/18035/20847/67996/14964/14960/15018/110558/18706	18
mmu05163	mmu05163	Human cytomegalovirus infection - Mus musculus (house mouse)	18/166	254/9574	3.82397435923355e-07	2.65766217966732e-05	1.93211336045485e-05	15040/21356/20848/21355/69632/12010/19055/12317/18747/14972/18035/14964/20303/15018/110558/11515/14682/18706	18
mmu04145	mmu04145	Phagosome - Mus musculus (house mouse)	15/166	183/9574	6.01924001736452e-07	3.34669744965467e-05	2.43304017543997e-05	15040/13040/21355/14969/12317/16409/14961/11964/14972/14964/235661/14960/13424/15018/110558	15
mmu05166	mmu05166	Human T-cell leukemia virus 1 infection - Mus musculus (house mouse)	16/166	247/9574	5.66087289903737e-06	0.000262287110988732	0.00019068203449389	15040/14969/12010/19055/12317/14961/22695/18747/14972/18035/14964/14960/15018/110558/11515/18706	16
mmu05330	mmu05330	Allograft rejection - Mus musculus (house mouse)	8/166	60/9574	8.20091245674364e-06	0.000284981707871841	0.000207180946275629	15040/14969/14961/14972/14964/14960/15018/110558	8
mmu05332	mmu05332	Graft-versus-host disease - Mus musculus (house mouse)	8/166	60/9574	8.20091245674364e-06	0.000284981707871841	0.000207180946275629	15040/14969/14961/14972/14964/14960/15018/110558	8
mmu05152	mmu05152	Tuberculosis - Mus musculus (house mouse)	13/166	180/9574	1.40008229162567e-05	0.000432469863413263	0.000314404444435238	16149/20846/13040/69632/14969/19055/16409/14961/13033/14960/15526/14127/12325	13
mmu04940	mmu04940	Type I diabetes mellitus - Mus musculus (house mouse)	8/166	67/9574	1.88609773603627e-05	0.000524335170618083	0.00038119027928312	15040/14969/14961/14972/14964/14960/15018/110558	8
mmu05416	mmu05416	Viral myocarditis - Mus musculus (house mouse)	9/166	94/9574	3.43501980107292e-05	0.000868123186089339	0.000631123255316748	15040/14969/14961/14972/14964/230861/14960/15018/110558	9
mmu04971	mmu04971	Gastric acid secretion - Mus musculus (house mouse)	8/166	75/9574	4.33778535125082e-05	0.00100492027303977	0.000730574374947507	16513/18747/11928/20535/98660/11515/14682/12325	8
mmu05320	mmu05320	Autoimmune thyroid disease - Mus musculus (house mouse)	8/166	76/9574	4.77746268685485e-05	0.00102164202072742	0.000742731041195248	15040/14969/14961/14972/14964/14960/15018/110558	8
mmu04514	mmu04514	Cell adhesion molecules - Mus musculus (house mouse)	12/166	179/9574	6.29110089041564e-05	0.00124923289109682	0.000908189000721656	15040/19266/14969/18417/16409/14961/14972/21367/14964/14960/15018/110558	12
mmu05170	mmu05170	Human immunodeficiency virus 1 infection - Mus musculus (house mouse)	14/166	241/9574	7.3970383592075e-05	0.00137091777590646	0.000996653589451116	15040/21356/21355/12010/19055/12317/14972/18035/13194/14964/15018/110558/14682/18706	14
mmu04961	mmu04961	Endocrine and other factor-regulated calcium reabsorption - Mus musculus (house mouse)	7/166	61/9574	8.24149184058408e-05	0.00143195920730148	0.00104103054828431	67300/67972/18747/11928/98660/11515/14682	7
mmu04659	mmu04659	Th17 cell differentiation - Mus musculus (house mouse)	8/166	105/9574	0.000461924059972223	0.0069440906616729	0.00504833550564634	20848/20846/14969/19055/14961/18035/15516/14960	8
mmu05165	mmu05165	Human papillomavirus infection - Mus musculus (house mouse)	16/166	359/9574	0.000489145935562119	0.0069440906616729	0.00504833550564634	13544/15040/20846/11964/18747/16897/14972/20847/56217/14964/69116/235542/15018/110558/226519/18706	16
mmu05167	mmu05167	Kaposi sarcoma-associated herpesvirus infection - Mus musculus (house mouse)	12/166	223/9574	0.000491617325131325	0.0069440906616729	0.00504833550564634	15040/20848/20846/19055/22695/14972/18035/20847/14964/15018/110558/18706	12
mmu04964	mmu04964	Proximal tubule bicarbonate reclamation - Mus musculus (house mouse)	4/166	22/9574	0.000499574867746252	0.0069440906616729	0.00504833550564634	76257/11928/54403/98660	4
mmu04148	mmu04148	Efferocytosis - Mus musculus (house mouse)	10/166	163/9574	0.000528294287604049	0.00699361009304407	0.00508433600100137	12262/12317/12260/16971/17289/69981/12259/320091/12325/11487	10
mmu05145	mmu05145	Toxoplasmosis - Mus musculus (house mouse)	8/166	109/9574	0.000593664406925746	0.00724481810900553	0.0052669635627757	20848/20846/14969/14961/18035/14960/54396/226519	8
mmu05203	mmu05203	Viral carcinogenesis - Mus musculus (house mouse)	12/166	228/9574	0.00059939142628463	0.00724481810900553	0.0052669635627757	15040/20848/18747/14972/18035/13194/14964/69116/74197/15018/110558/18706	12
mmu04970	mmu04970	Salivary secretion - Mus musculus (house mouse)	7/166	87/9574	0.000757428561403377	0.00877354750292246	0.00637834578023897	67972/18747/11928/20535/98660/11515/14682	7
mmu05310	mmu05310	Asthma - Mus musculus (house mouse)	4/166	25/9574	0.000829627207096659	0.00922545454291485	0.00670688100052878	14969/14961/14960/14127	4
mmu03050	mmu03050	Proteasome - Mus musculus (house mouse)	5/166	47/9574	0.00125648601126714	0.0133997595987125	0.00974158971205146	16913/70247/19186/621823/57296	5
mmu05140	mmu05140	Leishmaniasis - Mus musculus (house mouse)	6/166	70/9574	0.00130141550059437	0.0133997595987125	0.00974158971205146	20846/14969/16409/14961/18035/14960	6
mmu05150	mmu05150	Staphylococcus aureus infection - Mus musculus (house mouse)	8/166	128/9574	0.00169332852045166	0.0168123331673415	0.0122225216513804	12262/12268/14969/16409/14961/12260/12259/14960	8
mmu00564	mmu00564	Glycerophospholipid metabolism - Mus musculus (house mouse)	7/166	101/9574	0.00182171403685362	0.0174633276636313	0.0126957929247149	14732/52858/14571/270084/104759/67916/16816	7
mmu05142	mmu05142	Chagas disease - Mus musculus (house mouse)	7/166	103/9574	0.00203898201740686	0.0188945666946369	0.0137362999067409	12262/12317/12260/18035/12259/14682/18706	7
mmu04925	mmu04925	Aldosterone synthesis and secretion - Mus musculus (house mouse)	7/166	104/9574	0.0021548766002127	0.0193243772535203	0.0140487710438315	67972/18747/11928/98660/11515/14682/12325	7
mmu04915	mmu04915	Estrogen signaling pathway - Mus musculus (house mouse)	8/166	134/9574	0.00226147815957104	0.0196465915112734	0.0142830199551855	21802/18747/13033/15516/17978/11515/14682/18706	8
mmu04380	mmu04380	Osteoclast differentiation - Mus musculus (house mouse)	8/166	136/9574	0.00248094151005367	0.0208858471254763	0.0151839555020502	20846/19055/83433/18412/18035/20847/12978/18706	8
mmu04144	mmu04144	Endocytosis - Mus musculus (house mouse)	12/166	270/9574	0.00255438418081365	0.0208858471254763	0.0151839555020502	15040/67300/14972/319277/19157/11867/14964/116733/15018/110558/229285/71955	12
mmu04936	mmu04936	Alcoholic liver disease - Mus musculus (house mouse)	8/166	141/9574	0.00310299222696164	0.0246466239741525	0.0179180303030567	12262/12268/20250/12260/101214/18035/12259/20462	8
mmu04625	mmu04625	C-type lectin receptor signaling pathway - Mus musculus (house mouse)	7/166	112/9574	0.00327546331900516	0.0252938556300954	0.0183885660014325	20846/69632/19055/18035/20847/18706/14127	7
mmu04141	mmu04141	Protein processing in endoplasmic reticulum - Mus musculus (house mouse)	9/166	175/9574	0.00337280865666146	0.0253416434203212	0.0184233075982646	107513/12317/69276/15516/20338/223455/100037258/16430/18024	9
mmu04911	mmu04911	Insulin secretion - Mus musculus (house mouse)	6/166	86/9574	0.00371937838254719	0.0270461645154155	0.0196624899165459	18747/11928/98660/11515/14682/12325	6
mmu04972	mmu04972	Pancreatic secretion - Mus musculus (house mouse)	7/166	115/9574	0.00379424610108346	0.0270461645154155	0.0196624899165459	67972/11928/20535/54403/98660/11515/14682	7
mmu04658	mmu04658	Th1 and Th2 cell differentiation - Mus musculus (house mouse)	6/166	88/9574	0.00416763812662135	0.0289650849800184	0.0210575400081921	20846/14969/19055/14961/18035/14960	6
mmu05321	mmu05321	Inflammatory bowel disease - Mus musculus (house mouse)	5/166	62/9574	0.00430454410150135	0.0291869087857896	0.0212188053270413	20848/20846/14969/14961/14960	5
mmu04218	mmu04218	Cellular senescence - Mus musculus (house mouse)	9/166	183/9574	0.00452779933336098	0.0299697193970084	0.0217879065665491	15040/19055/13197/14972/18412/14964/15018/110558/18706	9
mmu04919	mmu04919	Thyroid hormone signaling pathway - Mus musculus (house mouse)	7/166	120/9574	0.00479489050529418	0.0309995246621345	0.0225365722647854	20846/18747/11928/17978/327987/98660/18706	7
mmu04261	mmu04261	Adrenergic signaling in cardiomyocytes - Mus musculus (house mouse)	8/166	156/9574	0.00571583100297149	0.0361136595187744	0.0262545347504911	67972/18747/11928/98660/235542/11515/14682/12325	8
mmu04062	mmu04062	Chemokine signaling pathway - Mus musculus (house mouse)	9/166	193/9574	0.00638152558298041	0.0394236469348568	0.0286608868288243	20848/20846/18747/18035/20847/20303/11515/14682/18706	9
mmu04962	mmu04962	Vasopressin-regulated water reabsorption - Mus musculus (house mouse)	4/166	44/9574	0.00689882006844956	0.0416928691093256	0.0303106053350644	18747/235661/13424/11515	4
mmu05223	mmu05223	Non-small cell lung cancer - Mus musculus (house mouse)	5/166	72/9574	0.0081070551907742	0.0469879419885633	0.0341601092836204	20848/13197/21802/58231/18706	5
mmu04976	mmu04976	Bile secretion - Mus musculus (house mouse)	6/166	101/9574	0.00811302595485985	0.0469879419885633	0.0341601092836204	18747/11928/20535/54403/98660/11515	6
