# Supplementary material for: Glia-derived VCAM1 promotes glioma progression
Source: Front Oncol. 2026 Apr 24;16:1802953. doi: 10.3389/fonc.2026.1802953 (PMC13152763; doi:10.3389/fonc.2026.1802953)
Supplement: Supplementary file 7 [file DataSheet7.csv]

	ID	Description	GeneRatio	BgRatio	pvalue	p.adjust	qvalue	geneID	Count
mmu05016	mmu05016	Huntington disease - Mus musculus (house mouse)	24/250	308/9574	1.57646773712046e-06	0.000298640257363536	0.000279554225877897	22059/17993/67942/245841/69920/11951/17705/74325/69833/67710/67305/69241/56436/14800/66916/69077/28080/19179/68194/100041273/100042503/68342/68118/17706	24
mmu03420	mmu03420	Nucleotide excision repair - Mus musculus (house mouse)	10/250	58/9574	2.13314469545383e-06	0.000298640257363536	0.000279554225877897	69263/245841/69920/69833/67710/69241/23894/19359/66979/19891	10
mmu05014	mmu05014	Amyotrophic lateral sclerosis - Mus musculus (house mouse)	25/250	375/9574	1.51940366964927e-05	0.00141811009167265	0.00132747899558831	22059/13665/17993/67942/56488/18645/11951/17705/15382/67305/56436/14800/66916/69077/237082/28080/19179/68194/100041273/100042503/68342/19353/68118/17706/103172	25
mmu00190	mmu00190	Oxidative phosphorylation - Mus musculus (house mouse)	13/250	141/9574	7.7903873470859e-05	0.00545327114296013	0.00510475381427471	17993/67942/11951/17705/67895/66916/73834/28080/68194/100041273/100042503/68342/17706	13
mmu05012	mmu05012	Parkinson disease - Mus musculus (house mouse)	19/250	274/9574	9.9112856550578e-05	0.00555031996683237	0.00519560026970398	22059/22186/13665/17993/67942/11951/17705/56436/66916/69077/28080/22166/67128/19179/68194/100041273/100042503/68342/17706	19
mmu03020	mmu03020	RNA polymerase - Mus musculus (house mouse)	6/250	32/9574	0.000152900346419673	0.00713534949958475	0.00667933092254361	245841/69920/26939/69833/67710/69241	6
mmu05020	mmu05020	Prion disease - Mus musculus (house mouse)	18/250	273/9574	0.000282631985052534	0.0113052794021014	0.0105827615455761	13665/17993/67942/11951/17705/56436/20867/66916/69077/28080/19179/68194/100041273/100042503/68342/26413/19353/17706	18
mmu05208	mmu05208	Chemical carcinogenesis - reactive oxygen species - Mus musculus (house mouse)	16/250	229/9574	0.000323580859542867	0.0113253300840003	0.0106015307929176	14860/12408/17993/67942/11951/17705/11431/66916/28080/68194/100041273/100042503/68342/26413/19353/17706	16
mmu04714	mmu04714	Thermogenesis - Mus musculus (house mouse)	16/250	238/9574	0.000496623587844344	0.015450511621824	0.0144630729091511	327826/17993/67942/68493/11951/56456/17705/66916/66706/28080/66379/68194/100041273/100042503/68342/17706	16
mmu03010	mmu03010	Ribosome - Mus musculus (house mouse)	17/250	265/9574	0.0005705167706486	0.0159744695781608	0.0149535448306844	68028/22186/67671/100043813/66292/19935/268449/108168140/50529/107734/20055/68463/66448/270106/19943/353242/67681	17
mmu04120	mmu04120	Ubiquitin mediated proteolysis - Mus musculus (house mouse)	12/250	154/9574	0.000693730233930293	0.0176585877727711	0.0165300314113534	77891/22186/56371/70790/53323/56424/230904/22193/22196/52717/59008/67128	12
mmu04110	mmu04110	Cell cycle - Mus musculus (house mouse)	12/250	157/9574	0.0008233036789186	0.0192104191747673	0.0179826856184852	22059/211586/56371/56452/12567/26428/22589/12444/218914/52717/59008/23882	12
mmu03013	mmu03013	Nucleocytoplasmic transport - Mus musculus (house mouse)	10/250	118/9574	0.00101200313277687	0.0217969905521172	0.0204039498025458	75826/170930/56488/20610/20220/22196/13680/237082/100041953/97112	10
mmu03040	mmu03040	Spliceosome - Mus musculus (house mouse)	16/250	265/9574	0.00156253836733146	0.0300625212696886	0.0281412323163627	27967/50783/76938/67678/72654/22185/15382/20630/69878/76522/75062/110809/27366/20641/108121/66618	16
mmu05415	mmu05415	Diabetic cardiomyopathy - Mus musculus (house mouse)	14/250	217/9574	0.00164005029495448	0.0300625212696886	0.0281412323163627	17993/67942/14381/11951/17705/66916/19045/28080/68194/100041273/100042503/68342/19353/17706	14
mmu05022	mmu05022	Pathways of neurodegeneration - multiple diseases - Mus musculus (house mouse)	24/250	481/9574	0.00171785835826792	0.0300625212696886	0.0281412323163627	22186/13665/17993/67942/11951/17705/67305/56436/14800/66916/69077/28080/67128/19179/68194/100041273/100042503/12387/68342/15108/26413/19353/68118/17706	24
mmu05216	mmu05216	Thyroid cancer - Mus musculus (house mouse)	5/250	37/9574	0.00256753026229036	0.0422887337318413	0.0395860702978514	22059/21787/23882/12387/26413	5
